# Supplementary material for: CRISPRi-based functional genomic screening identifies genes essential for CH4-dependent growth in a methanotrophic bacterium
Source: Sci Adv. 2026 Apr 24;12(17):eaed4234. doi: 10.1126/sciadv.aed4234 (PMC13108547; doi:10.1126/sciadv.aed4234)
Supplement: Supplementary file 2 — Tables S1 to S17 [file sciadv.aed4234_tables_s1_to_s17.zip]

Archive with 1 entries (1 files):
- aed4234_tables_s1_to_s17.xlsx
