# Supplementary material for: CRISPRi-based functional genomic screening identifies genes essential for CH4-dependent growth in a methanotrophic bacterium
Source: Sci Adv. 2026 Apr 24;12(17):eaed4234. doi: 10.1126/sciadv.aed4234 (PMC13108547; doi:10.1126/sciadv.aed4234)
Supplement: Supplementary file 2 — Tables S1 to S17 [file sciadv.aed4234_tables_s1_to_s17.zip › aed4234_tables_s1_to_s17.xlsx]

## Sheet: sT1. pooled sgRNA library
Gene Target	Sequence	Length
MCA0001	GTTGACACTCTATCATTGATAGAGTTATTTTACCACTCCCTATCAGTGATGAGTTCGACGTGATCGTGGTGTTTTAGAGCTAGAAATAGCAAGTTAAAATAAGGCTAGTCCGTTATCA	118
MCA0001	GTTGACACTCTATCATTGATAGAGTTATTTTACCACTCCCTATCAGTGATCGATGAGTTCGACGTGATCGGTTTTAGAGCTAGAAATAGCAAGTTAAAATAAGGCTAGTCCGTTATCA	118
MCA0001	GTTGACACTCTATCATTGATAGAGTTATTTTACCACTCCCTATCAGTGATTTCGACGTGATCGTGGTCGGGTTTTAGAGCTAGAAATAGCAAGTTAAAATAAGGCTAGTCCGTTATCA	118
MCA0001	GTTGACACTCTATCATTGATAGAGTTATTTTACCACTCCCTATCAGTGATGACGTGATCGTGGTCGGCGGGTTTTAGAGCTAGAAATAGCAAGTTAAAATAAGGCTAGTCCGTTATCA	118
MCA0001	GTTGACACTCTATCATTGATAGAGTTATTTTACCACTCCCTATCAGTGATGCGCGCACCCGTCCGCGCCGGTTTTAGAGCTAGAAATAGCAAGTTAAAATAAGGCTAGTCCGTTATCA	118
MCA0001	GTTGACACTCTATCATTGATAGAGTTATTTTACCACTCCCTATCAGTGATACGCAGAACGTCGAGACCCTGTTTTAGAGCTAGAAATAGCAAGTTAAAATAAGGCTAGTCCGTTATCA	118
MCA0001	GTTGACACTCTATCATTGATAGAGTTATTTTACCACTCCCTATCAGTGATCCATCGGCGGCATCGGCAAGGTTTTAGAGCTAGAAATAGCAAGTTAAAATAAGGCTAGTCCGTTATCA	118
MCA0001	GTTGACACTCTATCATTGATAGAGTTATTTTACCACTCCCTATCAGTGATGACGTTCTGCGTCAACAACAGTTTTAGAGCTAGAAATAGCAAGTTAAAATAAGGCTAGTCCGTTATCA	118
MCA0001	GTTGACACTCTATCATTGATAGAGTTATTTTACCACTCCCTATCAGTGATGGGCCAGATGAGCTGCAATCGTTTTAGAGCTAGAAATAGCAAGTTAAAATAAGGCTAGTCCGTTATCA	118
MCA0001	GTTGACACTCTATCATTGATAGAGTTATTTTACCACTCCCTATCAGTGATATTGCAGCTCATCTGGCCCAGTTTTAGAGCTAGAAATAGCAAGTTAAAATAAGGCTAGTCCGTTATCA	118
MCA0001	GTTGACACTCTATCATTGATAGAGTTATTTTACCACTCCCTATCAGTGATGTGAAGGAAATCGATGCCATGTTTTAGAGCTAGAAATAGCAAGTTAAAATAAGGCTAGTCCGTTATCA	118
MCA0001	GTTGACACTCTATCATTGATAGAGTTATTTTACCACTCCCTATCAGTGATTTCGACGATCAAGTCGACCAGTTTTAGAGCTAGAAATAGCAAGTTAAAATAAGGCTAGTCCGTTATCA	118
MCA0001	GTTGACACTCTATCATTGATAGAGTTATTTTACCACTCCCTATCAGTGATCGACGTTCTGCGTCAACAACGTTTTAGAGCTAGAAATAGCAAGTTAAAATAAGGCTAGTCCGTTATCA	118
MCA0001	GTTGACACTCTATCATTGATAGAGTTATTTTACCACTCCCTATCAGTGATGCATCCTCAACGCGAGCAAGGTTTTAGAGCTAGAAATAGCAAGTTAAAATAAGGCTAGTCCGTTATCA	118
MCA0001	GTTGACACTCTATCATTGATAGAGTTATTTTACCACTCCCTATCAGTGATATGAGCTGCAATCCGGCCATGTTTTAGAGCTAGAAATAGCAAGTTAAAATAAGGCTAGTCCGTTATCA	118
MCA0002	GTTGACACTCTATCATTGATAGAGTTATTTTACCACTCCCTATCAGTGATTCCGAACGCGATGCTCGAGCGTTTTAGAGCTAGAAATAGCAAGTTAAAATAAGGCTAGTCCGTTATCA	118
MCA0002	GTTGACACTCTATCATTGATAGAGTTATTTTACCACTCCCTATCAGTGATCTCCGAACGCGATGCTCGAGGTTTTAGAGCTAGAAATAGCAAGTTAAAATAAGGCTAGTCCGTTATCA	118
MCA0002	GTTGACACTCTATCATTGATAGAGTTATTTTACCACTCCCTATCAGTGATCCGAACGCGATGCTCGAGCGGTTTTAGAGCTAGAAATAGCAAGTTAAAATAAGGCTAGTCCGTTATCA	118
MCA0002	GTTGACACTCTATCATTGATAGAGTTATTTTACCACTCCCTATCAGTGATCCCCGCTCGAGCATCGCGTTGTTTTAGAGCTAGAAATAGCAAGTTAAAATAAGGCTAGTCCGTTATCA	118
MCA0002	GTTGACACTCTATCATTGATAGAGTTATTTTACCACTCCCTATCAGTGATGAGCGGGGCTTGAGCGAACTGTTTTAGAGCTAGAAATAGCAAGTTAAAATAAGGCTAGTCCGTTATCA	118
MCA0002	GTTGACACTCTATCATTGATAGAGTTATTTTACCACTCCCTATCAGTGATACGTTCGCGCTGATCGCCCCGTTTTAGAGCTAGAAATAGCAAGTTAAAATAAGGCTAGTCCGTTATCA	118
MCA0002	GTTGACACTCTATCATTGATAGAGTTATTTTACCACTCCCTATCAGTGATCGAACTGGGGTCGGATGCCGGTTTTAGAGCTAGAAATAGCAAGTTAAAATAAGGCTAGTCCGTTATCA	118
MCA0002	GTTGACACTCTATCATTGATAGAGTTATTTTACCACTCCCTATCAGTGATAGCGGGGCTTGAGCGAACTGGTTTTAGAGCTAGAAATAGCAAGTTAAAATAAGGCTAGTCCGTTATCA	118
MCA0002	GTTGACACTCTATCATTGATAGAGTTATTTTACCACTCCCTATCAGTGATCGAGCGGGGCTTGAGCGAACGTTTTAGAGCTAGAAATAGCAAGTTAAAATAAGGCTAGTCCGTTATCA	118
MCA0002	GTTGACACTCTATCATTGATAGAGTTATTTTACCACTCCCTATCAGTGATGGGCTTGAGCGAACTGGGGTGTTTTAGAGCTAGAAATAGCAAGTTAAAATAAGGCTAGTCCGTTATCA	118
MCA0002	GTTGACACTCTATCATTGATAGAGTTATTTTACCACTCCCTATCAGTGATTTCTCGAACTGCTGCGCAAAGTTTTAGAGCTAGAAATAGCAAGTTAAAATAAGGCTAGTCCGTTATCA	118
MCA0002	GTTGACACTCTATCATTGATAGAGTTATTTTACCACTCCCTATCAGTGATGAACCGGGTGTACAGTCTCAGTTTTAGAGCTAGAAATAGCAAGTTAAAATAAGGCTAGTCCGTTATCA	118
MCA0002	GTTGACACTCTATCATTGATAGAGTTATTTTACCACTCCCTATCAGTGATTGGCCGTGAGACTGTACACCGTTTTAGAGCTAGAAATAGCAAGTTAAAATAAGGCTAGTCCGTTATCA	118
MCA0002	GTTGACACTCTATCATTGATAGAGTTATTTTACCACTCCCTATCAGTGATACTGCTGCGCAAATGGAACCGTTTTAGAGCTAGAAATAGCAAGTTAAAATAAGGCTAGTCCGTTATCA	118
MCA0002	GTTGACACTCTATCATTGATAGAGTTATTTTACCACTCCCTATCAGTGATAACTGCTGCGCAAATGGAACGTTTTAGAGCTAGAAATAGCAAGTTAAAATAAGGCTAGTCCGTTATCA	118
MCA0003	GTTGACACTCTATCATTGATAGAGTTATTTTACCACTCCCTATCAGTGATTAGCAATCGCGAACCAGAAAGTTTTAGAGCTAGAAATAGCAAGTTAAAATAAGGCTAGTCCGTTATCA	118
MCA0003	GTTGACACTCTATCATTGATAGAGTTATTTTACCACTCCCTATCAGTGATATAGCAATCGCGAACCAGAAGTTTTAGAGCTAGAAATAGCAAGTTAAAATAAGGCTAGTCCGTTATCA	118
MCA0003	GTTGACACTCTATCATTGATAGAGTTATTTTACCACTCCCTATCAGTGATGCAATCGCGAACCAGAAAGGGTTTTAGAGCTAGAAATAGCAAGTTAAAATAAGGCTAGTCCGTTATCA	118
MCA0003	GTTGACACTCTATCATTGATAGAGTTATTTTACCACTCCCTATCAGTGATAGCAATCGCGAACCAGAAAGGTTTTAGAGCTAGAAATAGCAAGTTAAAATAAGGCTAGTCCGTTATCA	118
MCA0003	GTTGACACTCTATCATTGATAGAGTTATTTTACCACTCCCTATCAGTGATCAATCGCGAACCAGAAAGGGGTTTTAGAGCTAGAAATAGCAAGTTAAAATAAGGCTAGTCCGTTATCA	118
MCA0003	GTTGACACTCTATCATTGATAGAGTTATTTTACCACTCCCTATCAGTGATCGATGCCGCCAGATTGACACGTTTTAGAGCTAGAAATAGCAAGTTAAAATAAGGCTAGTCCGTTATCA	118
MCA0003	GTTGACACTCTATCATTGATAGAGTTATTTTACCACTCCCTATCAGTGATGACCACGACCGGTGTCAATCGTTTTAGAGCTAGAAATAGCAAGTTAAAATAAGGCTAGTCCGTTATCA	118
MCA0003	GTTGACACTCTATCATTGATAGAGTTATTTTACCACTCCCTATCAGTGATCACGACCGGTGTCAATCTGGGTTTTAGAGCTAGAAATAGCAAGTTAAAATAAGGCTAGTCCGTTATCA	118
MCA0003	GTTGACACTCTATCATTGATAGAGTTATTTTACCACTCCCTATCAGTGATCGCCAGATTGACACCGGTCGGTTTTAGAGCTAGAAATAGCAAGTTAAAATAAGGCTAGTCCGTTATCA	118
MCA0003	GTTGACACTCTATCATTGATAGAGTTATTTTACCACTCCCTATCAGTGATTCTTGCCGACCCCCCCTTTCGTTTTAGAGCTAGAAATAGCAAGTTAAAATAAGGCTAGTCCGTTATCA	118
MCA0003	GTTGACACTCTATCATTGATAGAGTTATTTTACCACTCCCTATCAGTGATTCCCATGGTCGCGTTGCCCTGTTTTAGAGCTAGAAATAGCAAGTTAAAATAAGGCTAGTCCGTTATCA	118
MCA0003	GTTGACACTCTATCATTGATAGAGTTATTTTACCACTCCCTATCAGTGATCAATCTGGCGGCATCGCTCGGTTTTAGAGCTAGAAATAGCAAGTTAAAATAAGGCTAGTCCGTTATCA	118
MCA0003	GTTGACACTCTATCATTGATAGAGTTATTTTACCACTCCCTATCAGTGATGGCAACGCGACCATGGGATGGTTTTAGAGCTAGAAATAGCAAGTTAAAATAAGGCTAGTCCGTTATCA	118
MCA0003	GTTGACACTCTATCATTGATAGAGTTATTTTACCACTCCCTATCAGTGATCCCATGGTCGCGTTGCCCTGGTTTTAGAGCTAGAAATAGCAAGTTAAAATAAGGCTAGTCCGTTATCA	118
MCA0003	GTTGACACTCTATCATTGATAGAGTTATTTTACCACTCCCTATCAGTGATCTTGTCGACGCCGCATCCCAGTTTTAGAGCTAGAAATAGCAAGTTAAAATAAGGCTAGTCCGTTATCA	118
MCA0004	GTTGACACTCTATCATTGATAGAGTTATTTTACCACTCCCTATCAGTGATCCAGCCTGGCTTCTCCCAGCGTTTTAGAGCTAGAAATAGCAAGTTAAAATAAGGCTAGTCCGTTATCA	118
MCA0004	GTTGACACTCTATCATTGATAGAGTTATTTTACCACTCCCTATCAGTGATTGAAGAAACCCGCCCTGGGCGTTTTAGAGCTAGAAATAGCAAGTTAAAATAAGGCTAGTCCGTTATCA	118
MCA0004	GTTGACACTCTATCATTGATAGAGTTATTTTACCACTCCCTATCAGTGATGAAGAAACCCGCCCTGGGCAGTTTTAGAGCTAGAAATAGCAAGTTAAAATAAGGCTAGTCCGTTATCA	118
MCA0004	GTTGACACTCTATCATTGATAGAGTTATTTTACCACTCCCTATCAGTGATCAGCCTGGCTTCTCCCAGCAGTTTTAGAGCTAGAAATAGCAAGTTAAAATAAGGCTAGTCCGTTATCA	118
MCA0004	GTTGACACTCTATCATTGATAGAGTTATTTTACCACTCCCTATCAGTGATAAGAAACCCGCCCTGGGCAGGTTTTAGAGCTAGAAATAGCAAGTTAAAATAAGGCTAGTCCGTTATCA	118
MCA0004	GTTGACACTCTATCATTGATAGAGTTATTTTACCACTCCCTATCAGTGATAGCCAGGCTGGATCCGAAGCGTTTTAGAGCTAGAAATAGCAAGTTAAAATAAGGCTAGTCCGTTATCA	118
MCA0004	GTTGACACTCTATCATTGATAGAGTTATTTTACCACTCCCTATCAGTGATCCTGCTGGGAGAAGCCAGGCGTTTTAGAGCTAGAAATAGCAAGTTAAAATAAGGCTAGTCCGTTATCA	118
MCA0004	GTTGACACTCTATCATTGATAGAGTTATTTTACCACTCCCTATCAGTGATTCCAGGCCCCTGCCCAGGGCGTTTTAGAGCTAGAAATAGCAAGTTAAAATAAGGCTAGTCCGTTATCA	118
MCA0004	GTTGACACTCTATCATTGATAGAGTTATTTTACCACTCCCTATCAGTGATCTTCTCCCAGCAGGGCTTCCGTTTTAGAGCTAGAAATAGCAAGTTAAAATAAGGCTAGTCCGTTATCA	118
MCA0004	GTTGACACTCTATCATTGATAGAGTTATTTTACCACTCCCTATCAGTGATTTGCGCAAAGACTCCTGCTTGTTTTAGAGCTAGAAATAGCAAGTTAAAATAAGGCTAGTCCGTTATCA	118
MCA0004	GTTGACACTCTATCATTGATAGAGTTATTTTACCACTCCCTATCAGTGATGTCGGCAAGTTCGCGCAACTGTTTTAGAGCTAGAAATAGCAAGTTAAAATAAGGCTAGTCCGTTATCA	118
MCA0004	GTTGACACTCTATCATTGATAGAGTTATTTTACCACTCCCTATCAGTGATTCGGTTCCAAATGCTCGATGGTTTTAGAGCTAGAAATAGCAAGTTAAAATAAGGCTAGTCCGTTATCA	118
MCA0004	GTTGACACTCTATCATTGATAGAGTTATTTTACCACTCCCTATCAGTGATGCCCTGCGCACTGATGGAGTGTTTTAGAGCTAGAAATAGCAAGTTAAAATAAGGCTAGTCCGTTATCA	118
MCA0004	GTTGACACTCTATCATTGATAGAGTTATTTTACCACTCCCTATCAGTGATAAATCCTTGCGCGGCTGAAAGTTTTAGAGCTAGAAATAGCAAGTTAAAATAAGGCTAGTCCGTTATCA	118
MCA0004	GTTGACACTCTATCATTGATAGAGTTATTTTACCACTCCCTATCAGTGATGCAGAGTCGAAATCCTTGCGGTTTTAGAGCTAGAAATAGCAAGTTAAAATAAGGCTAGTCCGTTATCA	118
MCA0005	GTTGACACTCTATCATTGATAGAGTTATTTTACCACTCCCTATCAGTGATAAACGCCCGCCCAACATTTCGTTTTAGAGCTAGAAATAGCAAGTTAAAATAAGGCTAGTCCGTTATCA	118
MCA0005	GTTGACACTCTATCATTGATAGAGTTATTTTACCACTCCCTATCAGTGATTTGGGCGGGCGTTTGTACGGGTTTTAGAGCTAGAAATAGCAAGTTAAAATAAGGCTAGTCCGTTATCA	118
MCA0005	GTTGACACTCTATCATTGATAGAGTTATTTTACCACTCCCTATCAGTGATGTTGGGCGGGCGTTTGTACGGTTTTAGAGCTAGAAATAGCAAGTTAAAATAAGGCTAGTCCGTTATCA	118
MCA0005	GTTGACACTCTATCATTGATAGAGTTATTTTACCACTCCCTATCAGTGATATGTTGGGCGGGCGTTTGTAGTTTTAGAGCTAGAAATAGCAAGTTAAAATAAGGCTAGTCCGTTATCA	118
MCA0005	GTTGACACTCTATCATTGATAGAGTTATTTTACCACTCCCTATCAGTGATTGTTGGGCGGGCGTTTGTACGTTTTAGAGCTAGAAATAGCAAGTTAAAATAAGGCTAGTCCGTTATCA	118
MCA0005	GTTGACACTCTATCATTGATAGAGTTATTTTACCACTCCCTATCAGTGATTGGGCGGGCGTTTGTACGGGGTTTTAGAGCTAGAAATAGCAAGTTAAAATAAGGCTAGTCCGTTATCA	118
MCA0005	GTTGACACTCTATCATTGATAGAGTTATTTTACCACTCCCTATCAGTGATGGGCGGGCGTTTGTACGGGGGTTTTAGAGCTAGAAATAGCAAGTTAAAATAAGGCTAGTCCGTTATCA	118
MCA0005	GTTGACACTCTATCATTGATAGAGTTATTTTACCACTCCCTATCAGTGATCCGCTGGCAACTCGTCGTGAGTTTTAGAGCTAGAAATAGCAAGTTAAAATAAGGCTAGTCCGTTATCA	118
MCA0005	GTTGACACTCTATCATTGATAGAGTTATTTTACCACTCCCTATCAGTGATGGGTACGACGGATCATCCGCGTTTTAGAGCTAGAAATAGCAAGTTAAAATAAGGCTAGTCCGTTATCA	118
MCA0005	GTTGACACTCTATCATTGATAGAGTTATTTTACCACTCCCTATCAGTGATCCATCACGACGAGTTGCCAGGTTTTAGAGCTAGAAATAGCAAGTTAAAATAAGGCTAGTCCGTTATCA	118
MCA0005	GTTGACACTCTATCATTGATAGAGTTATTTTACCACTCCCTATCAGTGATGTTTGTACGGGGGGGTACGAGTTTTAGAGCTAGAAATAGCAAGTTAAAATAAGGCTAGTCCGTTATCA	118
MCA0005	GTTGACACTCTATCATTGATAGAGTTATTTTACCACTCCCTATCAGTGATCTCGTCGTGATGGTTGTCTGGTTTTAGAGCTAGAAATAGCAAGTTAAAATAAGGCTAGTCCGTTATCA	118
MCA0005	GTTGACACTCTATCATTGATAGAGTTATTTTACCACTCCCTATCAGTGATTTTCCATCCGCCCGCAACGTGTTTTAGAGCTAGAAATAGCAAGTTAAAATAAGGCTAGTCCGTTATCA	118
MCA0005	GTTGACACTCTATCATTGATAGAGTTATTTTACCACTCCCTATCAGTGATACAGCAATATCGGCATCTGCGTTTTAGAGCTAGAAATAGCAAGTTAAAATAAGGCTAGTCCGTTATCA	118
MCA0005	GTTGACACTCTATCATTGATAGAGTTATTTTACCACTCCCTATCAGTGATTCGGGTCGAAGAAGCCGAAAGTTTTAGAGCTAGAAATAGCAAGTTAAAATAAGGCTAGTCCGTTATCA	118
MCA0006	GTTGACACTCTATCATTGATAGAGTTATTTTACCACTCCCTATCAGTGATGCGACAGAAGCGCACGATGCGTTTTAGAGCTAGAAATAGCAAGTTAAAATAAGGCTAGTCCGTTATCA	118
MCA0006	GTTGACACTCTATCATTGATAGAGTTATTTTACCACTCCCTATCAGTGATCACGATGCCGGTGGCGCTACGTTTTAGAGCTAGAAATAGCAAGTTAAAATAAGGCTAGTCCGTTATCA	118
MCA0006	GTTGACACTCTATCATTGATAGAGTTATTTTACCACTCCCTATCAGTGATACAGAAGCGCACGATGCCGGGTTTTAGAGCTAGAAATAGCAAGTTAAAATAAGGCTAGTCCGTTATCA	118
MCA0006	GTTGACACTCTATCATTGATAGAGTTATTTTACCACTCCCTATCAGTGATGATGTAACCGGTAGCGCCACGTTTTAGAGCTAGAAATAGCAAGTTAAAATAAGGCTAGTCCGTTATCA	118
MCA0006	GTTGACACTCTATCATTGATAGAGTTATTTTACCACTCCCTATCAGTGATCAGGTGATGGACGATGTAACGTTTTAGAGCTAGAAATAGCAAGTTAAAATAAGGCTAGTCCGTTATCA	118
MCA0006	GTTGACACTCTATCATTGATAGAGTTATTTTACCACTCCCTATCAGTGATGAAACCCTCACCGGAAGAGAGTTTTAGAGCTAGAAATAGCAAGTTAAAATAAGGCTAGTCCGTTATCA	118
MCA0006	GTTGACACTCTATCATTGATAGAGTTATTTTACCACTCCCTATCAGTGATAGAAACCCTCACCGGAAGAGGTTTTAGAGCTAGAAATAGCAAGTTAAAATAAGGCTAGTCCGTTATCA	118
MCA0006	GTTGACACTCTATCATTGATAGAGTTATTTTACCACTCCCTATCAGTGATAAACCCTCACCGGAAGAGAGGTTTTAGAGCTAGAAATAGCAAGTTAAAATAAGGCTAGTCCGTTATCA	118
MCA0006	GTTGACACTCTATCATTGATAGAGTTATTTTACCACTCCCTATCAGTGATCAGTGTCCAGAAACCCTCACGTTTTAGAGCTAGAAATAGCAAGTTAAAATAAGGCTAGTCCGTTATCA	118
MCA0006	GTTGACACTCTATCATTGATAGAGTTATTTTACCACTCCCTATCAGTGATAAGAGAGGGGAGTCAGGTGAGTTTTAGAGCTAGAAATAGCAAGTTAAAATAAGGCTAGTCCGTTATCA	118
MCA0006	GTTGACACTCTATCATTGATAGAGTTATTTTACCACTCCCTATCAGTGATGGGTTTCTGGACACTGCATGGTTTTAGAGCTAGAAATAGCAAGTTAAAATAAGGCTAGTCCGTTATCA	118
MCA0006	GTTGACACTCTATCATTGATAGAGTTATTTTACCACTCCCTATCAGTGATTCGCCTGTTCGGCGGCCTTAGTTTTAGAGCTAGAAATAGCAAGTTAAAATAAGGCTAGTCCGTTATCA	118
MCA0006	GTTGACACTCTATCATTGATAGAGTTATTTTACCACTCCCTATCAGTGATCACCGGAAGAGAGGGGAGTCGTTTTAGAGCTAGAAATAGCAAGTTAAAATAAGGCTAGTCCGTTATCA	118
MCA0006	GTTGACACTCTATCATTGATAGAGTTATTTTACCACTCCCTATCAGTGATACTCCCCTCTCTTCCGGTGAGTTTTAGAGCTAGAAATAGCAAGTTAAAATAAGGCTAGTCCGTTATCA	118
MCA0006	GTTGACACTCTATCATTGATAGAGTTATTTTACCACTCCCTATCAGTGATCACCTGACTCCCCTCTCTTCGTTTTAGAGCTAGAAATAGCAAGTTAAAATAAGGCTAGTCCGTTATCA	118
MCA0007	GTTGACACTCTATCATTGATAGAGTTATTTTACCACTCCCTATCAGTGATGGTATGACCGCGATTGCTGTGTTTTAGAGCTAGAAATAGCAAGTTAAAATAAGGCTAGTCCGTTATCA	118
MCA0007	GTTGACACTCTATCATTGATAGAGTTATTTTACCACTCCCTATCAGTGATATTGCTGTCGGCATCATCCTGTTTTAGAGCTAGAAATAGCAAGTTAAAATAAGGCTAGTCCGTTATCA	118
MCA0007	GTTGACACTCTATCATTGATAGAGTTATTTTACCACTCCCTATCAGTGATGATGATGCCGACAGCAATCGGTTTTAGAGCTAGAAATAGCAAGTTAAAATAAGGCTAGTCCGTTATCA	118
MCA0007	GTTGACACTCTATCATTGATAGAGTTATTTTACCACTCCCTATCAGTGATGATTGCTGTCGGCATCATCCGTTTTAGAGCTAGAAATAGCAAGTTAAAATAAGGCTAGTCCGTTATCA	118
MCA0007	GTTGACACTCTATCATTGATAGAGTTATTTTACCACTCCCTATCAGTGATGCCGAGCAGCCCAAAGCCGAGTTTTAGAGCTAGAAATAGCAAGTTAAAATAAGGCTAGTCCGTTATCA	118
MCA0007	GTTGACACTCTATCATTGATAGAGTTATTTTACCACTCCCTATCAGTGATTCGGTACCATTTCCGGCTGAGTTTTAGAGCTAGAAATAGCAAGTTAAAATAAGGCTAGTCCGTTATCA	118
MCA0007	GTTGACACTCTATCATTGATAGAGTTATTTTACCACTCCCTATCAGTGATATCCTGGGCCTGGGCGCCATGTTTTAGAGCTAGAAATAGCAAGTTAAAATAAGGCTAGTCCGTTATCA	118
MCA0007	GTTGACACTCTATCATTGATAGAGTTATTTTACCACTCCCTATCAGTGATATCGGCTTTGGGCTGCTCGGGTTTTAGAGCTAGAAATAGCAAGTTAAAATAAGGCTAGTCCGTTATCA	118
MCA0007	GTTGACACTCTATCATTGATAGAGTTATTTTACCACTCCCTATCAGTGATCTCGGCGGCAAGTTCCTGGAGTTTTAGAGCTAGAAATAGCAAGTTAAAATAAGGCTAGTCCGTTATCA	118
MCA0007	GTTGACACTCTATCATTGATAGAGTTATTTTACCACTCCCTATCAGTGATAAAGCCGATGGCGGTACCCAGTTTTAGAGCTAGAAATAGCAAGTTAAAATAAGGCTAGTCCGTTATCA	118
MCA0007	GTTGACACTCTATCATTGATAGAGTTATTTTACCACTCCCTATCAGTGATGCCATCGGCTTTGGGCTGCTGTTTTAGAGCTAGAAATAGCAAGTTAAAATAAGGCTAGTCCGTTATCA	118
MCA0007	GTTGACACTCTATCATTGATAGAGTTATTTTACCACTCCCTATCAGTGATCGGTACCATTTCCGGCTGACGTTTTAGAGCTAGAAATAGCAAGTTAAAATAAGGCTAGTCCGTTATCA	118
MCA0007	GTTGACACTCTATCATTGATAGAGTTATTTTACCACTCCCTATCAGTGATGGCGCCATGGGTACCGCCATGTTTTAGAGCTAGAAATAGCAAGTTAAAATAAGGCTAGTCCGTTATCA	118
MCA0007	GTTGACACTCTATCATTGATAGAGTTATTTTACCACTCCCTATCAGTGATTACCATTTCCGGCTGACGGGGTTTTAGAGCTAGAAATAGCAAGTTAAAATAAGGCTAGTCCGTTATCA	118
MCA0007	GTTGACACTCTATCATTGATAGAGTTATTTTACCACTCCCTATCAGTGATGAGCAGCCCAAAGCCGATGGGTTTTAGAGCTAGAAATAGCAAGTTAAAATAAGGCTAGTCCGTTATCA	118
MCA0008	GTTGACACTCTATCATTGATAGAGTTATTTTACCACTCCCTATCAGTGATGACCATTTGCCCAAATAGCGGTTTTAGAGCTAGAAATAGCAAGTTAAAATAAGGCTAGTCCGTTATCA	118
MCA0008	GTTGACACTCTATCATTGATAGAGTTATTTTACCACTCCCTATCAGTGATACATCAATGCCACGCTATTTGTTTTAGAGCTAGAAATAGCAAGTTAAAATAAGGCTAGTCCGTTATCA	118
MCA0008	GTTGACACTCTATCATTGATAGAGTTATTTTACCACTCCCTATCAGTGATAACATCAATGCCACGCTATTGTTTTAGAGCTAGAAATAGCAAGTTAAAATAAGGCTAGTCCGTTATCA	118
MCA0008	GTTGACACTCTATCATTGATAGAGTTATTTTACCACTCCCTATCAGTGATTGCCACGCTATTTGGGCAAAGTTTTAGAGCTAGAAATAGCAAGTTAAAATAAGGCTAGTCCGTTATCA	118
MCA0008	GTTGACACTCTATCATTGATAGAGTTATTTTACCACTCCCTATCAGTGATAATGGTCACATTCGCGCTTCGTTTTAGAGCTAGAAATAGCAAGTTAAAATAAGGCTAGTCCGTTATCA	118
MCA0008	GTTGACACTCTATCATTGATAGAGTTATTTTACCACTCCCTATCAGTGATCTCTTCCAGCGCTTGCAACAGTTTTAGAGCTAGAAATAGCAAGTTAAAATAAGGCTAGTCCGTTATCA	118
MCA0008	GTTGACACTCTATCATTGATAGAGTTATTTTACCACTCCCTATCAGTGATTCACATTCGCGCTTCTGGTGGTTTTAGAGCTAGAAATAGCAAGTTAAAATAAGGCTAGTCCGTTATCA	118
MCA0008	GTTGACACTCTATCATTGATAGAGTTATTTTACCACTCCCTATCAGTGATGGTTCACCATGAAGTACGTCGTTTTAGAGCTAGAAATAGCAAGTTAAAATAAGGCTAGTCCGTTATCA	118
MCA0008	GTTGACACTCTATCATTGATAGAGTTATTTTACCACTCCCTATCAGTGATGCTCTTCCAGCGCTTGCAACGTTTTAGAGCTAGAAATAGCAAGTTAAAATAAGGCTAGTCCGTTATCA	118
MCA0008	GTTGACACTCTATCATTGATAGAGTTATTTTACCACTCCCTATCAGTGATTCTTCCAGCGCTTGCAACAGGTTTTAGAGCTAGAAATAGCAAGTTAAAATAAGGCTAGTCCGTTATCA	118
MCA0008	GTTGACACTCTATCATTGATAGAGTTATTTTACCACTCCCTATCAGTGATGCCGCCCCTGTTGCAAGCGCGTTTTAGAGCTAGAAATAGCAAGTTAAAATAAGGCTAGTCCGTTATCA	118
MCA0008	GTTGACACTCTATCATTGATAGAGTTATTTTACCACTCCCTATCAGTGATGGGCGGCCAGACGTACTTCAGTTTTAGAGCTAGAAATAGCAAGTTAAAATAAGGCTAGTCCGTTATCA	118
MCA0008	GTTGACACTCTATCATTGATAGAGTTATTTTACCACTCCCTATCAGTGATTCCAGCGCTTGCAACAGGGGGTTTTAGAGCTAGAAATAGCAAGTTAAAATAAGGCTAGTCCGTTATCA	118
MCA0008	GTTGACACTCTATCATTGATAGAGTTATTTTACCACTCCCTATCAGTGATGTCTTTGGCCTCCTTCAAGGGTTTTAGAGCTAGAAATAGCAAGTTAAAATAAGGCTAGTCCGTTATCA	118
MCA0008	GTTGACACTCTATCATTGATAGAGTTATTTTACCACTCCCTATCAGTGATGGCTGCGGAGATCGTGAACCGTTTTAGAGCTAGAAATAGCAAGTTAAAATAAGGCTAGTCCGTTATCA	118
MCA0009	GTTGACACTCTATCATTGATAGAGTTATTTTACCACTCCCTATCAGTGATGCGAACTGACCACCCTGGCTGTTTTAGAGCTAGAAATAGCAAGTTAAAATAAGGCTAGTCCGTTATCA	118
MCA0009	GTTGACACTCTATCATTGATAGAGTTATTTTACCACTCCCTATCAGTGATGACGGCGTAGGGCCGAGCCAGTTTTAGAGCTAGAAATAGCAAGTTAAAATAAGGCTAGTCCGTTATCA	118
MCA0009	GTTGACACTCTATCATTGATAGAGTTATTTTACCACTCCCTATCAGTGATGGCGTAGGGCCGAGCCAGGGGTTTTAGAGCTAGAAATAGCAAGTTAAAATAAGGCTAGTCCGTTATCA	118
MCA0009	GTTGACACTCTATCATTGATAGAGTTATTTTACCACTCCCTATCAGTGATCGACGGCGTAGGGCCGAGCCGTTTTAGAGCTAGAAATAGCAAGTTAAAATAAGGCTAGTCCGTTATCA	118
MCA0009	GTTGACACTCTATCATTGATAGAGTTATTTTACCACTCCCTATCAGTGATTTCCTTGGCCGCTTTGAATAGTTTTAGAGCTAGAAATAGCAAGTTAAAATAAGGCTAGTCCGTTATCA	118
MCA0009	GTTGACACTCTATCATTGATAGAGTTATTTTACCACTCCCTATCAGTGATTTGAATACGGCGACGGCGTAGTTTTAGAGCTAGAAATAGCAAGTTAAAATAAGGCTAGTCCGTTATCA	118
MCA0009	GTTGACACTCTATCATTGATAGAGTTATTTTACCACTCCCTATCAGTGATGGCCGCTTTGAATACGGCGAGTTTTAGAGCTAGAAATAGCAAGTTAAAATAAGGCTAGTCCGTTATCA	118
MCA0009	GTTGACACTCTATCATTGATAGAGTTATTTTACCACTCCCTATCAGTGATTTTGAATACGGCGACGGCGTGTTTTAGAGCTAGAAATAGCAAGTTAAAATAAGGCTAGTCCGTTATCA	118
MCA0009	GTTGACACTCTATCATTGATAGAGTTATTTTACCACTCCCTATCAGTGATCGCCGTCGCCGTATTCAAAGGTTTTAGAGCTAGAAATAGCAAGTTAAAATAAGGCTAGTCCGTTATCA	118
MCA0009	GTTGACACTCTATCATTGATAGAGTTATTTTACCACTCCCTATCAGTGATCTTGAGGAATTCGAGCATGTGTTTTAGAGCTAGAAATAGCAAGTTAAAATAAGGCTAGTCCGTTATCA	118
MCA0009	GTTGACACTCTATCATTGATAGAGTTATTTTACCACTCCCTATCAGTGATCTGGATGTTGCCGGCTTCCTGTTTTAGAGCTAGAAATAGCAAGTTAAAATAAGGCTAGTCCGTTATCA	118
MCA0009	GTTGACACTCTATCATTGATAGAGTTATTTTACCACTCCCTATCAGTGATCATGCTCGAATTCCTCAAGCGTTTTAGAGCTAGAAATAGCAAGTTAAAATAAGGCTAGTCCGTTATCA	118
MCA0009	GTTGACACTCTATCATTGATAGAGTTATTTTACCACTCCCTATCAGTGATAGCCGGCAACATCCAGGAATGTTTTAGAGCTAGAAATAGCAAGTTAAAATAAGGCTAGTCCGTTATCA	118
MCA0009	GTTGACACTCTATCATTGATAGAGTTATTTTACCACTCCCTATCAGTGATCAAGGAAGCCGGCAACATCCGTTTTAGAGCTAGAAATAGCAAGTTAAAATAAGGCTAGTCCGTTATCA	118
MCA0009	GTTGACACTCTATCATTGATAGAGTTATTTTACCACTCCCTATCAGTGATTTCAAAGCGGCCAAGGAAGCGTTTTAGAGCTAGAAATAGCAAGTTAAAATAAGGCTAGTCCGTTATCA	118
MCA0010	GTTGACACTCTATCATTGATAGAGTTATTTTACCACTCCCTATCAGTGATAGGATCGGAAAGTTCGATCTGTTTTAGAGCTAGAAATAGCAAGTTAAAATAAGGCTAGTCCGTTATCA	118
MCA0010	GTTGACACTCTATCATTGATAGAGTTATTTTACCACTCCCTATCAGTGATTCAGTGATCTCATCAAGCAGGTTTTAGAGCTAGAAATAGCAAGTTAAAATAAGGCTAGTCCGTTATCA	118
MCA0010	GTTGACACTCTATCATTGATAGAGTTATTTTACCACTCCCTATCAGTGATGATCTCATCAAGCAGAGGATGTTTTAGAGCTAGAAATAGCAAGTTAAAATAAGGCTAGTCCGTTATCA	118
MCA0010	GTTGACACTCTATCATTGATAGAGTTATTTTACCACTCCCTATCAGTGATGAGGATCGGAAAGTTCGATCGTTTTAGAGCTAGAAATAGCAAGTTAAAATAAGGCTAGTCCGTTATCA	118
MCA0010	GTTGACACTCTATCATTGATAGAGTTATTTTACCACTCCCTATCAGTGATACCATCGTCAGCCTGACCGAGTTTTAGAGCTAGAAATAGCAAGTTAAAATAAGGCTAGTCCGTTATCA	118
MCA0010	GTTGACACTCTATCATTGATAGAGTTATTTTACCACTCCCTATCAGTGATCCTCCAGGACGTGATGCAAGGTTTTAGAGCTAGAAATAGCAAGTTAAAATAAGGCTAGTCCGTTATCA	118
MCA0010	GTTGACACTCTATCATTGATAGAGTTATTTTACCACTCCCTATCAGTGATGGCGTTGAGTCACGCAGTGAGTTTTAGAGCTAGAAATAGCAAGTTAAAATAAGGCTAGTCCGTTATCA	118
MCA0010	GTTGACACTCTATCATTGATAGAGTTATTTTACCACTCCCTATCAGTGATCGTCCGCATCCATGGCCTCCGTTTTAGAGCTAGAAATAGCAAGTTAAAATAAGGCTAGTCCGTTATCA	118
MCA0010	GTTGACACTCTATCATTGATAGAGTTATTTTACCACTCCCTATCAGTGATATGGATGCGGACGATGCCGTGTTTTAGAGCTAGAAATAGCAAGTTAAAATAAGGCTAGTCCGTTATCA	118
MCA0010	GTTGACACTCTATCATTGATAGAGTTATTTTACCACTCCCTATCAGTGATGCCGTCGGTCAGGCTGACGAGTTTTAGAGCTAGAAATAGCAAGTTAAAATAAGGCTAGTCCGTTATCA	118
MCA0010	GTTGACACTCTATCATTGATAGAGTTATTTTACCACTCCCTATCAGTGATTCCTATGAGCACCTTTCCGAGTTTTAGAGCTAGAAATAGCAAGTTAAAATAAGGCTAGTCCGTTATCA	118
MCA0010	GTTGACACTCTATCATTGATAGAGTTATTTTACCACTCCCTATCAGTGATGCCTCCAGGACGTGATGCAAGTTTTAGAGCTAGAAATAGCAAGTTAAAATAAGGCTAGTCCGTTATCA	118
MCA0010	GTTGACACTCTATCATTGATAGAGTTATTTTACCACTCCCTATCAGTGATCTACGGCATGGCGCTCAACCGTTTTAGAGCTAGAAATAGCAAGTTAAAATAAGGCTAGTCCGTTATCA	118
MCA0010	GTTGACACTCTATCATTGATAGAGTTATTTTACCACTCCCTATCAGTGATCCGAGCAGCGCTTCACCCACGTTTTAGAGCTAGAAATAGCAAGTTAAAATAAGGCTAGTCCGTTATCA	118
MCA0010	GTTGACACTCTATCATTGATAGAGTTATTTTACCACTCCCTATCAGTGATTGCGGACGATGCCGTCGGTCGTTTTAGAGCTAGAAATAGCAAGTTAAAATAAGGCTAGTCCGTTATCA	118
MCA0011	GTTGACACTCTATCATTGATAGAGTTATTTTACCACTCCCTATCAGTGATTATGCGGATTTCTTTGCCGAGTTTTAGAGCTAGAAATAGCAAGTTAAAATAAGGCTAGTCCGTTATCA	118
MCA0011	GTTGACACTCTATCATTGATAGAGTTATTTTACCACTCCCTATCAGTGATGGACGCTCGCGATCTTTATGGTTTTAGAGCTAGAAATAGCAAGTTAAAATAAGGCTAGTCCGTTATCA	118
MCA0011	GTTGACACTCTATCATTGATAGAGTTATTTTACCACTCCCTATCAGTGATGATCACGCGCGCCATGGAAAGTTTTAGAGCTAGAAATAGCAAGTTAAAATAAGGCTAGTCCGTTATCA	118
MCA0011	GTTGACACTCTATCATTGATAGAGTTATTTTACCACTCCCTATCAGTGATGCTCGCCGCAACCATTTCCAGTTTTAGAGCTAGAAATAGCAAGTTAAAATAAGGCTAGTCCGTTATCA	118
MCA0011	GTTGACACTCTATCATTGATAGAGTTATTTTACCACTCCCTATCAGTGATGCGTGATCTTCTGGGTGTTGGTTTTAGAGCTAGAAATAGCAAGTTAAAATAAGGCTAGTCCGTTATCA	118
MCA0011	GTTGACACTCTATCATTGATAGAGTTATTTTACCACTCCCTATCAGTGATCCATGGCGCGCGTGATCTTCGTTTTAGAGCTAGAAATAGCAAGTTAAAATAAGGCTAGTCCGTTATCA	118
MCA0011	GTTGACACTCTATCATTGATAGAGTTATTTTACCACTCCCTATCAGTGATCATGGCGCGCGTGATCTTCTGTTTTAGAGCTAGAAATAGCAAGTTAAAATAAGGCTAGTCCGTTATCA	118
MCA0011	GTTGACACTCTATCATTGATAGAGTTATTTTACCACTCCCTATCAGTGATCCAGAAGATCACGCGCGCCAGTTTTAGAGCTAGAAATAGCAAGTTAAAATAAGGCTAGTCCGTTATCA	118
MCA0011	GTTGACACTCTATCATTGATAGAGTTATTTTACCACTCCCTATCAGTGATGCGCGCCATGGAAATGGTTGGTTTTAGAGCTAGAAATAGCAAGTTAAAATAAGGCTAGTCCGTTATCA	118
MCA0011	GTTGACACTCTATCATTGATAGAGTTATTTTACCACTCCCTATCAGTGATCGGGCGATCTTGCGCGCATAGTTTTAGAGCTAGAAATAGCAAGTTAAAATAAGGCTAGTCCGTTATCA	118
MCA0011	GTTGACACTCTATCATTGATAGAGTTATTTTACCACTCCCTATCAGTGATGAGCAAGATGCGCCGTACCCGTTTTAGAGCTAGAAATAGCAAGTTAAAATAAGGCTAGTCCGTTATCA	118
MCA0011	GTTGACACTCTATCATTGATAGAGTTATTTTACCACTCCCTATCAGTGATGGCGAGGTGCTTGATGATCCGTTTTAGAGCTAGAAATAGCAAGTTAAAATAAGGCTAGTCCGTTATCA	118
MCA0011	GTTGACACTCTATCATTGATAGAGTTATTTTACCACTCCCTATCAGTGATCGATCTTGCGCGCATACGGAGTTTTAGAGCTAGAAATAGCAAGTTAAAATAAGGCTAGTCCGTTATCA	118
MCA0011	GTTGACACTCTATCATTGATAGAGTTATTTTACCACTCCCTATCAGTGATGATCTTGCGCGCATACGGACGTTTTAGAGCTAGAAATAGCAAGTTAAAATAAGGCTAGTCCGTTATCA	118
MCA0011	GTTGACACTCTATCATTGATAGAGTTATTTTACCACTCCCTATCAGTGATGGGCGAGGTGCTTGATGATCGTTTTAGAGCTAGAAATAGCAAGTTAAAATAAGGCTAGTCCGTTATCA	118
MCA0012	GTTGACACTCTATCATTGATAGAGTTATTTTACCACTCCCTATCAGTGATCGTACAGATCATCGGCGCGGGTTTTAGAGCTAGAAATAGCAAGTTAAAATAAGGCTAGTCCGTTATCA	118
MCA0012	GTTGACACTCTATCATTGATAGAGTTATTTTACCACTCCCTATCAGTGATATCTTCGGTAAGGATTCGCGGTTTTAGAGCTAGAAATAGCAAGTTAAAATAAGGCTAGTCCGTTATCA	118
MCA0012	GTTGACACTCTATCATTGATAGAGTTATTTTACCACTCCCTATCAGTGATAATCGTACAGATCATCGGCGGTTTTAGAGCTAGAAATAGCAAGTTAAAATAAGGCTAGTCCGTTATCA	118
MCA0012	GTTGACACTCTATCATTGATAGAGTTATTTTACCACTCCCTATCAGTGATCATCGGCGCGGTGGTCGACGGTTTTAGAGCTAGAAATAGCAAGTTAAAATAAGGCTAGTCCGTTATCA	118
MCA0012	GTTGACACTCTATCATTGATAGAGTTATTTTACCACTCCCTATCAGTGATGGGAAAATCGTACAGATCATGTTTTAGAGCTAGAAATAGCAAGTTAAAATAAGGCTAGTCCGTTATCA	118
MCA0012	GTTGACACTCTATCATTGATAGAGTTATTTTACCACTCCCTATCAGTGATCTGGAAGTCCAGCAGCAGCTGTTTTAGAGCTAGAAATAGCAAGTTAAAATAAGGCTAGTCCGTTATCA	118
MCA0012	GTTGACACTCTATCATTGATAGAGTTATTTTACCACTCCCTATCAGTGATTGCGTCGTAAATCTTCGGTAGTTTTAGAGCTAGAAATAGCAAGTTAAAATAAGGCTAGTCCGTTATCA	118
MCA0012	GTTGACACTCTATCATTGATAGAGTTATTTTACCACTCCCTATCAGTGATGCATTGCGCGTCGACGAGGTGTTTTAGAGCTAGAAATAGCAAGTTAAAATAAGGCTAGTCCGTTATCA	118
MCA0012	GTTGACACTCTATCATTGATAGAGTTATTTTACCACTCCCTATCAGTGATCGACGCATTGCGCGTCGACGGTTTTAGAGCTAGAAATAGCAAGTTAAAATAAGGCTAGTCCGTTATCA	118
MCA0012	GTTGACACTCTATCATTGATAGAGTTATTTTACCACTCCCTATCAGTGATGTCCAGCAGCAGCTGGGCGAGTTTTAGAGCTAGAAATAGCAAGTTAAAATAAGGCTAGTCCGTTATCA	118
MCA0012	GTTGACACTCTATCATTGATAGAGTTATTTTACCACTCCCTATCAGTGATGTGGTGCGCTGCATCGCCATGTTTTAGAGCTAGAAATAGCAAGTTAAAATAAGGCTAGTCCGTTATCA	118
MCA0012	GTTGACACTCTATCATTGATAGAGTTATTTTACCACTCCCTATCAGTGATGCGCCGATCTCGGTACCGGTGTTTTAGAGCTAGAAATAGCAAGTTAAAATAAGGCTAGTCCGTTATCA	118
MCA0012	GTTGACACTCTATCATTGATAGAGTTATTTTACCACTCCCTATCAGTGATGCTGCTGGACTTCCAGGACGGTTTTAGAGCTAGAAATAGCAAGTTAAAATAAGGCTAGTCCGTTATCA	118
MCA0012	GTTGACACTCTATCATTGATAGAGTTATTTTACCACTCCCTATCAGTGATGGTCGCATCATGAACGTGCTGTTTTAGAGCTAGAAATAGCAAGTTAAAATAAGGCTAGTCCGTTATCA	118
MCA0012	GTTGACACTCTATCATTGATAGAGTTATTTTACCACTCCCTATCAGTGATCACGTTCATGATGCGACCCAGTTTTAGAGCTAGAAATAGCAAGTTAAAATAAGGCTAGTCCGTTATCA	118
MCA0013	GTTGACACTCTATCATTGATAGAGTTATTTTACCACTCCCTATCAGTGATGATGTCCACATGCATCGTCAGTTTTAGAGCTAGAAATAGCAAGTTAAAATAAGGCTAGTCCGTTATCA	118
MCA0013	GTTGACACTCTATCATTGATAGAGTTATTTTACCACTCCCTATCAGTGATGTGGACATCGTGAGTGCGGAGTTTTAGAGCTAGAAATAGCAAGTTAAAATAAGGCTAGTCCGTTATCA	118
MCA0013	GTTGACACTCTATCATTGATAGAGTTATTTTACCACTCCCTATCAGTGATGCATGTGGACATCGTGAGTGGTTTTAGAGCTAGAAATAGCAAGTTAAAATAAGGCTAGTCCGTTATCA	118
MCA0013	GTTGACACTCTATCATTGATAGAGTTATTTTACCACTCCCTATCAGTGATCGGAAGGCGAGATCTTCTCCGTTTTAGAGCTAGAAATAGCAAGTTAAAATAAGGCTAGTCCGTTATCA	118
MCA0013	GTTGACACTCTATCATTGATAGAGTTATTTTACCACTCCCTATCAGTGATAGGCGAGATCTTCTCCGGGCGTTTTAGAGCTAGAAATAGCAAGTTAAAATAAGGCTAGTCCGTTATCA	118
MCA0013	GTTGACACTCTATCATTGATAGAGTTATTTTACCACTCCCTATCAGTGATGCCGAGCTGGTCGTGGCACCGTTTTAGAGCTAGAAATAGCAAGTTAAAATAAGGCTAGTCCGTTATCA	118
MCA0013	GTTGACACTCTATCATTGATAGAGTTATTTTACCACTCCCTATCAGTGATGCCCGGTGCCACGACCAGCTGTTTTAGAGCTAGAAATAGCAAGTTAAAATAAGGCTAGTCCGTTATCA	118
MCA0013	GTTGACACTCTATCATTGATAGAGTTATTTTACCACTCCCTATCAGTGATCCCACCTCGCCTTCCTGGCCGTTTTAGAGCTAGAAATAGCAAGTTAAAATAAGGCTAGTCCGTTATCA	118
MCA0013	GTTGACACTCTATCATTGATAGAGTTATTTTACCACTCCCTATCAGTGATGCGGAAGGCGAGATCTTCTCGTTTTAGAGCTAGAAATAGCAAGTTAAAATAAGGCTAGTCCGTTATCA	118
MCA0013	GTTGACACTCTATCATTGATAGAGTTATTTTACCACTCCCTATCAGTGATCGGGCAGGCCGAGCTGGTCGGTTTTAGAGCTAGAAATAGCAAGTTAAAATAAGGCTAGTCCGTTATCA	118
MCA0013	GTTGACACTCTATCATTGATAGAGTTATTTTACCACTCCCTATCAGTGATCTTCTCCGGGCAGGCCGAGCGTTTTAGAGCTAGAAATAGCAAGTTAAAATAAGGCTAGTCCGTTATCA	118
MCA0013	GTTGACACTCTATCATTGATAGAGTTATTTTACCACTCCCTATCAGTGATGGCCGAGCTGGTCGTGGCACGTTTTAGAGCTAGAAATAGCAAGTTAAAATAAGGCTAGTCCGTTATCA	118
MCA0013	GTTGACACTCTATCATTGATAGAGTTATTTTACCACTCCCTATCAGTGATCACGACCAGCTCGGCCTGCCGTTTTAGAGCTAGAAATAGCAAGTTAAAATAAGGCTAGTCCGTTATCA	118
MCA0013	GTTGACACTCTATCATTGATAGAGTTATTTTACCACTCCCTATCAGTGATGCTGGTCGTGGCACCGGGCCGTTTTAGAGCTAGAAATAGCAAGTTAAAATAAGGCTAGTCCGTTATCA	118
MCA0013	GTTGACACTCTATCATTGATAGAGTTATTTTACCACTCCCTATCAGTGATGAGGTCAGGGTCAAGAGCGAGTTTTAGAGCTAGAAATAGCAAGTTAAAATAAGGCTAGTCCGTTATCA	118
MCA0014	GTTGACACTCTATCATTGATAGAGTTATTTTACCACTCCCTATCAGTGATCATGCGTTCCGGTCTGCCGAGTTTTAGAGCTAGAAATAGCAAGTTAAAATAAGGCTAGTCCGTTATCA	118
MCA0014	GTTGACACTCTATCATTGATAGAGTTATTTTACCACTCCCTATCAGTGATATCGCTCTCATTCTGGCGGCGTTTTAGAGCTAGAAATAGCAAGTTAAAATAAGGCTAGTCCGTTATCA	118
MCA0014	GTTGACACTCTATCATTGATAGAGTTATTTTACCACTCCCTATCAGTGATGTGCAGAACCTTCGGCAGACGTTTTAGAGCTAGAAATAGCAAGTTAAAATAAGGCTAGTCCGTTATCA	118
MCA0014	GTTGACACTCTATCATTGATAGAGTTATTTTACCACTCCCTATCAGTGATAGTCATCGCTCTCATTCTGGGTTTTAGAGCTAGAAATAGCAAGTTAAAATAAGGCTAGTCCGTTATCA	118
MCA0014	GTTGACACTCTATCATTGATAGAGTTATTTTACCACTCCCTATCAGTGATCATCGCTCTCATTCTGGCGGGTTTTAGAGCTAGAAATAGCAAGTTAAAATAAGGCTAGTCCGTTATCA	118
MCA0014	GTTGACACTCTATCATTGATAGAGTTATTTTACCACTCCCTATCAGTGATGTCTGCTCGAGCATGTCTACGTTTTAGAGCTAGAAATAGCAAGTTAAAATAAGGCTAGTCCGTTATCA	118
MCA0014	GTTGACACTCTATCATTGATAGAGTTATTTTACCACTCCCTATCAGTGATCTCATTCTGGCGGCGGGTCAGTTTTAGAGCTAGAAATAGCAAGTTAAAATAAGGCTAGTCCGTTATCA	118
MCA0014	GTTGACACTCTATCATTGATAGAGTTATTTTACCACTCCCTATCAGTGATGTCTGCCGAAGGTTCTGCACGTTTTAGAGCTAGAAATAGCAAGTTAAAATAAGGCTAGTCCGTTATCA	118
MCA0014	GTTGACACTCTATCATTGATAGAGTTATTTTACCACTCCCTATCAGTGATGACCGTTTCACGGACTTCGAGTTTTAGAGCTAGAAATAGCAAGTTAAAATAAGGCTAGTCCGTTATCA	118
MCA0014	GTTGACACTCTATCATTGATAGAGTTATTTTACCACTCCCTATCAGTGATAGACATGCTCGAGCAGACAGGTTTTAGAGCTAGAAATAGCAAGTTAAAATAAGGCTAGTCCGTTATCA	118
MCA0014	GTTGACACTCTATCATTGATAGAGTTATTTTACCACTCCCTATCAGTGATGATCGAGCAGAAGAAGCGCAGTTTTAGAGCTAGAAATAGCAAGTTAAAATAAGGCTAGTCCGTTATCA	118
MCA0014	GTTGACACTCTATCATTGATAGAGTTATTTTACCACTCCCTATCAGTGATCGAGCATGTCTACCGGCTCGGTTTTAGAGCTAGAAATAGCAAGTTAAAATAAGGCTAGTCCGTTATCA	118
MCA0014	GTTGACACTCTATCATTGATAGAGTTATTTTACCACTCCCTATCAGTGATTTACGGCCACGGCGGTGAGCGTTTTAGAGCTAGAAATAGCAAGTTAAAATAAGGCTAGTCCGTTATCA	118
MCA0014	GTTGACACTCTATCATTGATAGAGTTATTTTACCACTCCCTATCAGTGATCGATCCAGGTCGCCGGCAGAGTTTTAGAGCTAGAAATAGCAAGTTAAAATAAGGCTAGTCCGTTATCA	118
MCA0014	GTTGACACTCTATCATTGATAGAGTTATTTTACCACTCCCTATCAGTGATAAGGTTCTGCACCGGATCGGGTTTTAGAGCTAGAAATAGCAAGTTAAAATAAGGCTAGTCCGTTATCA	118
MCA0015	GTTGACACTCTATCATTGATAGAGTTATTTTACCACTCCCTATCAGTGATTACCGCGGTTACGATTCCGCGTTTTAGAGCTAGAAATAGCAAGTTAAAATAAGGCTAGTCCGTTATCA	118
MCA0015	GTTGACACTCTATCATTGATAGAGTTATTTTACCACTCCCTATCAGTGATGTGCGGAATAGTGGGCGCGGGTTTTAGAGCTAGAAATAGCAAGTTAAAATAAGGCTAGTCCGTTATCA	118
MCA0015	GTTGACACTCTATCATTGATAGAGTTATTTTACCACTCCCTATCAGTGATGCTGGAAGGTCTGCGGCGGTGTTTTAGAGCTAGAAATAGCAAGTTAAAATAAGGCTAGTCCGTTATCA	118
MCA0015	GTTGACACTCTATCATTGATAGAGTTATTTTACCACTCCCTATCAGTGATCAGACCTTCCAGCAGGATCGGTTTTAGAGCTAGAAATAGCAAGTTAAAATAAGGCTAGTCCGTTATCA	118
MCA0015	GTTGACACTCTATCATTGATAGAGTTATTTTACCACTCCCTATCAGTGATACCGCCGCAGACCTTCCAGCGTTTTAGAGCTAGAAATAGCAAGTTAAAATAAGGCTAGTCCGTTATCA	118
MCA0015	GTTGACACTCTATCATTGATAGAGTTATTTTACCACTCCCTATCAGTGATCGCAGCGATCACTGCGATGCGTTTTAGAGCTAGAAATAGCAAGTTAAAATAAGGCTAGTCCGTTATCA	118
MCA0015	GTTGACACTCTATCATTGATAGAGTTATTTTACCACTCCCTATCAGTGATCGATCCTGCTGGAAGGTCTGGTTTTAGAGCTAGAAATAGCAAGTTAAAATAAGGCTAGTCCGTTATCA	118
MCA0015	GTTGACACTCTATCATTGATAGAGTTATTTTACCACTCCCTATCAGTGATTGCCGGCGGAATCGTAACCGGTTTTAGAGCTAGAAATAGCAAGTTAAAATAAGGCTAGTCCGTTATCA	118
MCA0015	GTTGACACTCTATCATTGATAGAGTTATTTTACCACTCCCTATCAGTGATCGGCATCGCAGTGATCGCTGGTTTTAGAGCTAGAAATAGCAAGTTAAAATAAGGCTAGTCCGTTATCA	118
MCA0015	GTTGACACTCTATCATTGATAGAGTTATTTTACCACTCCCTATCAGTGATTCGCAGTGATCGCTGCGGACGTTTTAGAGCTAGAAATAGCAAGTTAAAATAAGGCTAGTCCGTTATCA	118
MCA0015	GTTGACACTCTATCATTGATAGAGTTATTTTACCACTCCCTATCAGTGATCGGCATCATCGAGAACCATGGTTTTAGAGCTAGAAATAGCAAGTTAAAATAAGGCTAGTCCGTTATCA	118
MCA0015	GTTGACACTCTATCATTGATAGAGTTATTTTACCACTCCCTATCAGTGATCGGTATCGCTCACACCCGCTGTTTTAGAGCTAGAAATAGCAAGTTAAAATAAGGCTAGTCCGTTATCA	118
MCA0015	GTTGACACTCTATCATTGATAGAGTTATTTTACCACTCCCTATCAGTGATATCGCAGTGATCGCTGCGGAGTTTTAGAGCTAGAAATAGCAAGTTAAAATAAGGCTAGTCCGTTATCA	118
MCA0015	GTTGACACTCTATCATTGATAGAGTTATTTTACCACTCCCTATCAGTGATCGCAGACCTTCCAGCAGGATGTTTTAGAGCTAGAAATAGCAAGTTAAAATAAGGCTAGTCCGTTATCA	118
MCA0015	GTTGACACTCTATCATTGATAGAGTTATTTTACCACTCCCTATCAGTGATCTCGCGGCAGACATGCGGATGTTTTAGAGCTAGAAATAGCAAGTTAAAATAAGGCTAGTCCGTTATCA	118
MCA0016	GTTGACACTCTATCATTGATAGAGTTATTTTACCACTCCCTATCAGTGATATACATCCAGACCGACATCTGTTTTAGAGCTAGAAATAGCAAGTTAAAATAAGGCTAGTCCGTTATCA	118
MCA0016	GTTGACACTCTATCATTGATAGAGTTATTTTACCACTCCCTATCAGTGATGTTGGCGTAGGGAAGAGCGCGTTTTAGAGCTAGAAATAGCAAGTTAAAATAAGGCTAGTCCGTTATCA	118
MCA0016	GTTGACACTCTATCATTGATAGAGTTATTTTACCACTCCCTATCAGTGATTCTGGATGTATTCGACCAGAGTTTTAGAGCTAGAAATAGCAAGTTAAAATAAGGCTAGTCCGTTATCA	118
MCA0016	GTTGACACTCTATCATTGATAGAGTTATTTTACCACTCCCTATCAGTGATTGGATCGGACCGTTGGCGTAGTTTTAGAGCTAGAAATAGCAAGTTAAAATAAGGCTAGTCCGTTATCA	118
MCA0016	GTTGACACTCTATCATTGATAGAGTTATTTTACCACTCCCTATCAGTGATGCCCAGGTGGATCGGACCGTGTTTTAGAGCTAGAAATAGCAAGTTAAAATAAGGCTAGTCCGTTATCA	118
MCA0016	GTTGACACTCTATCATTGATAGAGTTATTTTACCACTCCCTATCAGTGATTGCGCTTCCAGAAGATGCGTGTTTTAGAGCTAGAAATAGCAAGTTAAAATAAGGCTAGTCCGTTATCA	118
MCA0016	GTTGACACTCTATCATTGATAGAGTTATTTTACCACTCCCTATCAGTGATAGGGAAGAGCGCTGGTGACGGTTTTAGAGCTAGAAATAGCAAGTTAAAATAAGGCTAGTCCGTTATCA	118
MCA0016	GTTGACACTCTATCATTGATAGAGTTATTTTACCACTCCCTATCAGTGATATGCTGCGTGCGGAGAAGGAGTTTTAGAGCTAGAAATAGCAAGTTAAAATAAGGCTAGTCCGTTATCA	118
MCA0016	GTTGACACTCTATCATTGATAGAGTTATTTTACCACTCCCTATCAGTGATTCCGATCCACCTGGGCCATCGTTTTAGAGCTAGAAATAGCAAGTTAAAATAAGGCTAGTCCGTTATCA	118
MCA0016	GTTGACACTCTATCATTGATAGAGTTATTTTACCACTCCCTATCAGTGATCAGCATGATGGGCGTGCCGTGTTTTAGAGCTAGAAATAGCAAGTTAAAATAAGGCTAGTCCGTTATCA	118
MCA0016	GTTGACACTCTATCATTGATAGAGTTATTTTACCACTCCCTATCAGTGATGATATCGGCGGCATGAGCTCGTTTTAGAGCTAGAAATAGCAAGTTAAAATAAGGCTAGTCCGTTATCA	118
MCA0016	GTTGACACTCTATCATTGATAGAGTTATTTTACCACTCCCTATCAGTGATAGCGCTCTTCCCTACGCCAAGTTTTAGAGCTAGAAATAGCAAGTTAAAATAAGGCTAGTCCGTTATCA	118
MCA0016	GTTGACACTCTATCATTGATAGAGTTATTTTACCACTCCCTATCAGTGATCTTCTCCGCACGCAGCATGAGTTTTAGAGCTAGAAATAGCAAGTTAAAATAAGGCTAGTCCGTTATCA	118
MCA0016	GTTGACACTCTATCATTGATAGAGTTATTTTACCACTCCCTATCAGTGATTTCGCCCTTGATGAAACGGTGTTTTAGAGCTAGAAATAGCAAGTTAAAATAAGGCTAGTCCGTTATCA	118
MCA0016	GTTGACACTCTATCATTGATAGAGTTATTTTACCACTCCCTATCAGTGATGTCGAACTCGATGTGGAAGCGTTTTAGAGCTAGAAATAGCAAGTTAAAATAAGGCTAGTCCGTTATCA	118
MCA0017	GTTGACACTCTATCATTGATAGAGTTATTTTACCACTCCCTATCAGTGATATGGATGGAGCGCGATCTCGGTTTTAGAGCTAGAAATAGCAAGTTAAAATAAGGCTAGTCCGTTATCA	118
MCA0017	GTTGACACTCTATCATTGATAGAGTTATTTTACCACTCCCTATCAGTGATGCGACTCGTGGTCCTTCATCGTTTTAGAGCTAGAAATAGCAAGTTAAAATAAGGCTAGTCCGTTATCA	118
MCA0017	GTTGACACTCTATCATTGATAGAGTTATTTTACCACTCCCTATCAGTGATCGAGATCGCGCTCCATCCATGTTTTAGAGCTAGAAATAGCAAGTTAAAATAAGGCTAGTCCGTTATCA	118
MCA0017	GTTGACACTCTATCATTGATAGAGTTATTTTACCACTCCCTATCAGTGATGCGCTCCATCCATTGGCGGCGTTTTAGAGCTAGAAATAGCAAGTTAAAATAAGGCTAGTCCGTTATCA	118
MCA0017	GTTGACACTCTATCATTGATAGAGTTATTTTACCACTCCCTATCAGTGATAGCGCGATCTCGCGGTGCTGGTTTTAGAGCTAGAAATAGCAAGTTAAAATAAGGCTAGTCCGTTATCA	118
MCA0017	GTTGACACTCTATCATTGATAGAGTTATTTTACCACTCCCTATCAGTGATGGATCAGCGGCAGCGACTCGGTTTTAGAGCTAGAAATAGCAAGTTAAAATAAGGCTAGTCCGTTATCA	118
MCA0017	GTTGACACTCTATCATTGATAGAGTTATTTTACCACTCCCTATCAGTGATGTCTGGCTGGAGGATTTCGAGTTTTAGAGCTAGAAATAGCAAGTTAAAATAAGGCTAGTCCGTTATCA	118
MCA0017	GTTGACACTCTATCATTGATAGAGTTATTTTACCACTCCCTATCAGTGATCTCCATCCATTGGCGGCCGGGTTTTAGAGCTAGAAATAGCAAGTTAAAATAAGGCTAGTCCGTTATCA	118
MCA0017	GTTGACACTCTATCATTGATAGAGTTATTTTACCACTCCCTATCAGTGATTGGTCCTTCATCTGGCTGCAGTTTTAGAGCTAGAAATAGCAAGTTAAAATAAGGCTAGTCCGTTATCA	118
MCA0017	GTTGACACTCTATCATTGATAGAGTTATTTTACCACTCCCTATCAGTGATGGTCCTTCATCTGGCTGCACGTTTTAGAGCTAGAAATAGCAAGTTAAAATAAGGCTAGTCCGTTATCA	118
MCA0017	GTTGACACTCTATCATTGATAGAGTTATTTTACCACTCCCTATCAGTGATCTGGAGCACGTGATCTTCGCGTTTTAGAGCTAGAAATAGCAAGTTAAAATAAGGCTAGTCCGTTATCA	118
MCA0017	GTTGACACTCTATCATTGATAGAGTTATTTTACCACTCCCTATCAGTGATGGCTGGAGGATTTCGACGGCGTTTTAGAGCTAGAAATAGCAAGTTAAAATAAGGCTAGTCCGTTATCA	118
MCA0017	GTTGACACTCTATCATTGATAGAGTTATTTTACCACTCCCTATCAGTGATGCACCCGTGCAGCCAGATGAGTTTTAGAGCTAGAAATAGCAAGTTAAAATAAGGCTAGTCCGTTATCA	118
MCA0017	GTTGACACTCTATCATTGATAGAGTTATTTTACCACTCCCTATCAGTGATCGTTGATCGCGGGATGGCAGGTTTTAGAGCTAGAAATAGCAAGTTAAAATAAGGCTAGTCCGTTATCA	118
MCA0017	GTTGACACTCTATCATTGATAGAGTTATTTTACCACTCCCTATCAGTGATATCCGCCGGCCGCCAATGGAGTTTTAGAGCTAGAAATAGCAAGTTAAAATAAGGCTAGTCCGTTATCA	118
MCA0018	GTTGACACTCTATCATTGATAGAGTTATTTTACCACTCCCTATCAGTGATACTCTATCTCCCGGTGCCGCGTTTTAGAGCTAGAAATAGCAAGTTAAAATAAGGCTAGTCCGTTATCA	118
MCA0018	GTTGACACTCTATCATTGATAGAGTTATTTTACCACTCCCTATCAGTGATCGGCACCGGGAGATAGAGTCGTTTTAGAGCTAGAAATAGCAAGTTAAAATAAGGCTAGTCCGTTATCA	118
MCA0018	GTTGACACTCTATCATTGATAGAGTTATTTTACCACTCCCTATCAGTGATCATTTCCAGACTCTATCTCCGTTTTAGAGCTAGAAATAGCAAGTTAAAATAAGGCTAGTCCGTTATCA	118
MCA0018	GTTGACACTCTATCATTGATAGAGTTATTTTACCACTCCCTATCAGTGATACATCGGCGCCCGATGCCAGGTTTTAGAGCTAGAAATAGCAAGTTAAAATAAGGCTAGTCCGTTATCA	118
MCA0018	GTTGACACTCTATCATTGATAGAGTTATTTTACCACTCCCTATCAGTGATCGCCCGATGCCAGCGGCACCGTTTTAGAGCTAGAAATAGCAAGTTAAAATAAGGCTAGTCCGTTATCA	118
MCA0018	GTTGACACTCTATCATTGATAGAGTTATTTTACCACTCCCTATCAGTGATATCGGGCGCCGATGTCGTGCGTTTTAGAGCTAGAAATAGCAAGTTAAAATAAGGCTAGTCCGTTATCA	118
MCA0018	GTTGACACTCTATCATTGATAGAGTTATTTTACCACTCCCTATCAGTGATTCTCCCGGTGCCGCTGGCATGTTTTAGAGCTAGAAATAGCAAGTTAAAATAAGGCTAGTCCGTTATCA	118
MCA0018	GTTGACACTCTATCATTGATAGAGTTATTTTACCACTCCCTATCAGTGATCGCCGATGTCGTGCTGGACGGTTTTAGAGCTAGAAATAGCAAGTTAAAATAAGGCTAGTCCGTTATCA	118
MCA0018	GTTGACACTCTATCATTGATAGAGTTATTTTACCACTCCCTATCAGTGATGGCGCCGATGTCGTGCTGGAGTTTTAGAGCTAGAAATAGCAAGTTAAAATAAGGCTAGTCCGTTATCA	118
MCA0018	GTTGACACTCTATCATTGATAGAGTTATTTTACCACTCCCTATCAGTGATGCGCCGATGTCGTGCTGGACGTTTTAGAGCTAGAAATAGCAAGTTAAAATAAGGCTAGTCCGTTATCA	118
MCA0018	GTTGACACTCTATCATTGATAGAGTTATTTTACCACTCCCTATCAGTGATCAGGACCGTGCGCAGATAATGTTTTAGAGCTAGAAATAGCAAGTTAAAATAAGGCTAGTCCGTTATCA	118
MCA0018	GTTGACACTCTATCATTGATAGAGTTATTTTACCACTCCCTATCAGTGATTTCGATCTCACGGTGTTCAAGTTTTAGAGCTAGAAATAGCAAGTTAAAATAAGGCTAGTCCGTTATCA	118
MCA0018	GTTGACACTCTATCATTGATAGAGTTATTTTACCACTCCCTATCAGTGATACGGTCCTGCGGCTCAAGCGGTTTTAGAGCTAGAAATAGCAAGTTAAAATAAGGCTAGTCCGTTATCA	118
MCA0018	GTTGACACTCTATCATTGATAGAGTTATTTTACCACTCCCTATCAGTGATCAAGCGCGGCTTCGATCTCAGTTTTAGAGCTAGAAATAGCAAGTTAAAATAAGGCTAGTCCGTTATCA	118
MCA0018	GTTGACACTCTATCATTGATAGAGTTATTTTACCACTCCCTATCAGTGATATTATCTGCGCACGGTCCTGGTTTTAGAGCTAGAAATAGCAAGTTAAAATAAGGCTAGTCCGTTATCA	118
MCA0019	GTTGACACTCTATCATTGATAGAGTTATTTTACCACTCCCTATCAGTGATATGTCCTTTCCGCCGTGCTCGTTTTAGAGCTAGAAATAGCAAGTTAAAATAAGGCTAGTCCGTTATCA	118
MCA0019	GTTGACACTCTATCATTGATAGAGTTATTTTACCACTCCCTATCAGTGATCGACCCAGAGCACGGCGGAAGTTTTAGAGCTAGAAATAGCAAGTTAAAATAAGGCTAGTCCGTTATCA	118
MCA0019	GTTGACACTCTATCATTGATAGAGTTATTTTACCACTCCCTATCAGTGATCATGCCGCCGACCCAGAGCAGTTTTAGAGCTAGAAATAGCAAGTTAAAATAAGGCTAGTCCGTTATCA	118
MCA0019	GTTGACACTCTATCATTGATAGAGTTATTTTACCACTCCCTATCAGTGATTGTCCTTTCCGCCGTGCTCTGTTTTAGAGCTAGAAATAGCAAGTTAAAATAAGGCTAGTCCGTTATCA	118
MCA0019	GTTGACACTCTATCATTGATAGAGTTATTTTACCACTCCCTATCAGTGATGCCGCCGACCCAGAGCACGGGTTTTAGAGCTAGAAATAGCAAGTTAAAATAAGGCTAGTCCGTTATCA	118
MCA0019	GTTGACACTCTATCATTGATAGAGTTATTTTACCACTCCCTATCAGTGATCTTTCCGCCGTGCTCTGGGTGTTTTAGAGCTAGAAATAGCAAGTTAAAATAAGGCTAGTCCGTTATCA	118
MCA0019	GTTGACACTCTATCATTGATAGAGTTATTTTACCACTCCCTATCAGTGATCGGCATGTTCTTCGCCCATCGTTTTAGAGCTAGAAATAGCAAGTTAAAATAAGGCTAGTCCGTTATCA	118
MCA0019	GTTGACACTCTATCATTGATAGAGTTATTTTACCACTCCCTATCAGTGATGACCGGGCGCAGGACCTGATGTTTTAGAGCTAGAAATAGCAAGTTAAAATAAGGCTAGTCCGTTATCA	118
MCA0019	GTTGACACTCTATCATTGATAGAGTTATTTTACCACTCCCTATCAGTGATTGCAGCAAGCCGGCAGCGACGTTTTAGAGCTAGAAATAGCAAGTTAAAATAAGGCTAGTCCGTTATCA	118
MCA0019	GTTGACACTCTATCATTGATAGAGTTATTTTACCACTCCCTATCAGTGATCGCCCATCAGGTCCTGCGCCGTTTTAGAGCTAGAAATAGCAAGTTAAAATAAGGCTAGTCCGTTATCA	118
MCA0019	GTTGACACTCTATCATTGATAGAGTTATTTTACCACTCCCTATCAGTGATCGACCGGGCGCAGGACCTGAGTTTTAGAGCTAGAAATAGCAAGTTAAAATAAGGCTAGTCCGTTATCA	118
MCA0019	GTTGACACTCTATCATTGATAGAGTTATTTTACCACTCCCTATCAGTGATGCAGCAAGCCGGCAGCGACCGTTTTAGAGCTAGAAATAGCAAGTTAAAATAAGGCTAGTCCGTTATCA	118
MCA0019	GTTGACACTCTATCATTGATAGAGTTATTTTACCACTCCCTATCAGTGATTCCGCCGTGCTCTGGGTCGGGTTTTAGAGCTAGAAATAGCAAGTTAAAATAAGGCTAGTCCGTTATCA	118
MCA0019	GTTGACACTCTATCATTGATAGAGTTATTTTACCACTCCCTATCAGTGATAGCCGGCAGCGACCGGGCGCGTTTTAGAGCTAGAAATAGCAAGTTAAAATAAGGCTAGTCCGTTATCA	118
MCA0019	GTTGACACTCTATCATTGATAGAGTTATTTTACCACTCCCTATCAGTGATGGTGAGGAACAGCAGCACGAGTTTTAGAGCTAGAAATAGCAAGTTAAAATAAGGCTAGTCCGTTATCA	118
MCA0020	GTTGACACTCTATCATTGATAGAGTTATTTTACCACTCCCTATCAGTGATACCTCCGAGAAGGAAACCGAGTTTTAGAGCTAGAAATAGCAAGTTAAAATAAGGCTAGTCCGTTATCA	118
MCA0020	GTTGACACTCTATCATTGATAGAGTTATTTTACCACTCCCTATCAGTGATTGGCTCGGCAAACTCTTGGGGTTTTAGAGCTAGAAATAGCAAGTTAAAATAAGGCTAGTCCGTTATCA	118
MCA0020	GTTGACACTCTATCATTGATAGAGTTATTTTACCACTCCCTATCAGTGATGCTGGCTCGGCAAACTCTTGGTTTTAGAGCTAGAAATAGCAAGTTAAAATAAGGCTAGTCCGTTATCA	118
MCA0020	GTTGACACTCTATCATTGATAGAGTTATTTTACCACTCCCTATCAGTGATGAGCTGGCTCGGCAAACTCTGTTTTAGAGCTAGAAATAGCAAGTTAAAATAAGGCTAGTCCGTTATCA	118
MCA0020	GTTGACACTCTATCATTGATAGAGTTATTTTACCACTCCCTATCAGTGATAGCTGGCTCGGCAAACTCTTGTTTTAGAGCTAGAAATAGCAAGTTAAAATAAGGCTAGTCCGTTATCA	118
MCA0020	GTTGACACTCTATCATTGATAGAGTTATTTTACCACTCCCTATCAGTGATTTCCTTCTCGGAGGTCCGCTGTTTTAGAGCTAGAAATAGCAAGTTAAAATAAGGCTAGTCCGTTATCA	118
MCA0020	GTTGACACTCTATCATTGATAGAGTTATTTTACCACTCCCTATCAGTGATACCTTCGGTTTCCTTCTCGGGTTTTAGAGCTAGAAATAGCAAGTTAAAATAAGGCTAGTCCGTTATCA	118
MCA0020	GTTGACACTCTATCATTGATAGAGTTATTTTACCACTCCCTATCAGTGATGGTCCGCTCGGCGCATTGCTGTTTTAGAGCTAGAAATAGCAAGTTAAAATAAGGCTAGTCCGTTATCA	118
MCA0020	GTTGACACTCTATCATTGATAGAGTTATTTTACCACTCCCTATCAGTGATGTCCAGCTTGTGGACGATGGGTTTTAGAGCTAGAAATAGCAAGTTAAAATAAGGCTAGTCCGTTATCA	118
MCA0020	GTTGACACTCTATCATTGATAGAGTTATTTTACCACTCCCTATCAGTGATCTGGCTCGGCAAACTCTTGGGTTTTAGAGCTAGAAATAGCAAGTTAAAATAAGGCTAGTCCGTTATCA	118
MCA0020	GTTGACACTCTATCATTGATAGAGTTATTTTACCACTCCCTATCAGTGATCGCCCAGCACCGGATACAGAGTTTTAGAGCTAGAAATAGCAAGTTAAAATAAGGCTAGTCCGTTATCA	118
MCA0020	GTTGACACTCTATCATTGATAGAGTTATTTTACCACTCCCTATCAGTGATGCCGTCCAGCTTGTGGACGAGTTTTAGAGCTAGAAATAGCAAGTTAAAATAAGGCTAGTCCGTTATCA	118
MCA0020	GTTGACACTCTATCATTGATAGAGTTATTTTACCACTCCCTATCAGTGATTGACGGGTCCGATTCGATCTGTTTTAGAGCTAGAAATAGCAAGTTAAAATAAGGCTAGTCCGTTATCA	118
MCA0020	GTTGACACTCTATCATTGATAGAGTTATTTTACCACTCCCTATCAGTGATGCCATCGTCCACAAGCTGGAGTTTTAGAGCTAGAAATAGCAAGTTAAAATAAGGCTAGTCCGTTATCA	118
MCA0020	GTTGACACTCTATCATTGATAGAGTTATTTTACCACTCCCTATCAGTGATTGTATCCGGTGCTGGGCGTCGTTTTAGAGCTAGAAATAGCAAGTTAAAATAAGGCTAGTCCGTTATCA	118
MCA0021	GTTGACACTCTATCATTGATAGAGTTATTTTACCACTCCCTATCAGTGATTGGATTCGAACAATGTCTCAGTTTTAGAGCTAGAAATAGCAAGTTAAAATAAGGCTAGTCCGTTATCA	118
MCA0021	GTTGACACTCTATCATTGATAGAGTTATTTTACCACTCCCTATCAGTGATAATCCAGCCTGTCTTCGCTGGTTTTAGAGCTAGAAATAGCAAGTTAAAATAAGGCTAGTCCGTTATCA	118
MCA0021	GTTGACACTCTATCATTGATAGAGTTATTTTACCACTCCCTATCAGTGATGGATTCGAACAATGTCTCAGGTTTTAGAGCTAGAAATAGCAAGTTAAAATAAGGCTAGTCCGTTATCA	118
MCA0021	GTTGACACTCTATCATTGATAGAGTTATTTTACCACTCCCTATCAGTGATCAGCCGCAGCGAAGACAGGCGTTTTAGAGCTAGAAATAGCAAGTTAAAATAAGGCTAGTCCGTTATCA	118
MCA0021	GTTGACACTCTATCATTGATAGAGTTATTTTACCACTCCCTATCAGTGATCTTTCAGCCGCAGCGAAGACGTTTTAGAGCTAGAAATAGCAAGTTAAAATAAGGCTAGTCCGTTATCA	118
MCA0021	GTTGACACTCTATCATTGATAGAGTTATTTTACCACTCCCTATCAGTGATGTTCGCGACATCTACGAAGCGTTTTAGAGCTAGAAATAGCAAGTTAAAATAAGGCTAGTCCGTTATCA	118
MCA0021	GTTGACACTCTATCATTGATAGAGTTATTTTACCACTCCCTATCAGTGATTTCGCTGCGGCTGAAAGCGCGTTTTAGAGCTAGAAATAGCAAGTTAAAATAAGGCTAGTCCGTTATCA	118
MCA0021	GTTGACACTCTATCATTGATAGAGTTATTTTACCACTCCCTATCAGTGATTCGCTGCGGCTGAAAGCGCGGTTTTAGAGCTAGAAATAGCAAGTTAAAATAAGGCTAGTCCGTTATCA	118
MCA0021	GTTGACACTCTATCATTGATAGAGTTATTTTACCACTCCCTATCAGTGATCTTCGCTGCGGCTGAAAGCGGTTTTAGAGCTAGAAATAGCAAGTTAAAATAAGGCTAGTCCGTTATCA	118
MCA0021	GTTGACACTCTATCATTGATAGAGTTATTTTACCACTCCCTATCAGTGATCTGGATTCGAACAATGTCTCGTTTTAGAGCTAGAAATAGCAAGTTAAAATAAGGCTAGTCCGTTATCA	118
MCA0021	GTTGACACTCTATCATTGATAGAGTTATTTTACCACTCCCTATCAGTGATGATCAGCATCAGATCGTCGCGTTTTAGAGCTAGAAATAGCAAGTTAAAATAAGGCTAGTCCGTTATCA	118
MCA0021	GTTGACACTCTATCATTGATAGAGTTATTTTACCACTCCCTATCAGTGATGCGAGACGCGGGTCAGTACCGTTTTAGAGCTAGAAATAGCAAGTTAAAATAAGGCTAGTCCGTTATCA	118
MCA0021	GTTGACACTCTATCATTGATAGAGTTATTTTACCACTCCCTATCAGTGATTGACGTCGAAGGCCGACAGCGTTTTAGAGCTAGAAATAGCAAGTTAAAATAAGGCTAGTCCGTTATCA	118
MCA0021	GTTGACACTCTATCATTGATAGAGTTATTTTACCACTCCCTATCAGTGATTCTGATGCTGATCGTCACGAGTTTTAGAGCTAGAAATAGCAAGTTAAAATAAGGCTAGTCCGTTATCA	118
MCA0021	GTTGACACTCTATCATTGATAGAGTTATTTTACCACTCCCTATCAGTGATCGTCACGACGGACCGGCTGTGTTTTAGAGCTAGAAATAGCAAGTTAAAATAAGGCTAGTCCGTTATCA	118
MCA0022	GTTGACACTCTATCATTGATAGAGTTATTTTACCACTCCCTATCAGTGATCTACCACCCAGTCGCGCTCGGTTTTAGAGCTAGAAATAGCAAGTTAAAATAAGGCTAGTCCGTTATCA	118
MCA0022	GTTGACACTCTATCATTGATAGAGTTATTTTACCACTCCCTATCAGTGATGACGGCGCCGCCAACCAGAAGTTTTAGAGCTAGAAATAGCAAGTTAAAATAAGGCTAGTCCGTTATCA	118
MCA0022	GTTGACACTCTATCATTGATAGAGTTATTTTACCACTCCCTATCAGTGATGCCGAGCAGGCGGTCGCGGAGTTTTAGAGCTAGAAATAGCAAGTTAAAATAAGGCTAGTCCGTTATCA	118
MCA0022	GTTGACACTCTATCATTGATAGAGTTATTTTACCACTCCCTATCAGTGATCGACCGCCTGCTCGGCCTGCGTTTTAGAGCTAGAAATAGCAAGTTAAAATAAGGCTAGTCCGTTATCA	118
MCA0022	GTTGACACTCTATCATTGATAGAGTTATTTTACCACTCCCTATCAGTGATATGAAAGCCTTTCTGGTTGGGTTTTAGAGCTAGAAATAGCAAGTTAAAATAAGGCTAGTCCGTTATCA	118
MCA0022	GTTGACACTCTATCATTGATAGAGTTATTTTACCACTCCCTATCAGTGATGAGCGCGACTGGGTGGTAGTGTTTTAGAGCTAGAAATAGCAAGTTAAAATAAGGCTAGTCCGTTATCA	118
MCA0022	GTTGACACTCTATCATTGATAGAGTTATTTTACCACTCCCTATCAGTGATCACCGGGAAGTCGCGGCCTAGTTTTAGAGCTAGAAATAGCAAGTTAAAATAAGGCTAGTCCGTTATCA	118
MCA0022	GTTGACACTCTATCATTGATAGAGTTATTTTACCACTCCCTATCAGTGATCCGGAAACCATGATCGCGCGGTTTTAGAGCTAGAAATAGCAAGTTAAAATAAGGCTAGTCCGTTATCA	118
MCA0022	GTTGACACTCTATCATTGATAGAGTTATTTTACCACTCCCTATCAGTGATACCGGGAAGTCGCGGCCTACGTTTTAGAGCTAGAAATAGCAAGTTAAAATAAGGCTAGTCCGTTATCA	118
MCA0022	GTTGACACTCTATCATTGATAGAGTTATTTTACCACTCCCTATCAGTGATGGTGGTAGTGGGCGAATCGCGTTTTAGAGCTAGAAATAGCAAGTTAAAATAAGGCTAGTCCGTTATCA	118
MCA0022	GTTGACACTCTATCATTGATAGAGTTATTTTACCACTCCCTATCAGTGATTCCTGCTCCAGCGTGACGTCGTTTTAGAGCTAGAAATAGCAAGTTAAAATAAGGCTAGTCCGTTATCA	118
MCA0022	GTTGACACTCTATCATTGATAGAGTTATTTTACCACTCCCTATCAGTGATCTTCCCGGTGTTCCTGCACCGTTTTAGAGCTAGAAATAGCAAGTTAAAATAAGGCTAGTCCGTTATCA	118
MCA0022	GTTGACACTCTATCATTGATAGAGTTATTTTACCACTCCCTATCAGTGATCGAGCGCGACTGGGTGGTAGGTTTTAGAGCTAGAAATAGCAAGTTAAAATAAGGCTAGTCCGTTATCA	118
MCA0022	GTTGACACTCTATCATTGATAGAGTTATTTTACCACTCCCTATCAGTGATATGCCCTCGCCCGCACCGAAGTTTTAGAGCTAGAAATAGCAAGTTAAAATAAGGCTAGTCCGTTATCA	118
MCA0022	GTTGACACTCTATCATTGATAGAGTTATTTTACCACTCCCTATCAGTGATGGCGAGGGCATACTCCTCGTGTTTTAGAGCTAGAAATAGCAAGTTAAAATAAGGCTAGTCCGTTATCA	118
MCA0023	GTTGACACTCTATCATTGATAGAGTTATTTTACCACTCCCTATCAGTGATGGCGAGGTAGAACGTGAGCGGTTTTAGAGCTAGAAATAGCAAGTTAAAATAAGGCTAGTCCGTTATCA	118
MCA0023	GTTGACACTCTATCATTGATAGAGTTATTTTACCACTCCCTATCAGTGATGCCGGAAGCGACGCCTGCAAGTTTTAGAGCTAGAAATAGCAAGTTAAAATAAGGCTAGTCCGTTATCA	118
MCA0023	GTTGACACTCTATCATTGATAGAGTTATTTTACCACTCCCTATCAGTGATCTCACGTTCTACCTCGCCTTGTTTTAGAGCTAGAAATAGCAAGTTAAAATAAGGCTAGTCCGTTATCA	118
MCA0023	GTTGACACTCTATCATTGATAGAGTTATTTTACCACTCCCTATCAGTGATGACGCCTGCAAGGGCGCCGAGTTTTAGAGCTAGAAATAGCAAGTTAAAATAAGGCTAGTCCGTTATCA	118
MCA0023	GTTGACACTCTATCATTGATAGAGTTATTTTACCACTCCCTATCAGTGATCTCGCCTTCGGCGCCCTTGCGTTTTAGAGCTAGAAATAGCAAGTTAAAATAAGGCTAGTCCGTTATCA	118
MCA0023	GTTGACACTCTATCATTGATAGAGTTATTTTACCACTCCCTATCAGTGATGCTTCCGGCCTGTTCGGCATGTTTTAGAGCTAGAAATAGCAAGTTAAAATAAGGCTAGTCCGTTATCA	118
MCA0023	GTTGACACTCTATCATTGATAGAGTTATTTTACCACTCCCTATCAGTGATGACCAGGAACGGCACGATGAGTTTTAGAGCTAGAAATAGCAAGTTAAAATAAGGCTAGTCCGTTATCA	118
MCA0023	GTTGACACTCTATCATTGATAGAGTTATTTTACCACTCCCTATCAGTGATGCCACCGATGCCGAACAGGCGTTTTAGAGCTAGAAATAGCAAGTTAAAATAAGGCTAGTCCGTTATCA	118
MCA0023	GTTGACACTCTATCATTGATAGAGTTATTTTACCACTCCCTATCAGTGATTCCGGCCTGTTCGGCATCGGGTTTTAGAGCTAGAAATAGCAAGTTAAAATAAGGCTAGTCCGTTATCA	118
MCA0023	GTTGACACTCTATCATTGATAGAGTTATTTTACCACTCCCTATCAGTGATGGCCTGTTCGGCATCGGTGGGTTTTAGAGCTAGAAATAGCAAGTTAAAATAAGGCTAGTCCGTTATCA	118
MCA0023	GTTGACACTCTATCATTGATAGAGTTATTTTACCACTCCCTATCAGTGATGGAAAGCATCCTCATGATCAGTTTTAGAGCTAGAAATAGCAAGTTAAAATAAGGCTAGTCCGTTATCA	118
MCA0023	GTTGACACTCTATCATTGATAGAGTTATTTTACCACTCCCTATCAGTGATGGGAACAGCCAGACCAGGAAGTTTTAGAGCTAGAAATAGCAAGTTAAAATAAGGCTAGTCCGTTATCA	118
MCA0023	GTTGACACTCTATCATTGATAGAGTTATTTTACCACTCCCTATCAGTGATCACGATGGTGGCCAGCGAGGGTTTTAGAGCTAGAAATAGCAAGTTAAAATAAGGCTAGTCCGTTATCA	118
MCA0023	GTTGACACTCTATCATTGATAGAGTTATTTTACCACTCCCTATCAGTGATTTCCTGGTCTGGCTGTTCCCGTTTTAGAGCTAGAAATAGCAAGTTAAAATAAGGCTAGTCCGTTATCA	118
MCA0023	GTTGACACTCTATCATTGATAGAGTTATTTTACCACTCCCTATCAGTGATTGGCGACCGCCATGATCATGGTTTTAGAGCTAGAAATAGCAAGTTAAAATAAGGCTAGTCCGTTATCA	118
MCA0024	GTTGACACTCTATCATTGATAGAGTTATTTTACCACTCCCTATCAGTGATTCGTGTTGTCGTCGAACCATGTTTTAGAGCTAGAAATAGCAAGTTAAAATAAGGCTAGTCCGTTATCA	118
MCA0024	GTTGACACTCTATCATTGATAGAGTTATTTTACCACTCCCTATCAGTGATGTTCGACGACAACACGAGCTGTTTTAGAGCTAGAAATAGCAAGTTAAAATAAGGCTAGTCCGTTATCA	118
MCA0024	GTTGACACTCTATCATTGATAGAGTTATTTTACCACTCCCTATCAGTGATGTCGTCGAACCATCGGATCTGTTTTAGAGCTAGAAATAGCAAGTTAAAATAAGGCTAGTCCGTTATCA	118
MCA0024	GTTGACACTCTATCATTGATAGAGTTATTTTACCACTCCCTATCAGTGATCGACAACACGAGCTTGGCGCGTTTTAGAGCTAGAAATAGCAAGTTAAAATAAGGCTAGTCCGTTATCA	118
MCA0024	GTTGACACTCTATCATTGATAGAGTTATTTTACCACTCCCTATCAGTGATGCTGGCCGCGGCGGTGGCGGGTTTTAGAGCTAGAAATAGCAAGTTAAAATAAGGCTAGTCCGTTATCA	118
MCA0024	GTTGACACTCTATCATTGATAGAGTTATTTTACCACTCCCTATCAGTGATGCCACCGCCGCGGCCAGCGCGTTTTAGAGCTAGAAATAGCAAGTTAAAATAAGGCTAGTCCGTTATCA	118
MCA0024	GTTGACACTCTATCATTGATAGAGTTATTTTACCACTCCCTATCAGTGATGGCGCCGGCGCTGGCCGCGGGTTTTAGAGCTAGAAATAGCAAGTTAAAATAAGGCTAGTCCGTTATCA	118
MCA0024	GTTGACACTCTATCATTGATAGAGTTATTTTACCACTCCCTATCAGTGATCTTGGCGCCGGCGCTGGCCGGTTTTAGAGCTAGAAATAGCAAGTTAAAATAAGGCTAGTCCGTTATCA	118
MCA0024	GTTGACACTCTATCATTGATAGAGTTATTTTACCACTCCCTATCAGTGATCACGAGCTTGGCGCCGGCGCGTTTTAGAGCTAGAAATAGCAAGTTAAAATAAGGCTAGTCCGTTATCA	118
MCA0024	GTTGACACTCTATCATTGATAGAGTTATTTTACCACTCCCTATCAGTGATCACATCCTCCGCCACCGCCGGTTTTAGAGCTAGAAATAGCAAGTTAAAATAAGGCTAGTCCGTTATCA	118
MCA0024	GTTGACACTCTATCATTGATAGAGTTATTTTACCACTCCCTATCAGTGATCGAACACCGGTACCGGCGAGGTTTTAGAGCTAGAAATAGCAAGTTAAAATAAGGCTAGTCCGTTATCA	118
MCA0024	GTTGACACTCTATCATTGATAGAGTTATTTTACCACTCCCTATCAGTGATAAGGCCTCGAACACCGGTACGTTTTAGAGCTAGAAATAGCAAGTTAAAATAAGGCTAGTCCGTTATCA	118
MCA0024	GTTGACACTCTATCATTGATAGAGTTATTTTACCACTCCCTATCAGTGATGGAGGATGTGCGCGCCGCGTGTTTTAGAGCTAGAAATAGCAAGTTAAAATAAGGCTAGTCCGTTATCA	118
MCA0024	GTTGACACTCTATCATTGATAGAGTTATTTTACCACTCCCTATCAGTGATGACCGATCCCGCGGCTATTTGTTTTAGAGCTAGAAATAGCAAGTTAAAATAAGGCTAGTCCGTTATCA	118
MCA0024	GTTGACACTCTATCATTGATAGAGTTATTTTACCACTCCCTATCAGTGATGCCGGCGCTGGCCGCGGCGGGTTTTAGAGCTAGAAATAGCAAGTTAAAATAAGGCTAGTCCGTTATCA	118
MCA0025	GTTGACACTCTATCATTGATAGAGTTATTTTACCACTCCCTATCAGTGATTGTTGAAAGATTCGGGAAATGTTTTAGAGCTAGAAATAGCAAGTTAAAATAAGGCTAGTCCGTTATCA	118
MCA0025	GTTGACACTCTATCATTGATAGAGTTATTTTACCACTCCCTATCAGTGATGCAACAGCTTGCGCGTGACCGTTTTAGAGCTAGAAATAGCAAGTTAAAATAAGGCTAGTCCGTTATCA	118
MCA0025	GTTGACACTCTATCATTGATAGAGTTATTTTACCACTCCCTATCAGTGATTTCAACATGGTGTTCTTCGGGTTTTAGAGCTAGAAATAGCAAGTTAAAATAAGGCTAGTCCGTTATCA	118
MCA0025	GTTGACACTCTATCATTGATAGAGTTATTTTACCACTCCCTATCAGTGATATGTTGAAAGATTCGGGAAAGTTTTAGAGCTAGAAATAGCAAGTTAAAATAAGGCTAGTCCGTTATCA	118
MCA0025	GTTGACACTCTATCATTGATAGAGTTATTTTACCACTCCCTATCAGTGATATTTCCCGAATCTTTCAACAGTTTTAGAGCTAGAAATAGCAAGTTAAAATAAGGCTAGTCCGTTATCA	118
MCA0025	GTTGACACTCTATCATTGATAGAGTTATTTTACCACTCCCTATCAGTGATGTGCCACAAGAACGGCCTGCGTTTTAGAGCTAGAAATAGCAAGTTAAAATAAGGCTAGTCCGTTATCA	118
MCA0025	GTTGACACTCTATCATTGATAGAGTTATTTTACCACTCCCTATCAGTGATATGGTGTTCTTCGGCGGCGCGTTTTAGAGCTAGAAATAGCAAGTTAAAATAAGGCTAGTCCGTTATCA	118
MCA0025	GTTGACACTCTATCATTGATAGAGTTATTTTACCACTCCCTATCAGTGATGCCATATTCTCTGCGTCGACGTTTTAGAGCTAGAAATAGCAAGTTAAAATAAGGCTAGTCCGTTATCA	118
MCA0025	GTTGACACTCTATCATTGATAGAGTTATTTTACCACTCCCTATCAGTGATGTCGACGCAGAGAATATGGCGTTTTAGAGCTAGAAATAGCAAGTTAAAATAAGGCTAGTCCGTTATCA	118
MCA0025	GTTGACACTCTATCATTGATAGAGTTATTTTACCACTCCCTATCAGTGATGCCGGTCGACGCAGAGAATAGTTTTAGAGCTAGAAATAGCAAGTTAAAATAAGGCTAGTCCGTTATCA	118
MCA0025	GTTGACACTCTATCATTGATAGAGTTATTTTACCACTCCCTATCAGTGATCCTCCTCGCTCAGATCCTGCGTTTTAGAGCTAGAAATAGCAAGTTAAAATAAGGCTAGTCCGTTATCA	118
MCA0025	GTTGACACTCTATCATTGATAGAGTTATTTTACCACTCCCTATCAGTGATCGGCGCGTACTGTTCGGGCTGTTTTAGAGCTAGAAATAGCAAGTTAAAATAAGGCTAGTCCGTTATCA	118
MCA0025	GTTGACACTCTATCATTGATAGAGTTATTTTACCACTCCCTATCAGTGATCTTGCGCGTGACCAGGTCGCGTTTTAGAGCTAGAAATAGCAAGTTAAAATAAGGCTAGTCCGTTATCA	118
MCA0025	GTTGACACTCTATCATTGATAGAGTTATTTTACCACTCCCTATCAGTGATCCACACCGCGGCATCCCAGTGTTTTAGAGCTAGAAATAGCAAGTTAAAATAAGGCTAGTCCGTTATCA	118
MCA0025	GTTGACACTCTATCATTGATAGAGTTATTTTACCACTCCCTATCAGTGATATGTATCAGTGCCACAAGAAGTTTTAGAGCTAGAAATAGCAAGTTAAAATAAGGCTAGTCCGTTATCA	118
MCA0026	GTTGACACTCTATCATTGATAGAGTTATTTTACCACTCCCTATCAGTGATGGACATGCTCGGTCACCAGCGTTTTAGAGCTAGAAATAGCAAGTTAAAATAAGGCTAGTCCGTTATCA	118
MCA0026	GTTGACACTCTATCATTGATAGAGTTATTTTACCACTCCCTATCAGTGATCGATCCAGGGATTCCGCCTGGTTTTAGAGCTAGAAATAGCAAGTTAAAATAAGGCTAGTCCGTTATCA	118
MCA0026	GTTGACACTCTATCATTGATAGAGTTATTTTACCACTCCCTATCAGTGATGGATCGCCTGAGACGTGCACGTTTTAGAGCTAGAAATAGCAAGTTAAAATAAGGCTAGTCCGTTATCA	118
MCA0026	GTTGACACTCTATCATTGATAGAGTTATTTTACCACTCCCTATCAGTGATCGGGAATTCGGCCTGCAAGGGTTTTAGAGCTAGAAATAGCAAGTTAAAATAAGGCTAGTCCGTTATCA	118
MCA0026	GTTGACACTCTATCATTGATAGAGTTATTTTACCACTCCCTATCAGTGATGAATGGCCGACACGTCCCGCGTTTTAGAGCTAGAAATAGCAAGTTAAAATAAGGCTAGTCCGTTATCA	118
MCA0026	GTTGACACTCTATCATTGATAGAGTTATTTTACCACTCCCTATCAGTGATGCTCGAAGTCCGTGAGCGTCGTTTTAGAGCTAGAAATAGCAAGTTAAAATAAGGCTAGTCCGTTATCA	118
MCA0026	GTTGACACTCTATCATTGATAGAGTTATTTTACCACTCCCTATCAGTGATTCCAGGGATTCCGCCTGCGGGTTTTAGAGCTAGAAATAGCAAGTTAAAATAAGGCTAGTCCGTTATCA	118
MCA0026	GTTGACACTCTATCATTGATAGAGTTATTTTACCACTCCCTATCAGTGATGCCATGCGCCAGATGCAGGTGTTTTAGAGCTAGAAATAGCAAGTTAAAATAAGGCTAGTCCGTTATCA	118
MCA0026	GTTGACACTCTATCATTGATAGAGTTATTTTACCACTCCCTATCAGTGATCGAGCGCGAAGCACAGCGACGTTTTAGAGCTAGAAATAGCAAGTTAAAATAAGGCTAGTCCGTTATCA	118
MCA0026	GTTGACACTCTATCATTGATAGAGTTATTTTACCACTCCCTATCAGTGATCGGTCACCAGCGGGACGTGTGTTTTAGAGCTAGAAATAGCAAGTTAAAATAAGGCTAGTCCGTTATCA	118
MCA0026	GTTGACACTCTATCATTGATAGAGTTATTTTACCACTCCCTATCAGTGATCGTGATCAGCTTGTTGTAGAGTTTTAGAGCTAGAAATAGCAAGTTAAAATAAGGCTAGTCCGTTATCA	118
MCA0026	GTTGACACTCTATCATTGATAGAGTTATTTTACCACTCCCTATCAGTGATGCGGTGGACGATCAGTCGGTGTTTTAGAGCTAGAAATAGCAAGTTAAAATAAGGCTAGTCCGTTATCA	118
MCA0026	GTTGACACTCTATCATTGATAGAGTTATTTTACCACTCCCTATCAGTGATCGCTCGAAGTCCGTGAGCGTGTTTTAGAGCTAGAAATAGCAAGTTAAAATAAGGCTAGTCCGTTATCA	118
MCA0026	GTTGACACTCTATCATTGATAGAGTTATTTTACCACTCCCTATCAGTGATTCGCGCATCCGCTTGATGCGGTTTTAGAGCTAGAAATAGCAAGTTAAAATAAGGCTAGTCCGTTATCA	118
MCA0026	GTTGACACTCTATCATTGATAGAGTTATTTTACCACTCCCTATCAGTGATTGCACGTCTCAGGCGATCCAGTTTTAGAGCTAGAAATAGCAAGTTAAAATAAGGCTAGTCCGTTATCA	118
MCA0027	GTTGACACTCTATCATTGATAGAGTTATTTTACCACTCCCTATCAGTGATCAATTGTTCAATGAGCTCGTGTTTTAGAGCTAGAAATAGCAAGTTAAAATAAGGCTAGTCCGTTATCA	118
MCA0027	GTTGACACTCTATCATTGATAGAGTTATTTTACCACTCCCTATCAGTGATGCCGCCGGTTTCTTCTTGCTGTTTTAGAGCTAGAAATAGCAAGTTAAAATAAGGCTAGTCCGTTATCA	118
MCA0027	GTTGACACTCTATCATTGATAGAGTTATTTTACCACTCCCTATCAGTGATAAGAAGAAACCGGCGGCAGCGTTTTAGAGCTAGAAATAGCAAGTTAAAATAAGGCTAGTCCGTTATCA	118
MCA0027	GTTGACACTCTATCATTGATAGAGTTATTTTACCACTCCCTATCAGTGATTCAATTGTTCAATGAGCTCGGTTTTAGAGCTAGAAATAGCAAGTTAAAATAAGGCTAGTCCGTTATCA	118
MCA0027	GTTGACACTCTATCATTGATAGAGTTATTTTACCACTCCCTATCAGTGATAATTGTTCAATGAGCTCGTGGTTTTAGAGCTAGAAATAGCAAGTTAAAATAAGGCTAGTCCGTTATCA	118
MCA0027	GTTGACACTCTATCATTGATAGAGTTATTTTACCACTCCCTATCAGTGATCGTCATCGGCGTGGCGCCGCGTTTTAGAGCTAGAAATAGCAAGTTAAAATAAGGCTAGTCCGTTATCA	118
MCA0027	GTTGACACTCTATCATTGATAGAGTTATTTTACCACTCCCTATCAGTGATCGGCGGCGCCACGCCGATGAGTTTTAGAGCTAGAAATAGCAAGTTAAAATAAGGCTAGTCCGTTATCA	118
MCA0027	GTTGACACTCTATCATTGATAGAGTTATTTTACCACTCCCTATCAGTGATGATGCAGCCAACCAGCGCAAGTTTTAGAGCTAGAAATAGCAAGTTAAAATAAGGCTAGTCCGTTATCA	118
MCA0027	GTTGACACTCTATCATTGATAGAGTTATTTTACCACTCCCTATCAGTGATAGCGCTGATCGAGCGTGCGCGTTTTAGAGCTAGAAATAGCAAGTTAAAATAAGGCTAGTCCGTTATCA	118
MCA0027	GTTGACACTCTATCATTGATAGAGTTATTTTACCACTCCCTATCAGTGATCGCAGAGCTGTCGTACCACCGTTTTAGAGCTAGAAATAGCAAGTTAAAATAAGGCTAGTCCGTTATCA	118
MCA0027	GTTGACACTCTATCATTGATAGAGTTATTTTACCACTCCCTATCAGTGATCGCTGGTTGGCTGCATCCTCGTTTTAGAGCTAGAAATAGCAAGTTAAAATAAGGCTAGTCCGTTATCA	118
MCA0027	GTTGACACTCTATCATTGATAGAGTTATTTTACCACTCCCTATCAGTGATGGACTTGCCGTTGCGCTGGTGTTTTAGAGCTAGAAATAGCAAGTTAAAATAAGGCTAGTCCGTTATCA	118
MCA0027	GTTGACACTCTATCATTGATAGAGTTATTTTACCACTCCCTATCAGTGATGCGCTGGTTGGCTGCATCCTGTTTTAGAGCTAGAAATAGCAAGTTAAAATAAGGCTAGTCCGTTATCA	118
MCA0027	GTTGACACTCTATCATTGATAGAGTTATTTTACCACTCCCTATCAGTGATTTTCTTCAGCGCCATGGTGGGTTTTAGAGCTAGAAATAGCAAGTTAAAATAAGGCTAGTCCGTTATCA	118
MCA0027	GTTGACACTCTATCATTGATAGAGTTATTTTACCACTCCCTATCAGTGATACAGATCAACGCCACCACCAGTTTTAGAGCTAGAAATAGCAAGTTAAAATAAGGCTAGTCCGTTATCA	118
MCA0028	GTTGACACTCTATCATTGATAGAGTTATTTTACCACTCCCTATCAGTGATCCGAAACGCCGCTGCAACTCGTTTTAGAGCTAGAAATAGCAAGTTAAAATAAGGCTAGTCCGTTATCA	118
MCA0028	GTTGACACTCTATCATTGATAGAGTTATTTTACCACTCCCTATCAGTGATCTGCAACTCGGGTTTGGCTGGTTTTAGAGCTAGAAATAGCAAGTTAAAATAAGGCTAGTCCGTTATCA	118
MCA0028	GTTGACACTCTATCATTGATAGAGTTATTTTACCACTCCCTATCAGTGATCAGCCAAACCCGAGTTGCAGGTTTTAGAGCTAGAAATAGCAAGTTAAAATAAGGCTAGTCCGTTATCA	118
MCA0028	GTTGACACTCTATCATTGATAGAGTTATTTTACCACTCCCTATCAGTGATGCCGAAACGCCGCTGCAACTGTTTTAGAGCTAGAAATAGCAAGTTAAAATAAGGCTAGTCCGTTATCA	118
MCA0028	GTTGACACTCTATCATTGATAGAGTTATTTTACCACTCCCTATCAGTGATACGCCGCTGCAACTCGGGTTGTTTTAGAGCTAGAAATAGCAAGTTAAAATAAGGCTAGTCCGTTATCA	118
MCA0028	GTTGACACTCTATCATTGATAGAGTTATTTTACCACTCCCTATCAGTGATGGACAGCGACATCGATGTGCGTTTTAGAGCTAGAAATAGCAAGTTAAAATAAGGCTAGTCCGTTATCA	118
MCA0028	GTTGACACTCTATCATTGATAGAGTTATTTTACCACTCCCTATCAGTGATAGCGGCGTTTCGGCGTGACGGTTTTAGAGCTAGAAATAGCAAGTTAAAATAAGGCTAGTCCGTTATCA	118
MCA0028	GTTGACACTCTATCATTGATAGAGTTATTTTACCACTCCCTATCAGTGATGCTGGCGCTGTTTGGCTCCAGTTTTAGAGCTAGAAATAGCAAGTTAAAATAAGGCTAGTCCGTTATCA	118
MCA0028	GTTGACACTCTATCATTGATAGAGTTATTTTACCACTCCCTATCAGTGATCAGCGACATCGATGTGCTGGGTTTTAGAGCTAGAAATAGCAAGTTAAAATAAGGCTAGTCCGTTATCA	118
MCA0028	GTTGACACTCTATCATTGATAGAGTTATTTTACCACTCCCTATCAGTGATGGCACGCGACGAAGCGCGTGGTTTTAGAGCTAGAAATAGCAAGTTAAAATAAGGCTAGTCCGTTATCA	118
MCA0028	GTTGACACTCTATCATTGATAGAGTTATTTTACCACTCCCTATCAGTGATCCCGAGTTGCAGCGGCGTTTGTTTTAGAGCTAGAAATAGCAAGTTAAAATAAGGCTAGTCCGTTATCA	118
MCA0028	GTTGACACTCTATCATTGATAGAGTTATTTTACCACTCCCTATCAGTGATGTGACGCGGCTGGCGCTGTTGTTTTAGAGCTAGAAATAGCAAGTTAAAATAAGGCTAGTCCGTTATCA	118
MCA0028	GTTGACACTCTATCATTGATAGAGTTATTTTACCACTCCCTATCAGTGATACGCGCTTCGTCGCGTGCCGGTTTTAGAGCTAGAAATAGCAAGTTAAAATAAGGCTAGTCCGTTATCA	118
MCA0028	GTTGACACTCTATCATTGATAGAGTTATTTTACCACTCCCTATCAGTGATGCGTTTCGGCGTGACGCGGCGTTTTAGAGCTAGAAATAGCAAGTTAAAATAAGGCTAGTCCGTTATCA	118
MCA0028	GTTGACACTCTATCATTGATAGAGTTATTTTACCACTCCCTATCAGTGATGATGTGCTGGTGGCCTTCGAGTTTTAGAGCTAGAAATAGCAAGTTAAAATAAGGCTAGTCCGTTATCA	118
MCA0029	GTTGACACTCTATCATTGATAGAGTTATTTTACCACTCCCTATCAGTGATCTGGTTTGCTCTTAGAAATTGTTTTAGAGCTAGAAATAGCAAGTTAAAATAAGGCTAGTCCGTTATCA	118
MCA0029	GTTGACACTCTATCATTGATAGAGTTATTTTACCACTCCCTATCAGTGATGTGATACCAAAGCTGTTGGTGTTTTAGAGCTAGAAATAGCAAGTTAAAATAAGGCTAGTCCGTTATCA	118
MCA0029	GTTGACACTCTATCATTGATAGAGTTATTTTACCACTCCCTATCAGTGATTCTAAGAGCAAACCAGACCGGTTTTAGAGCTAGAAATAGCAAGTTAAAATAAGGCTAGTCCGTTATCA	118
MCA0029	GTTGACACTCTATCATTGATAGAGTTATTTTACCACTCCCTATCAGTGATGCAGGTGATACCAAAGCTGTGTTTTAGAGCTAGAAATAGCAAGTTAAAATAAGGCTAGTCCGTTATCA	118
MCA0029	GTTGACACTCTATCATTGATAGAGTTATTTTACCACTCCCTATCAGTGATGCTGTTGGTCGGCCTCGGTCGTTTTAGAGCTAGAAATAGCAAGTTAAAATAAGGCTAGTCCGTTATCA	118
MCA0029	GTTGACACTCTATCATTGATAGAGTTATTTTACCACTCCCTATCAGTGATCCAAAGCTGTTGGTCGGCCTGTTTTAGAGCTAGAAATAGCAAGTTAAAATAAGGCTAGTCCGTTATCA	118
MCA0029	GTTGACACTCTATCATTGATAGAGTTATTTTACCACTCCCTATCAGTGATCCGAGGCCGACCAACAGCTTGTTTTAGAGCTAGAAATAGCAAGTTAAAATAAGGCTAGTCCGTTATCA	118
MCA0029	GTTGACACTCTATCATTGATAGAGTTATTTTACCACTCCCTATCAGTGATTTCAAGCGTCAGAAGCCAATGTTTTAGAGCTAGAAATAGCAAGTTAAAATAAGGCTAGTCCGTTATCA	118
MCA0029	GTTGACACTCTATCATTGATAGAGTTATTTTACCACTCCCTATCAGTGATTGGTCATCGAAGTGGACGGAGTTTTAGAGCTAGAAATAGCAAGTTAAAATAAGGCTAGTCCGTTATCA	118
MCA0029	GTTGACACTCTATCATTGATAGAGTTATTTTACCACTCCCTATCAGTGATTGCGCGCCCGTCGTTTCATGGTTTTAGAGCTAGAAATAGCAAGTTAAAATAAGGCTAGTCCGTTATCA	118
MCA0029	GTTGACACTCTATCATTGATAGAGTTATTTTACCACTCCCTATCAGTGATTGTCTGCATGGAATACGGGTGTTTTAGAGCTAGAAATAGCAAGTTAAAATAAGGCTAGTCCGTTATCA	118
MCA0029	GTTGACACTCTATCATTGATAGAGTTATTTTACCACTCCCTATCAGTGATCCATGAAACGACGGGCGCGCGTTTTAGAGCTAGAAATAGCAAGTTAAAATAAGGCTAGTCCGTTATCA	118
MCA0029	GTTGACACTCTATCATTGATAGAGTTATTTTACCACTCCCTATCAGTGATGAAGTGGACGGAGGGCAGCAGTTTTAGAGCTAGAAATAGCAAGTTAAAATAAGGCTAGTCCGTTATCA	118
MCA0029	GTTGACACTCTATCATTGATAGAGTTATTTTACCACTCCCTATCAGTGATATACGGGTTGGTCATCGAAGGTTTTAGAGCTAGAAATAGCAAGTTAAAATAAGGCTAGTCCGTTATCA	118
MCA0029	GTTGACACTCTATCATTGATAGAGTTATTTTACCACTCCCTATCAGTGATTCAGCAATGTACGAACCGATGTTTTAGAGCTAGAAATAGCAAGTTAAAATAAGGCTAGTCCGTTATCA	118
MCA0030	GTTGACACTCTATCATTGATAGAGTTATTTTACCACTCCCTATCAGTGATGATCTTTGGCGACAACCTGTGTTTTAGAGCTAGAAATAGCAAGTTAAAATAAGGCTAGTCCGTTATCA	118
MCA0030	GTTGACACTCTATCATTGATAGAGTTATTTTACCACTCCCTATCAGTGATGGTTGTCGCCAAAGATCAGCGTTTTAGAGCTAGAAATAGCAAGTTAAAATAAGGCTAGTCCGTTATCA	118
MCA0030	GTTGACACTCTATCATTGATAGAGTTATTTTACCACTCCCTATCAGTGATGCGCTGGAGGCGGAATTCACGTTTTAGAGCTAGAAATAGCAAGTTAAAATAAGGCTAGTCCGTTATCA	118
MCA0030	GTTGACACTCTATCATTGATAGAGTTATTTTACCACTCCCTATCAGTGATCCAGCGCCTTCAAGGCCAACGTTTTAGAGCTAGAAATAGCAAGTTAAAATAAGGCTAGTCCGTTATCA	118
MCA0030	GTTGACACTCTATCATTGATAGAGTTATTTTACCACTCCCTATCAGTGATCCTGTTGGCCTTGAAGGCGCGTTTTAGAGCTAGAAATAGCAAGTTAAAATAAGGCTAGTCCGTTATCA	118
MCA0030	GTTGACACTCTATCATTGATAGAGTTATTTTACCACTCCCTATCAGTGATCTCCAGCCCGTCGTCATAATGTTTTAGAGCTAGAAATAGCAAGTTAAAATAAGGCTAGTCCGTTATCA	118
MCA0030	GTTGACACTCTATCATTGATAGAGTTATTTTACCACTCCCTATCAGTGATAACGCGCTGCCGGTGTTGTAGTTTTAGAGCTAGAAATAGCAAGTTAAAATAAGGCTAGTCCGTTATCA	118
MCA0030	GTTGACACTCTATCATTGATAGAGTTATTTTACCACTCCCTATCAGTGATCTGGAGCATTCCATCTGGCTGTTTTAGAGCTAGAAATAGCAAGTTAAAATAAGGCTAGTCCGTTATCA	118
MCA0030	GTTGACACTCTATCATTGATAGAGTTATTTTACCACTCCCTATCAGTGATCGTTCACCCATTATGACGACGTTTTAGAGCTAGAAATAGCAAGTTAAAATAAGGCTAGTCCGTTATCA	118
MCA0030	GTTGACACTCTATCATTGATAGAGTTATTTTACCACTCCCTATCAGTGATATAATGGGTGAACGCGCTGCGTTTTAGAGCTAGAAATAGCAAGTTAAAATAAGGCTAGTCCGTTATCA	118
MCA0030	GTTGACACTCTATCATTGATAGAGTTATTTTACCACTCCCTATCAGTGATATGGCATTCGTTGTCGTCGAGTTTTAGAGCTAGAAATAGCAAGTTAAAATAAGGCTAGTCCGTTATCA	118
MCA0030	GTTGACACTCTATCATTGATAGAGTTATTTTACCACTCCCTATCAGTGATGCGTTCACCCATTATGACGAGTTTTAGAGCTAGAAATAGCAAGTTAAAATAAGGCTAGTCCGTTATCA	118
MCA0030	GTTGACACTCTATCATTGATAGAGTTATTTTACCACTCCCTATCAGTGATTCTGAAGGTGCTGTGTGATGGTTTTAGAGCTAGAAATAGCAAGTTAAAATAAGGCTAGTCCGTTATCA	118
MCA0030	GTTGACACTCTATCATTGATAGAGTTATTTTACCACTCCCTATCAGTGATGCCGCCGGATGATCTCCAGCGTTTTAGAGCTAGAAATAGCAAGTTAAAATAAGGCTAGTCCGTTATCA	118
MCA0030	GTTGACACTCTATCATTGATAGAGTTATTTTACCACTCCCTATCAGTGATCACACAGCACCTTCAGATAAGTTTTAGAGCTAGAAATAGCAAGTTAAAATAAGGCTAGTCCGTTATCA	118
MCA0033	GTTGACACTCTATCATTGATAGAGTTATTTTACCACTCCCTATCAGTGATTGTTTGAGGTCTTCGAACGAGTTTTAGAGCTAGAAATAGCAAGTTAAAATAAGGCTAGTCCGTTATCA	118
MCA0033	GTTGACACTCTATCATTGATAGAGTTATTTTACCACTCCCTATCAGTGATTGGCCCGGCAATGGCGATGTGTTTTAGAGCTAGAAATAGCAAGTTAAAATAAGGCTAGTCCGTTATCA	118
MCA0033	GTTGACACTCTATCATTGATAGAGTTATTTTACCACTCCCTATCAGTGATTTCGAACGATGGCCCGGCAAGTTTTAGAGCTAGAAATAGCAAGTTAAAATAAGGCTAGTCCGTTATCA	118
MCA0033	GTTGACACTCTATCATTGATAGAGTTATTTTACCACTCCCTATCAGTGATGAGGTCTTCGAACGATGGCCGTTTTAGAGCTAGAAATAGCAAGTTAAAATAAGGCTAGTCCGTTATCA	118
MCA0033	GTTGACACTCTATCATTGATAGAGTTATTTTACCACTCCCTATCAGTGATAAACCGACATCGCCATTGCCGTTTTAGAGCTAGAAATAGCAAGTTAAAATAAGGCTAGTCCGTTATCA	118
MCA0033	GTTGACACTCTATCATTGATAGAGTTATTTTACCACTCCCTATCAGTGATCTCAAACAGACCAACGCGCAGTTTTAGAGCTAGAAATAGCAAGTTAAAATAAGGCTAGTCCGTTATCA	118
MCA0033	GTTGACACTCTATCATTGATAGAGTTATTTTACCACTCCCTATCAGTGATACAGACCAACGCGCACGGCGGTTTTAGAGCTAGAAATAGCAAGTTAAAATAAGGCTAGTCCGTTATCA	118
MCA0033	GTTGACACTCTATCATTGATAGAGTTATTTTACCACTCCCTATCAGTGATCGCGGAGTACTGGAGCGCGCGTTTTAGAGCTAGAAATAGCAAGTTAAAATAAGGCTAGTCCGTTATCA	118
MCA0033	GTTGACACTCTATCATTGATAGAGTTATTTTACCACTCCCTATCAGTGATCGTGCGCGTTGGTCTGTTTGGTTTTAGAGCTAGAAATAGCAAGTTAAAATAAGGCTAGTCCGTTATCA	118
MCA0033	GTTGACACTCTATCATTGATAGAGTTATTTTACCACTCCCTATCAGTGATGTACTCCGCGCCGTGCGCGTGTTTTAGAGCTAGAAATAGCAAGTTAAAATAAGGCTAGTCCGTTATCA	118
MCA0033	GTTGACACTCTATCATTGATAGAGTTATTTTACCACTCCCTATCAGTGATGGAGGTTATCGCCCGTTCGAGTTTTAGAGCTAGAAATAGCAAGTTAAAATAAGGCTAGTCCGTTATCA	118
MCA0033	GTTGACACTCTATCATTGATAGAGTTATTTTACCACTCCCTATCAGTGATGCCACTGGCTGTAACCGAGCGTTTTAGAGCTAGAAATAGCAAGTTAAAATAAGGCTAGTCCGTTATCA	118
MCA0033	GTTGACACTCTATCATTGATAGAGTTATTTTACCACTCCCTATCAGTGATATAACCTCCTGTAAAGAATCGTTTTAGAGCTAGAAATAGCAAGTTAAAATAAGGCTAGTCCGTTATCA	118
MCA0033	GTTGACACTCTATCATTGATAGAGTTATTTTACCACTCCCTATCAGTGATCTTGCTCGAAGCGCCGCCACGTTTTAGAGCTAGAAATAGCAAGTTAAAATAAGGCTAGTCCGTTATCA	118
MCA0033	GTTGACACTCTATCATTGATAGAGTTATTTTACCACTCCCTATCAGTGATGCTTCGAGCAAGCCATCGAAGTTTTAGAGCTAGAAATAGCAAGTTAAAATAAGGCTAGTCCGTTATCA	118
MCA0034	GTTGACACTCTATCATTGATAGAGTTATTTTACCACTCCCTATCAGTGATTTCAGCACAGCCTTGGGCGAGTTTTAGAGCTAGAAATAGCAAGTTAAAATAAGGCTAGTCCGTTATCA	118
MCA0034	GTTGACACTCTATCATTGATAGAGTTATTTTACCACTCCCTATCAGTGATGGCTGTGCTGAAAACAATCAGTTTTAGAGCTAGAAATAGCAAGTTAAAATAAGGCTAGTCCGTTATCA	118
MCA0034	GTTGACACTCTATCATTGATAGAGTTATTTTACCACTCCCTATCAGTGATATTGTTTTCAGCACAGCCTTGTTTTAGAGCTAGAAATAGCAAGTTAAAATAAGGCTAGTCCGTTATCA	118
MCA0034	GTTGACACTCTATCATTGATAGAGTTATTTTACCACTCCCTATCAGTGATGATTGTTTTCAGCACAGCCTGTTTTAGAGCTAGAAATAGCAAGTTAAAATAAGGCTAGTCCGTTATCA	118
MCA0034	GTTGACACTCTATCATTGATAGAGTTATTTTACCACTCCCTATCAGTGATGCTGTGCTGAAAACAATCAAGTTTTAGAGCTAGAAATAGCAAGTTAAAATAAGGCTAGTCCGTTATCA	118
MCA0034	GTTGACACTCTATCATTGATAGAGTTATTTTACCACTCCCTATCAGTGATAGGGATACGAACTCGACAAAGTTTTAGAGCTAGAAATAGCAAGTTAAAATAAGGCTAGTCCGTTATCA	118
MCA0034	GTTGACACTCTATCATTGATAGAGTTATTTTACCACTCCCTATCAGTGATCTGGCTCGTCAAGCGCTCCAGTTTTAGAGCTAGAAATAGCAAGTTAAAATAAGGCTAGTCCGTTATCA	118
MCA0034	GTTGACACTCTATCATTGATAGAGTTATTTTACCACTCCCTATCAGTGATATACGAACTCGACAAATGGAGTTTTAGAGCTAGAAATAGCAAGTTAAAATAAGGCTAGTCCGTTATCA	118
MCA0034	GTTGACACTCTATCATTGATAGAGTTATTTTACCACTCCCTATCAGTGATGCGCTTGACGAGCCAGAAAGGTTTTAGAGCTAGAAATAGCAAGTTAAAATAAGGCTAGTCCGTTATCA	118
MCA0034	GTTGACACTCTATCATTGATAGAGTTATTTTACCACTCCCTATCAGTGATACAAATGGACGGCCACTTTCGTTTTAGAGCTAGAAATAGCAAGTTAAAATAAGGCTAGTCCGTTATCA	118
MCA0034	GTTGACACTCTATCATTGATAGAGTTATTTTACCACTCCCTATCAGTGATTACATAACCAGCCAGTTACAGTTTTAGAGCTAGAAATAGCAAGTTAAAATAAGGCTAGTCCGTTATCA	118
MCA0034	GTTGACACTCTATCATTGATAGAGTTATTTTACCACTCCCTATCAGTGATATCCTTGCCCTGTAACTGGCGTTTTAGAGCTAGAAATAGCAAGTTAAAATAAGGCTAGTCCGTTATCA	118
MCA0034	GTTGACACTCTATCATTGATAGAGTTATTTTACCACTCCCTATCAGTGATGCACTGTATAACGCGCTTCAGTTTTAGAGCTAGAAATAGCAAGTTAAAATAAGGCTAGTCCGTTATCA	118
MCA0034	GTTGACACTCTATCATTGATAGAGTTATTTTACCACTCCCTATCAGTGATACGCGCTTCACGGTTTGCCAGTTTTAGAGCTAGAAATAGCAAGTTAAAATAAGGCTAGTCCGTTATCA	118
MCA0034	GTTGACACTCTATCATTGATAGAGTTATTTTACCACTCCCTATCAGTGATCTACATAACCAGCCAGTTACGTTTTAGAGCTAGAAATAGCAAGTTAAAATAAGGCTAGTCCGTTATCA	118
MCA0036	GTTGACACTCTATCATTGATAGAGTTATTTTACCACTCCCTATCAGTGATTCTGGTAGATATCGGCGATGGTTTTAGAGCTAGAAATAGCAAGTTAAAATAAGGCTAGTCCGTTATCA	118
MCA0036	GTTGACACTCTATCATTGATAGAGTTATTTTACCACTCCCTATCAGTGATAAACTGGCCTTGATTTCGTCGTTTTAGAGCTAGAAATAGCAAGTTAAAATAAGGCTAGTCCGTTATCA	118
MCA0036	GTTGACACTCTATCATTGATAGAGTTATTTTACCACTCCCTATCAGTGATCCGATATCTACCAGAACTGCGTTTTAGAGCTAGAAATAGCAAGTTAAAATAAGGCTAGTCCGTTATCA	118
MCA0036	GTTGACACTCTATCATTGATAGAGTTATTTTACCACTCCCTATCAGTGATCCGGCAGTTCTGGTAGATATGTTTTAGAGCTAGAAATAGCAAGTTAAAATAAGGCTAGTCCGTTATCA	118
MCA0036	GTTGACACTCTATCATTGATAGAGTTATTTTACCACTCCCTATCAGTGATCTACCAGAACTGCCGGAATCGTTTTAGAGCTAGAAATAGCAAGTTAAAATAAGGCTAGTCCGTTATCA	118
MCA0036	GTTGACACTCTATCATTGATAGAGTTATTTTACCACTCCCTATCAGTGATCATCGCCTCGTTGATCTCGCGTTTTAGAGCTAGAAATAGCAAGTTAAAATAAGGCTAGTCCGTTATCA	118
MCA0036	GTTGACACTCTATCATTGATAGAGTTATTTTACCACTCCCTATCAGTGATCCGGAATCCGGACGAAATCAGTTTTAGAGCTAGAAATAGCAAGTTAAAATAAGGCTAGTCCGTTATCA	118
MCA0036	GTTGACACTCTATCATTGATAGAGTTATTTTACCACTCCCTATCAGTGATGAGCTGCAGTTGTTCGAAACGTTTTAGAGCTAGAAATAGCAAGTTAAAATAAGGCTAGTCCGTTATCA	118
MCA0036	GTTGACACTCTATCATTGATAGAGTTATTTTACCACTCCCTATCAGTGATCCTCTCCAGCGAGATCAACGGTTTTAGAGCTAGAAATAGCAAGTTAAAATAAGGCTAGTCCGTTATCA	118
MCA0036	GTTGACACTCTATCATTGATAGAGTTATTTTACCACTCCCTATCAGTGATCCTCGTTGATCTCGCTGGAGGTTTTAGAGCTAGAAATAGCAAGTTAAAATAAGGCTAGTCCGTTATCA	118
MCA0036	GTTGACACTCTATCATTGATAGAGTTATTTTACCACTCCCTATCAGTGATCAGCGAGATCAACGAGGCGAGTTTTAGAGCTAGAAATAGCAAGTTAAAATAAGGCTAGTCCGTTATCA	118
MCA0036	GTTGACACTCTATCATTGATAGAGTTATTTTACCACTCCCTATCAGTGATACGCGCACTTCGGCTGTCCTGTTTTAGAGCTAGAAATAGCAAGTTAAAATAAGGCTAGTCCGTTATCA	118
MCA0036	GTTGACACTCTATCATTGATAGAGTTATTTTACCACTCCCTATCAGTGATCCTGCTGGAGAACTTCGACGGTTTTAGAGCTAGAAATAGCAAGTTAAAATAAGGCTAGTCCGTTATCA	118
MCA0036	GTTGACACTCTATCATTGATAGAGTTATTTTACCACTCCCTATCAGTGATCCATCAGCAATCGCTCGAAGGTTTTAGAGCTAGAAATAGCAAGTTAAAATAAGGCTAGTCCGTTATCA	118
MCA0036	GTTGACACTCTATCATTGATAGAGTTATTTTACCACTCCCTATCAGTGATCCTCGTCGAAGTTCTCCAGCGTTTTAGAGCTAGAAATAGCAAGTTAAAATAAGGCTAGTCCGTTATCA	118
MCA0037	GTTGACACTCTATCATTGATAGAGTTATTTTACCACTCCCTATCAGTGATGATCGAGGTAAGCGGCGCGGGTTTTAGAGCTAGAAATAGCAAGTTAAAATAAGGCTAGTCCGTTATCA	118
MCA0037	GTTGACACTCTATCATTGATAGAGTTATTTTACCACTCCCTATCAGTGATCGTCGACCAGTGTCTGGTGCGTTTTAGAGCTAGAAATAGCAAGTTAAAATAAGGCTAGTCCGTTATCA	118
MCA0037	GTTGACACTCTATCATTGATAGAGTTATTTTACCACTCCCTATCAGTGATGTGCATGAGATCGAGGTAAGGTTTTAGAGCTAGAAATAGCAAGTTAAAATAAGGCTAGTCCGTTATCA	118
MCA0037	GTTGACACTCTATCATTGATAGAGTTATTTTACCACTCCCTATCAGTGATGTGCGCGGTGCATGAGATCGGTTTTAGAGCTAGAAATAGCAAGTTAAAATAAGGCTAGTCCGTTATCA	118
MCA0037	GTTGACACTCTATCATTGATAGAGTTATTTTACCACTCCCTATCAGTGATCGGTCACGTCGACCAGTGTCGTTTTAGAGCTAGAAATAGCAAGTTAAAATAAGGCTAGTCCGTTATCA	118
MCA0037	GTTGACACTCTATCATTGATAGAGTTATTTTACCACTCCCTATCAGTGATCTTCAGCACCAGCTTGTCGTGTTTTAGAGCTAGAAATAGCAAGTTAAAATAAGGCTAGTCCGTTATCA	118
MCA0037	GTTGACACTCTATCATTGATAGAGTTATTTTACCACTCCCTATCAGTGATTGAGATCGAGGTAAGCGGCGGTTTTAGAGCTAGAAATAGCAAGTTAAAATAAGGCTAGTCCGTTATCA	118
MCA0037	GTTGACACTCTATCATTGATAGAGTTATTTTACCACTCCCTATCAGTGATGGCATGGGCCACGTTGGTGCGTTTTAGAGCTAGAAATAGCAAGTTAAAATAAGGCTAGTCCGTTATCA	118
MCA0037	GTTGACACTCTATCATTGATAGAGTTATTTTACCACTCCCTATCAGTGATCATGCACCGCGCACGCCAGAGTTTTAGAGCTAGAAATAGCAAGTTAAAATAAGGCTAGTCCGTTATCA	118
MCA0037	GTTGACACTCTATCATTGATAGAGTTATTTTACCACTCCCTATCAGTGATCAACGTGGCCCATGCCTATGGTTTTAGAGCTAGAAATAGCAAGTTAAAATAAGGCTAGTCCGTTATCA	118
MCA0037	GTTGACACTCTATCATTGATAGAGTTATTTTACCACTCCCTATCAGTGATATCTCCGGATAGCGCTCGTAGTTTTAGAGCTAGAAATAGCAAGTTAAAATAAGGCTAGTCCGTTATCA	118
MCA0037	GTTGACACTCTATCATTGATAGAGTTATTTTACCACTCCCTATCAGTGATCTCCATGCCGGTCTGACCCTGTTTTAGAGCTAGAAATAGCAAGTTAAAATAAGGCTAGTCCGTTATCA	118
MCA0037	GTTGACACTCTATCATTGATAGAGTTATTTTACCACTCCCTATCAGTGATCGCATAGGCATGGGCCACGTGTTTTAGAGCTAGAAATAGCAAGTTAAAATAAGGCTAGTCCGTTATCA	118
MCA0037	GTTGACACTCTATCATTGATAGAGTTATTTTACCACTCCCTATCAGTGATCACGATGCCGAGATTCGGCAGTTTTAGAGCTAGAAATAGCAAGTTAAAATAAGGCTAGTCCGTTATCA	118
MCA0037	GTTGACACTCTATCATTGATAGAGTTATTTTACCACTCCCTATCAGTGATCTACACCCTTCTGGCGTGCGGTTTTAGAGCTAGAAATAGCAAGTTAAAATAAGGCTAGTCCGTTATCA	118
MCA0038	GTTGACACTCTATCATTGATAGAGTTATTTTACCACTCCCTATCAGTGATCGAAGCCACCAGCGTCATGCGTTTTAGAGCTAGAAATAGCAAGTTAAAATAAGGCTAGTCCGTTATCA	118
MCA0038	GTTGACACTCTATCATTGATAGAGTTATTTTACCACTCCCTATCAGTGATGCGGCACGGCATCTTCGGGAGTTTTAGAGCTAGAAATAGCAAGTTAAAATAAGGCTAGTCCGTTATCA	118
MCA0038	GTTGACACTCTATCATTGATAGAGTTATTTTACCACTCCCTATCAGTGATCACCAGCGTCATGCCGGTGAGTTTTAGAGCTAGAAATAGCAAGTTAAAATAAGGCTAGTCCGTTATCA	118
MCA0038	GTTGACACTCTATCATTGATAGAGTTATTTTACCACTCCCTATCAGTGATCACCATCACCGGCATGACGCGTTTTAGAGCTAGAAATAGCAAGTTAAAATAAGGCTAGTCCGTTATCA	118
MCA0038	GTTGACACTCTATCATTGATAGAGTTATTTTACCACTCCCTATCAGTGATCATCACCGGCATGACGCTGGGTTTTAGAGCTAGAAATAGCAAGTTAAAATAAGGCTAGTCCGTTATCA	118
MCA0038	GTTGACACTCTATCATTGATAGAGTTATTTTACCACTCCCTATCAGTGATCGTCATGCCGGTGATGGTGGGTTTTAGAGCTAGAAATAGCAAGTTAAAATAAGGCTAGTCCGTTATCA	118
MCA0038	GTTGACACTCTATCATTGATAGAGTTATTTTACCACTCCCTATCAGTGATCAGCGTCATGCCGGTGATGGGTTTTAGAGCTAGAAATAGCAAGTTAAAATAAGGCTAGTCCGTTATCA	118
MCA0038	GTTGACACTCTATCATTGATAGAGTTATTTTACCACTCCCTATCAGTGATGGACGGTCCACCACCATCACGTTTTAGAGCTAGAAATAGCAAGTTAAAATAAGGCTAGTCCGTTATCA	118
MCA0038	GTTGACACTCTATCATTGATAGAGTTATTTTACCACTCCCTATCAGTGATTCCCGAAGATGCCGTGCCGCGTTTTAGAGCTAGAAATAGCAAGTTAAAATAAGGCTAGTCCGTTATCA	118
MCA0038	GTTGACACTCTATCATTGATAGAGTTATTTTACCACTCCCTATCAGTGATGCAGGGTGATCTCCAGCACGGTTTTAGAGCTAGAAATAGCAAGTTAAAATAAGGCTAGTCCGTTATCA	118
MCA0038	GTTGACACTCTATCATTGATAGAGTTATTTTACCACTCCCTATCAGTGATGCGGATGCCACCCTCGACCAGTTTTAGAGCTAGAAATAGCAAGTTAAAATAAGGCTAGTCCGTTATCA	118
MCA0038	GTTGACACTCTATCATTGATAGAGTTATTTTACCACTCCCTATCAGTGATGCCAGCGGCACGGCATCTTCGTTTTAGAGCTAGAAATAGCAAGTTAAAATAAGGCTAGTCCGTTATCA	118
MCA0038	GTTGACACTCTATCATTGATAGAGTTATTTTACCACTCCCTATCAGTGATGCCACCCTCGACCAGGGCGCGTTTTAGAGCTAGAAATAGCAAGTTAAAATAAGGCTAGTCCGTTATCA	118
MCA0038	GTTGACACTCTATCATTGATAGAGTTATTTTACCACTCCCTATCAGTGATCGAGGGTGGCATCCGCGTGCGTTTTAGAGCTAGAAATAGCAAGTTAAAATAAGGCTAGTCCGTTATCA	118
MCA0038	GTTGACACTCTATCATTGATAGAGTTATTTTACCACTCCCTATCAGTGATCTGGCCCGCGCCCTGGTCGAGTTTTAGAGCTAGAAATAGCAAGTTAAAATAAGGCTAGTCCGTTATCA	118
MCA0039	GTTGACACTCTATCATTGATAGAGTTATTTTACCACTCCCTATCAGTGATGCGGCGCCTTGGATGACACTGTTTTAGAGCTAGAAATAGCAAGTTAAAATAAGGCTAGTCCGTTATCA	118
MCA0039	GTTGACACTCTATCATTGATAGAGTTATTTTACCACTCCCTATCAGTGATGATGACACTAGGGATGAGGTGTTTTAGAGCTAGAAATAGCAAGTTAAAATAAGGCTAGTCCGTTATCA	118
MCA0039	GTTGACACTCTATCATTGATAGAGTTATTTTACCACTCCCTATCAGTGATCGGCGCCTTGGATGACACTAGTTTTAGAGCTAGAAATAGCAAGTTAAAATAAGGCTAGTCCGTTATCA	118
MCA0039	GTTGACACTCTATCATTGATAGAGTTATTTTACCACTCCCTATCAGTGATATGACACTAGGGATGAGGTGGTTTTAGAGCTAGAAATAGCAAGTTAAAATAAGGCTAGTCCGTTATCA	118
MCA0039	GTTGACACTCTATCATTGATAGAGTTATTTTACCACTCCCTATCAGTGATCTTGGATGACACTAGGGATGGTTTTAGAGCTAGAAATAGCAAGTTAAAATAAGGCTAGTCCGTTATCA	118
MCA0039	GTTGACACTCTATCATTGATAGAGTTATTTTACCACTCCCTATCAGTGATTGTCATCCAAGGCGCCGCATGTTTTAGAGCTAGAAATAGCAAGTTAAAATAAGGCTAGTCCGTTATCA	118
MCA0039	GTTGACACTCTATCATTGATAGAGTTATTTTACCACTCCCTATCAGTGATGGATGACACTAGGGATGAGGGTTTTAGAGCTAGAAATAGCAAGTTAAAATAAGGCTAGTCCGTTATCA	118
MCA0039	GTTGACACTCTATCATTGATAGAGTTATTTTACCACTCCCTATCAGTGATTCACCTCCTCGGCATGCGACGTTTTAGAGCTAGAAATAGCAAGTTAAAATAAGGCTAGTCCGTTATCA	118
MCA0039	GTTGACACTCTATCATTGATAGAGTTATTTTACCACTCCCTATCAGTGATCTCATCCCTAGTGTCATCCAGTTTTAGAGCTAGAAATAGCAAGTTAAAATAAGGCTAGTCCGTTATCA	118
MCA0039	GTTGACACTCTATCATTGATAGAGTTATTTTACCACTCCCTATCAGTGATCTCCTCGGCATGCGACTGGAGTTTTAGAGCTAGAAATAGCAAGTTAAAATAAGGCTAGTCCGTTATCA	118
MCA0039	GTTGACACTCTATCATTGATAGAGTTATTTTACCACTCCCTATCAGTGATAGCGCTCTCGATCAGGCGATGTTTTAGAGCTAGAAATAGCAAGTTAAAATAAGGCTAGTCCGTTATCA	118
MCA0039	GTTGACACTCTATCATTGATAGAGTTATTTTACCACTCCCTATCAGTGATATGCGACTGGATGGCCGATGGTTTTAGAGCTAGAAATAGCAAGTTAAAATAAGGCTAGTCCGTTATCA	118
MCA0039	GTTGACACTCTATCATTGATAGAGTTATTTTACCACTCCCTATCAGTGATATCGAGAGCGCTCACCTCCTGTTTTAGAGCTAGAAATAGCAAGTTAAAATAAGGCTAGTCCGTTATCA	118
MCA0039	GTTGACACTCTATCATTGATAGAGTTATTTTACCACTCCCTATCAGTGATGGAGGTGAGCGCTCTCGATCGTTTTAGAGCTAGAAATAGCAAGTTAAAATAAGGCTAGTCCGTTATCA	118
MCA0039	GTTGACACTCTATCATTGATAGAGTTATTTTACCACTCCCTATCAGTGATCTCGATCAGGCGATCGGCGAGTTTTAGAGCTAGAAATAGCAAGTTAAAATAAGGCTAGTCCGTTATCA	118
MCA0040	GTTGACACTCTATCATTGATAGAGTTATTTTACCACTCCCTATCAGTGATAACCGCGGAGGCTTTCGTCCGTTTTAGAGCTAGAAATAGCAAGTTAAAATAAGGCTAGTCCGTTATCA	118
MCA0040	GTTGACACTCTATCATTGATAGAGTTATTTTACCACTCCCTATCAGTGATTTCCTGGACGAAAGCCTCCGGTTTTAGAGCTAGAAATAGCAAGTTAAAATAAGGCTAGTCCGTTATCA	118
MCA0040	GTTGACACTCTATCATTGATAGAGTTATTTTACCACTCCCTATCAGTGATCAACACGGTAGAGGATTTCCGTTTTAGAGCTAGAAATAGCAAGTTAAAATAAGGCTAGTCCGTTATCA	118
MCA0040	GTTGACACTCTATCATTGATAGAGTTATTTTACCACTCCCTATCAGTGATAAAATTCATCAACACGGTAGGTTTTAGAGCTAGAAATAGCAAGTTAAAATAAGGCTAGTCCGTTATCA	118
MCA0040	GTTGACACTCTATCATTGATAGAGTTATTTTACCACTCCCTATCAGTGATGAAATCGACGATGTCGGCGTGTTTTAGAGCTAGAAATAGCAAGTTAAAATAAGGCTAGTCCGTTATCA	118
MCA0040	GTTGACACTCTATCATTGATAGAGTTATTTTACCACTCCCTATCAGTGATTGAAATCGACGATGTCGGCGGTTTTAGAGCTAGAAATAGCAAGTTAAAATAAGGCTAGTCCGTTATCA	118
MCA0040	GTTGACACTCTATCATTGATAGAGTTATTTTACCACTCCCTATCAGTGATGGGAGACGAAGCGGGGTTCGGTTTTAGAGCTAGAAATAGCAAGTTAAAATAAGGCTAGTCCGTTATCA	118
MCA0040	GTTGACACTCTATCATTGATAGAGTTATTTTACCACTCCCTATCAGTGATGGGCCAGGGCGAAACCGCGGGTTTTAGAGCTAGAAATAGCAAGTTAAAATAAGGCTAGTCCGTTATCA	118
MCA0040	GTTGACACTCTATCATTGATAGAGTTATTTTACCACTCCCTATCAGTGATGGGGCTGAAATCGACGATGTGTTTTAGAGCTAGAAATAGCAAGTTAAAATAAGGCTAGTCCGTTATCA	118
MCA0040	GTTGACACTCTATCATTGATAGAGTTATTTTACCACTCCCTATCAGTGATAAGCCTCCGCGGTTTCGCCCGTTTTAGAGCTAGAAATAGCAAGTTAAAATAAGGCTAGTCCGTTATCA	118
MCA0040	GTTGACACTCTATCATTGATAGAGTTATTTTACCACTCCCTATCAGTGATCCGCTGCACACGGGATTCGTGTTTTAGAGCTAGAAATAGCAAGTTAAAATAAGGCTAGTCCGTTATCA	118
MCA0040	GTTGACACTCTATCATTGATAGAGTTATTTTACCACTCCCTATCAGTGATGCCTTGCGGGAGACGAAGCGGTTTTAGAGCTAGAAATAGCAAGTTAAAATAAGGCTAGTCCGTTATCA	118
MCA0040	GTTGACACTCTATCATTGATAGAGTTATTTTACCACTCCCTATCAGTGATGGGCAAAGTGGCCCTGGTCTGTTTTAGAGCTAGAAATAGCAAGTTAAAATAAGGCTAGTCCGTTATCA	118
MCA0040	GTTGACACTCTATCATTGATAGAGTTATTTTACCACTCCCTATCAGTGATCCGACGAATCCCGTGTGCAGGTTTTAGAGCTAGAAATAGCAAGTTAAAATAAGGCTAGTCCGTTATCA	118
MCA0040	GTTGACACTCTATCATTGATAGAGTTATTTTACCACTCCCTATCAGTGATCTTCGTCTCCCGCAAGGCACGTTTTAGAGCTAGAAATAGCAAGTTAAAATAAGGCTAGTCCGTTATCA	118
MCA0041	GTTGACACTCTATCATTGATAGAGTTATTTTACCACTCCCTATCAGTGATCATCAGGCGTTCGTTGACGCGTTTTAGAGCTAGAAATAGCAAGTTAAAATAAGGCTAGTCCGTTATCA	118
MCA0041	GTTGACACTCTATCATTGATAGAGTTATTTTACCACTCCCTATCAGTGATATTCCAACGAAACTGCGCTGGTTTTAGAGCTAGAAATAGCAAGTTAAAATAAGGCTAGTCCGTTATCA	118
MCA0041	GTTGACACTCTATCATTGATAGAGTTATTTTACCACTCCCTATCAGTGATAATTCCAACGAAACTGCGCTGTTTTAGAGCTAGAAATAGCAAGTTAAAATAAGGCTAGTCCGTTATCA	118
MCA0041	GTTGACACTCTATCATTGATAGAGTTATTTTACCACTCCCTATCAGTGATAAATTCCAACGAAACTGCGCGTTTTAGAGCTAGAAATAGCAAGTTAAAATAAGGCTAGTCCGTTATCA	118
MCA0041	GTTGACACTCTATCATTGATAGAGTTATTTTACCACTCCCTATCAGTGATGCATCAGGCGTTCGTTGACGGTTTTAGAGCTAGAAATAGCAAGTTAAAATAAGGCTAGTCCGTTATCA	118
MCA0041	GTTGACACTCTATCATTGATAGAGTTATTTTACCACTCCCTATCAGTGATCCTGATGCCCACCATCGTCGGTTTTAGAGCTAGAAATAGCAAGTTAAAATAAGGCTAGTCCGTTATCA	118
MCA0041	GTTGACACTCTATCATTGATAGAGTTATTTTACCACTCCCTATCAGTGATGGCCTCGAATTCCGAACTGGGTTTTAGAGCTAGAAATAGCAAGTTAAAATAAGGCTAGTCCGTTATCA	118
MCA0041	GTTGACACTCTATCATTGATAGAGTTATTTTACCACTCCCTATCAGTGATCCTCGACGATGGTGGGCATCGTTTTAGAGCTAGAAATAGCAAGTTAAAATAAGGCTAGTCCGTTATCA	118
MCA0041	GTTGACACTCTATCATTGATAGAGTTATTTTACCACTCCCTATCAGTGATGGAATTCGAGGCCTCGACGAGTTTTAGAGCTAGAAATAGCAAGTTAAAATAAGGCTAGTCCGTTATCA	118
MCA0041	GTTGACACTCTATCATTGATAGAGTTATTTTACCACTCCCTATCAGTGATTTCGAGGCCTCGACGATGGTGTTTTAGAGCTAGAAATAGCAAGTTAAAATAAGGCTAGTCCGTTATCA	118
MCA0041	GTTGACACTCTATCATTGATAGAGTTATTTTACCACTCCCTATCAGTGATTCATCGGCGAGCAGGACCTCGTTTTAGAGCTAGAAATAGCAAGTTAAAATAAGGCTAGTCCGTTATCA	118
MCA0041	GTTGACACTCTATCATTGATAGAGTTATTTTACCACTCCCTATCAGTGATGTATTTGGCCAGGGTCTCTGGTTTTAGAGCTAGAAATAGCAAGTTAAAATAAGGCTAGTCCGTTATCA	118
MCA0041	GTTGACACTCTATCATTGATAGAGTTATTTTACCACTCCCTATCAGTGATCGAGGCCTCGAATTCCGAACGTTTTAGAGCTAGAAATAGCAAGTTAAAATAAGGCTAGTCCGTTATCA	118
MCA0041	GTTGACACTCTATCATTGATAGAGTTATTTTACCACTCCCTATCAGTGATCAAATACGCACCGCACCAGCGTTTTAGAGCTAGAAATAGCAAGTTAAAATAAGGCTAGTCCGTTATCA	118
MCA0041	GTTGACACTCTATCATTGATAGAGTTATTTTACCACTCCCTATCAGTGATAACTGGTGGCCATCGCCAGCGTTTTAGAGCTAGAAATAGCAAGTTAAAATAAGGCTAGTCCGTTATCA	118
MCA0042	GTTGACACTCTATCATTGATAGAGTTATTTTACCACTCCCTATCAGTGATCAGGCAGACGGTCTCCGACTGTTTTAGAGCTAGAAATAGCAAGTTAAAATAAGGCTAGTCCGTTATCA	118
MCA0042	GTTGACACTCTATCATTGATAGAGTTATTTTACCACTCCCTATCAGTGATCAGACGGTCTCCGACTCGGAGTTTTAGAGCTAGAAATAGCAAGTTAAAATAAGGCTAGTCCGTTATCA	118
MCA0042	GTTGACACTCTATCATTGATAGAGTTATTTTACCACTCCCTATCAGTGATGTCGGAGACCGTCTGCCTGCGTTTTAGAGCTAGAAATAGCAAGTTAAAATAAGGCTAGTCCGTTATCA	118
MCA0042	GTTGACACTCTATCATTGATAGAGTTATTTTACCACTCCCTATCAGTGATCGAACTCGGTGCATTCGGTGGTTTTAGAGCTAGAAATAGCAAGTTAAAATAAGGCTAGTCCGTTATCA	118
MCA0042	GTTGACACTCTATCATTGATAGAGTTATTTTACCACTCCCTATCAGTGATTGAGGCTGCCCGCAGGCAGAGTTTTAGAGCTAGAAATAGCAAGTTAAAATAAGGCTAGTCCGTTATCA	118
MCA0042	GTTGACACTCTATCATTGATAGAGTTATTTTACCACTCCCTATCAGTGATCATTCGGTGAGGCTGCCCGCGTTTTAGAGCTAGAAATAGCAAGTTAAAATAAGGCTAGTCCGTTATCA	118
MCA0042	GTTGACACTCTATCATTGATAGAGTTATTTTACCACTCCCTATCAGTGATAGTCGGAGACCGTCTGCCTGGTTTTAGAGCTAGAAATAGCAAGTTAAAATAAGGCTAGTCCGTTATCA	118
MCA0042	GTTGACACTCTATCATTGATAGAGTTATTTTACCACTCCCTATCAGTGATCGGATCGAACTCGGTGCATTGTTTTAGAGCTAGAAATAGCAAGTTAAAATAAGGCTAGTCCGTTATCA	118
MCA0042	GTTGACACTCTATCATTGATAGAGTTATTTTACCACTCCCTATCAGTGATTCGACCGCCCTGGGATTCATGTTTTAGAGCTAGAAATAGCAAGTTAAAATAAGGCTAGTCCGTTATCA	118
MCA0042	GTTGACACTCTATCATTGATAGAGTTATTTTACCACTCCCTATCAGTGATGGCGGTGGCCGGATCGAACTGTTTTAGAGCTAGAAATAGCAAGTTAAAATAAGGCTAGTCCGTTATCA	118
MCA0042	GTTGACACTCTATCATTGATAGAGTTATTTTACCACTCCCTATCAGTGATTTCATGGGACAGGCGGTGGCGTTTTAGAGCTAGAAATAGCAAGTTAAAATAAGGCTAGTCCGTTATCA	118
MCA0042	GTTGACACTCTATCATTGATAGAGTTATTTTACCACTCCCTATCAGTGATTCACCGACGTCGACCGCCCTGTTTTAGAGCTAGAAATAGCAAGTTAAAATAAGGCTAGTCCGTTATCA	118
MCA0042	GTTGACACTCTATCATTGATAGAGTTATTTTACCACTCCCTATCAGTGATCCTGGGATTCATGGGACAGGGTTTTAGAGCTAGAAATAGCAAGTTAAAATAAGGCTAGTCCGTTATCA	118
MCA0042	GTTGACACTCTATCATTGATAGAGTTATTTTACCACTCCCTATCAGTGATCGAATGCACCGAGTTCGATCGTTTTAGAGCTAGAAATAGCAAGTTAAAATAAGGCTAGTCCGTTATCA	118
MCA0042	GTTGACACTCTATCATTGATAGAGTTATTTTACCACTCCCTATCAGTGATCGCCTGTCCCATGAATCCCAGTTTTAGAGCTAGAAATAGCAAGTTAAAATAAGGCTAGTCCGTTATCA	118
MCA0043	GTTGACACTCTATCATTGATAGAGTTATTTTACCACTCCCTATCAGTGATGGCATCGCATCCGATCACGCGTTTTAGAGCTAGAAATAGCAAGTTAAAATAAGGCTAGTCCGTTATCA	118
MCA0043	GTTGACACTCTATCATTGATAGAGTTATTTTACCACTCCCTATCAGTGATCCGTTCTTTGTAATCGAAACGTTTTAGAGCTAGAAATAGCAAGTTAAAATAAGGCTAGTCCGTTATCA	118
MCA0043	GTTGACACTCTATCATTGATAGAGTTATTTTACCACTCCCTATCAGTGATGTAATCGAAACCGGCGTGATGTTTTAGAGCTAGAAATAGCAAGTTAAAATAAGGCTAGTCCGTTATCA	118
MCA0043	GTTGACACTCTATCATTGATAGAGTTATTTTACCACTCCCTATCAGTGATCGTGCCTGGCTCGCTTCGCTGTTTTAGAGCTAGAAATAGCAAGTTAAAATAAGGCTAGTCCGTTATCA	118
MCA0043	GTTGACACTCTATCATTGATAGAGTTATTTTACCACTCCCTATCAGTGATCCGGTTTCGATTACAAAGAAGTTTTAGAGCTAGAAATAGCAAGTTAAAATAAGGCTAGTCCGTTATCA	118
MCA0043	GTTGACACTCTATCATTGATAGAGTTATTTTACCACTCCCTATCAGTGATAGCCGTAGTCGACGACCTCAGTTTTAGAGCTAGAAATAGCAAGTTAAAATAAGGCTAGTCCGTTATCA	118
MCA0043	GTTGACACTCTATCATTGATAGAGTTATTTTACCACTCCCTATCAGTGATCGAGCGAAGCGAGCCAGGCAGTTTTAGAGCTAGAAATAGCAAGTTAAAATAAGGCTAGTCCGTTATCA	118
MCA0043	GTTGACACTCTATCATTGATAGAGTTATTTTACCACTCCCTATCAGTGATGCTCGCTTCGCTCGGCCATGGTTTTAGAGCTAGAAATAGCAAGTTAAAATAAGGCTAGTCCGTTATCA	118
MCA0043	GTTGACACTCTATCATTGATAGAGTTATTTTACCACTCCCTATCAGTGATATGGCCGAGCGAAGCGAGCCGTTTTAGAGCTAGAAATAGCAAGTTAAAATAAGGCTAGTCCGTTATCA	118
MCA0043	GTTGACACTCTATCATTGATAGAGTTATTTTACCACTCCCTATCAGTGATACAAAGAACGGCTCCGTGCCGTTTTAGAGCTAGAAATAGCAAGTTAAAATAAGGCTAGTCCGTTATCA	118
MCA0043	GTTGACACTCTATCATTGATAGAGTTATTTTACCACTCCCTATCAGTGATGGCCATGAGGTCGTCGACTAGTTTTAGAGCTAGAAATAGCAAGTTAAAATAAGGCTAGTCCGTTATCA	118
MCA0043	GTTGACACTCTATCATTGATAGAGTTATTTTACCACTCCCTATCAGTGATGCGTATCCAGGTGGGATAATGTTTTAGAGCTAGAAATAGCAAGTTAAAATAAGGCTAGTCCGTTATCA	118
MCA0043	GTTGACACTCTATCATTGATAGAGTTATTTTACCACTCCCTATCAGTGATGTCGAGCGCGGCATCGTGCTGTTTTAGAGCTAGAAATAGCAAGTTAAAATAAGGCTAGTCCGTTATCA	118
MCA0043	GTTGACACTCTATCATTGATAGAGTTATTTTACCACTCCCTATCAGTGATGTGCTCGGCGGCAGTGGCAAGTTTTAGAGCTAGAAATAGCAAGTTAAAATAAGGCTAGTCCGTTATCA	118
MCA0043	GTTGACACTCTATCATTGATAGAGTTATTTTACCACTCCCTATCAGTGATAGCGCACCGATTATCCCACCGTTTTAGAGCTAGAAATAGCAAGTTAAAATAAGGCTAGTCCGTTATCA	118
MCA0044	GTTGACACTCTATCATTGATAGAGTTATTTTACCACTCCCTATCAGTGATTTTCTCAAGAAAAAACAGAAGTTTTAGAGCTAGAAATAGCAAGTTAAAATAAGGCTAGTCCGTTATCA	118
MCA0044	GTTGACACTCTATCATTGATAGAGTTATTTTACCACTCCCTATCAGTGATGGACATCTGGTCGAGATTCTGTTTTAGAGCTAGAAATAGCAAGTTAAAATAAGGCTAGTCCGTTATCA	118
MCA0044	GTTGACACTCTATCATTGATAGAGTTATTTTACCACTCCCTATCAGTGATGAAAAAACAGAACGGACATCGTTTTAGAGCTAGAAATAGCAAGTTAAAATAAGGCTAGTCCGTTATCA	118
MCA0044	GTTGACACTCTATCATTGATAGAGTTATTTTACCACTCCCTATCAGTGATGCTCCTCGCCGTAGTGCAGAGTTTTAGAGCTAGAAATAGCAAGTTAAAATAAGGCTAGTCCGTTATCA	118
MCA0044	GTTGACACTCTATCATTGATAGAGTTATTTTACCACTCCCTATCAGTGATGTGCCCGGCCGTCTGCACTAGTTTTAGAGCTAGAAATAGCAAGTTAAAATAAGGCTAGTCCGTTATCA	118
MCA0044	GTTGACACTCTATCATTGATAGAGTTATTTTACCACTCCCTATCAGTGATCTCGCCGTAGTGCAGACGGCGTTTTAGAGCTAGAAATAGCAAGTTAAAATAAGGCTAGTCCGTTATCA	118
MCA0044	GTTGACACTCTATCATTGATAGAGTTATTTTACCACTCCCTATCAGTGATCTGGTCGAGATTCTCGGCCTGTTTTAGAGCTAGAAATAGCAAGTTAAAATAAGGCTAGTCCGTTATCA	118
MCA0044	GTTGACACTCTATCATTGATAGAGTTATTTTACCACTCCCTATCAGTGATTCGGATTGAACAAATCGCCGGTTTTAGAGCTAGAAATAGCAAGTTAAAATAAGGCTAGTCCGTTATCA	118
MCA0044	GTTGACACTCTATCATTGATAGAGTTATTTTACCACTCCCTATCAGTGATCGGCCGTCTGCACTACGGCGGTTTTAGAGCTAGAAATAGCAAGTTAAAATAAGGCTAGTCCGTTATCA	118
MCA0044	GTTGACACTCTATCATTGATAGAGTTATTTTACCACTCCCTATCAGTGATTCGCCGTAGTGCAGACGGCCGTTTTAGAGCTAGAAATAGCAAGTTAAAATAAGGCTAGTCCGTTATCA	118
MCA0044	GTTGACACTCTATCATTGATAGAGTTATTTTACCACTCCCTATCAGTGATCCGGGCACCATTTTGTGCATGTTTTAGAGCTAGAAATAGCAAGTTAAAATAAGGCTAGTCCGTTATCA	118
MCA0044	GTTGACACTCTATCATTGATAGAGTTATTTTACCACTCCCTATCAGTGATCCGATGCACAAAATGGTGCCGTTTTAGAGCTAGAAATAGCAAGTTAAAATAAGGCTAGTCCGTTATCA	118
MCA0044	GTTGACACTCTATCATTGATAGAGTTATTTTACCACTCCCTATCAGTGATGTTCAATCCGATGCACAAAAGTTTTAGAGCTAGAAATAGCAAGTTAAAATAAGGCTAGTCCGTTATCA	118
MCA0044	GTTGACACTCTATCATTGATAGAGTTATTTTACCACTCCCTATCAGTGATAGGGAACATCAGATCCGACTGTTTTAGAGCTAGAAATAGCAAGTTAAAATAAGGCTAGTCCGTTATCA	118
MCA0044	GTTGACACTCTATCATTGATAGAGTTATTTTACCACTCCCTATCAGTGATGCACTACGGCGAGGAGCTGCGTTTTAGAGCTAGAAATAGCAAGTTAAAATAAGGCTAGTCCGTTATCA	118
MCA0045	GTTGACACTCTATCATTGATAGAGTTATTTTACCACTCCCTATCAGTGATAGTCCCAGCGATGTGAATGCGTTTTAGAGCTAGAAATAGCAAGTTAAAATAAGGCTAGTCCGTTATCA	118
MCA0045	GTTGACACTCTATCATTGATAGAGTTATTTTACCACTCCCTATCAGTGATGCTCCAGCATTCACATCGCTGTTTTAGAGCTAGAAATAGCAAGTTAAAATAAGGCTAGTCCGTTATCA	118
MCA0045	GTTGACACTCTATCATTGATAGAGTTATTTTACCACTCCCTATCAGTGATCGCTCCAGCATTCACATCGCGTTTTAGAGCTAGAAATAGCAAGTTAAAATAAGGCTAGTCCGTTATCA	118
MCA0045	GTTGACACTCTATCATTGATAGAGTTATTTTACCACTCCCTATCAGTGATGATGTGAATGCTGGAGCGCCGTTTTAGAGCTAGAAATAGCAAGTTAAAATAAGGCTAGTCCGTTATCA	118
MCA0045	GTTGACACTCTATCATTGATAGAGTTATTTTACCACTCCCTATCAGTGATGCGGAGACGGGTTTGCAGGTGTTTTAGAGCTAGAAATAGCAAGTTAAAATAAGGCTAGTCCGTTATCA	118
MCA0045	GTTGACACTCTATCATTGATAGAGTTATTTTACCACTCCCTATCAGTGATTCGCTGGGACTTGAGTCCCAGTTTTAGAGCTAGAAATAGCAAGTTAAAATAAGGCTAGTCCGTTATCA	118
MCA0045	GTTGACACTCTATCATTGATAGAGTTATTTTACCACTCCCTATCAGTGATTGCAGGTTGGCGGCTTCCCTGTTTTAGAGCTAGAAATAGCAAGTTAAAATAAGGCTAGTCCGTTATCA	118
MCA0045	GTTGACACTCTATCATTGATAGAGTTATTTTACCACTCCCTATCAGTGATATCGCTGGGACTTGAGTCCCGTTTTAGAGCTAGAAATAGCAAGTTAAAATAAGGCTAGTCCGTTATCA	118
MCA0045	GTTGACACTCTATCATTGATAGAGTTATTTTACCACTCCCTATCAGTGATTTGCAGGTTGGCGGCTTCCCGTTTTAGAGCTAGAAATAGCAAGTTAAAATAAGGCTAGTCCGTTATCA	118
MCA0045	GTTGACACTCTATCATTGATAGAGTTATTTTACCACTCCCTATCAGTGATGCGGGCGGAGACGGGTTTGCGTTTTAGAGCTAGAAATAGCAAGTTAAAATAAGGCTAGTCCGTTATCA	118
MCA0045	GTTGACACTCTATCATTGATAGAGTTATTTTACCACTCCCTATCAGTGATGCTTCCCGACGAGATCCGCAGTTTTAGAGCTAGAAATAGCAAGTTAAAATAAGGCTAGTCCGTTATCA	118
MCA0045	GTTGACACTCTATCATTGATAGAGTTATTTTACCACTCCCTATCAGTGATCGTCTTCGGCCAGCACCAGCGTTTTAGAGCTAGAAATAGCAAGTTAAAATAAGGCTAGTCCGTTATCA	118
MCA0045	GTTGACACTCTATCATTGATAGAGTTATTTTACCACTCCCTATCAGTGATGCCACCGTGCGGATCTCGTCGTTTTAGAGCTAGAAATAGCAAGTTAAAATAAGGCTAGTCCGTTATCA	118
MCA0045	GTTGACACTCTATCATTGATAGAGTTATTTTACCACTCCCTATCAGTGATTCCCGACGAGATCCGCACGGGTTTTAGAGCTAGAAATAGCAAGTTAAAATAAGGCTAGTCCGTTATCA	118
MCA0045	GTTGACACTCTATCATTGATAGAGTTATTTTACCACTCCCTATCAGTGATGGCCACCGTGCGGATCTCGTGTTTTAGAGCTAGAAATAGCAAGTTAAAATAAGGCTAGTCCGTTATCA	118
MCA0046	GTTGACACTCTATCATTGATAGAGTTATTTTACCACTCCCTATCAGTGATCATGATATCGAGGAGGCGTCGTTTTAGAGCTAGAAATAGCAAGTTAAAATAAGGCTAGTCCGTTATCA	118
MCA0046	GTTGACACTCTATCATTGATAGAGTTATTTTACCACTCCCTATCAGTGATCCGACGCCTCCTCGATATCAGTTTTAGAGCTAGAAATAGCAAGTTAAAATAAGGCTAGTCCGTTATCA	118
MCA0046	GTTGACACTCTATCATTGATAGAGTTATTTTACCACTCCCTATCAGTGATGTAAGCGGGCCATGATATCGGTTTTAGAGCTAGAAATAGCAAGTTAAAATAAGGCTAGTCCGTTATCA	118
MCA0046	GTTGACACTCTATCATTGATAGAGTTATTTTACCACTCCCTATCAGTGATCCATGATATCGAGGAGGCGTGTTTTAGAGCTAGAAATAGCAAGTTAAAATAAGGCTAGTCCGTTATCA	118
MCA0046	GTTGACACTCTATCATTGATAGAGTTATTTTACCACTCCCTATCAGTGATAGCGGGCCATGATATCGAGGGTTTTAGAGCTAGAAATAGCAAGTTAAAATAAGGCTAGTCCGTTATCA	118
MCA0046	GTTGACACTCTATCATTGATAGAGTTATTTTACCACTCCCTATCAGTGATGGCTGGCGAAGTCCTGCCGAGTTTTAGAGCTAGAAATAGCAAGTTAAAATAAGGCTAGTCCGTTATCA	118
MCA0046	GTTGACACTCTATCATTGATAGAGTTATTTTACCACTCCCTATCAGTGATCGTGTCCGGGTCCCGTAAGCGTTTTAGAGCTAGAAATAGCAAGTTAAAATAAGGCTAGTCCGTTATCA	118
MCA0046	GTTGACACTCTATCATTGATAGAGTTATTTTACCACTCCCTATCAGTGATAGTCCTGCCGAAGGTCCCAAGTTTTAGAGCTAGAAATAGCAAGTTAAAATAAGGCTAGTCCGTTATCA	118
MCA0046	GTTGACACTCTATCATTGATAGAGTTATTTTACCACTCCCTATCAGTGATAAGTCCTGCCGAAGGTCCCAGTTTTAGAGCTAGAAATAGCAAGTTAAAATAAGGCTAGTCCGTTATCA	118
MCA0046	GTTGACACTCTATCATTGATAGAGTTATTTTACCACTCCCTATCAGTGATCTGCCCTTGGGACCTTCGGCGTTTTAGAGCTAGAAATAGCAAGTTAAAATAAGGCTAGTCCGTTATCA	118
MCA0046	GTTGACACTCTATCATTGATAGAGTTATTTTACCACTCCCTATCAGTGATAGGCTTCTTCCAGCGTGTAAGTTTTAGAGCTAGAAATAGCAAGTTAAAATAAGGCTAGTCCGTTATCA	118
MCA0046	GTTGACACTCTATCATTGATAGAGTTATTTTACCACTCCCTATCAGTGATGTCGCCGATGCCATCGAAAGGTTTTAGAGCTAGAAATAGCAAGTTAAAATAAGGCTAGTCCGTTATCA	118
MCA0046	GTTGACACTCTATCATTGATAGAGTTATTTTACCACTCCCTATCAGTGATCACGCTGGAAGAAGCCTATGGTTTTAGAGCTAGAAATAGCAAGTTAAAATAAGGCTAGTCCGTTATCA	118
MCA0046	GTTGACACTCTATCATTGATAGAGTTATTTTACCACTCCCTATCAGTGATCAGCCTGGTCCCTTACACGCGTTTTAGAGCTAGAAATAGCAAGTTAAAATAAGGCTAGTCCGTTATCA	118
MCA0046	GTTGACACTCTATCATTGATAGAGTTATTTTACCACTCCCTATCAGTGATTAGGCTTCTTCCAGCGTGTAGTTTTAGAGCTAGAAATAGCAAGTTAAAATAAGGCTAGTCCGTTATCA	118
MCA0047	GTTGACACTCTATCATTGATAGAGTTATTTTACCACTCCCTATCAGTGATAAACACCATGATGGTGTCATGTTTTAGAGCTAGAAATAGCAAGTTAAAATAAGGCTAGTCCGTTATCA	118
MCA0047	GTTGACACTCTATCATTGATAGAGTTATTTTACCACTCCCTATCAGTGATCGCTCTCATCTGCGGCTCCAGTTTTAGAGCTAGAAATAGCAAGTTAAAATAAGGCTAGTCCGTTATCA	118
MCA0047	GTTGACACTCTATCATTGATAGAGTTATTTTACCACTCCCTATCAGTGATACGGTCCTGAAACACCATGAGTTTTAGAGCTAGAAATAGCAAGTTAAAATAAGGCTAGTCCGTTATCA	118
MCA0047	GTTGACACTCTATCATTGATAGAGTTATTTTACCACTCCCTATCAGTGATCATGGCCTATGACACCATCAGTTTTAGAGCTAGAAATAGCAAGTTAAAATAAGGCTAGTCCGTTATCA	118
MCA0047	GTTGACACTCTATCATTGATAGAGTTATTTTACCACTCCCTATCAGTGATCATGATGGTGTCATAGGCCAGTTTTAGAGCTAGAAATAGCAAGTTAAAATAAGGCTAGTCCGTTATCA	118
MCA0047	GTTGACACTCTATCATTGATAGAGTTATTTTACCACTCCCTATCAGTGATGCAGGATATGGTGTTTGAAAGTTTTAGAGCTAGAAATAGCAAGTTAAAATAAGGCTAGTCCGTTATCA	118
MCA0047	GTTGACACTCTATCATTGATAGAGTTATTTTACCACTCCCTATCAGTGATAGACGTTCAGGATGTGGACCGTTTTAGAGCTAGAAATAGCAAGTTAAAATAAGGCTAGTCCGTTATCA	118
MCA0047	GTTGACACTCTATCATTGATAGAGTTATTTTACCACTCCCTATCAGTGATGGACCTGGTCGGGCAGGATAGTTTTAGAGCTAGAAATAGCAAGTTAAAATAAGGCTAGTCCGTTATCA	118
MCA0047	GTTGACACTCTATCATTGATAGAGTTATTTTACCACTCCCTATCAGTGATGTTCAGGATGTGGACCTGGTGTTTTAGAGCTAGAAATAGCAAGTTAAAATAAGGCTAGTCCGTTATCA	118
MCA0047	GTTGACACTCTATCATTGATAGAGTTATTTTACCACTCCCTATCAGTGATACACCATATCCTGCCCGACCGTTTTAGAGCTAGAAATAGCAAGTTAAAATAAGGCTAGTCCGTTATCA	118
MCA0047	GTTGACACTCTATCATTGATAGAGTTATTTTACCACTCCCTATCAGTGATGCCTACAACCTCAAACTGCTGTTTTAGAGCTAGAAATAGCAAGTTAAAATAAGGCTAGTCCGTTATCA	118
MCA0047	GTTGACACTCTATCATTGATAGAGTTATTTTACCACTCCCTATCAGTGATGAACGTCTCGTTCTTAGTGCGTTTTAGAGCTAGAAATAGCAAGTTAAAATAAGGCTAGTCCGTTATCA	118
MCA0047	GTTGACACTCTATCATTGATAGAGTTATTTTACCACTCCCTATCAGTGATCGCGAATACGGCGGCTGTGCGTTTTAGAGCTAGAAATAGCAAGTTAAAATAAGGCTAGTCCGTTATCA	118
MCA0047	GTTGACACTCTATCATTGATAGAGTTATTTTACCACTCCCTATCAGTGATTTCAGGATGTGGACCTGGTCGTTTTAGAGCTAGAAATAGCAAGTTAAAATAAGGCTAGTCCGTTATCA	118
MCA0047	GTTGACACTCTATCATTGATAGAGTTATTTTACCACTCCCTATCAGTGATCCGGAGCTGCGCCGCGAATAGTTTTAGAGCTAGAAATAGCAAGTTAAAATAAGGCTAGTCCGTTATCA	118
MCA0048	GTTGACACTCTATCATTGATAGAGTTATTTTACCACTCCCTATCAGTGATATGGCTGGACAAAATCTCAAGTTTTAGAGCTAGAAATAGCAAGTTAAAATAAGGCTAGTCCGTTATCA	118
MCA0048	GTTGACACTCTATCATTGATAGAGTTATTTTACCACTCCCTATCAGTGATAATTGATGAATGCGGCGTAAGTTTTAGAGCTAGAAATAGCAAGTTAAAATAAGGCTAGTCCGTTATCA	118
MCA0048	GTTGACACTCTATCATTGATAGAGTTATTTTACCACTCCCTATCAGTGATGCATTCATCAATTCCCTCGCGTTTTAGAGCTAGAAATAGCAAGTTAAAATAAGGCTAGTCCGTTATCA	118
MCA0048	GTTGACACTCTATCATTGATAGAGTTATTTTACCACTCCCTATCAGTGATGGCGAGGGAATTGATGAATGGTTTTAGAGCTAGAAATAGCAAGTTAAAATAAGGCTAGTCCGTTATCA	118
MCA0048	GTTGACACTCTATCATTGATAGAGTTATTTTACCACTCCCTATCAGTGATGTGCCAGGTGGCGCGTACGCGTTTTAGAGCTAGAAATAGCAAGTTAAAATAAGGCTAGTCCGTTATCA	118
MCA0048	GTTGACACTCTATCATTGATAGAGTTATTTTACCACTCCCTATCAGTGATGGTGGCGCGTACGCCGGCGAGTTTTAGAGCTAGAAATAGCAAGTTAAAATAAGGCTAGTCCGTTATCA	118
MCA0048	GTTGACACTCTATCATTGATAGAGTTATTTTACCACTCCCTATCAGTGATAGGTGGCGCGTACGCCGGCGGTTTTAGAGCTAGAAATAGCAAGTTAAAATAAGGCTAGTCCGTTATCA	118
MCA0048	GTTGACACTCTATCATTGATAGAGTTATTTTACCACTCCCTATCAGTGATGTTTGTGGTTGGGTGAAACGGTTTTAGAGCTAGAAATAGCAAGTTAAAATAAGGCTAGTCCGTTATCA	118
MCA0048	GTTGACACTCTATCATTGATAGAGTTATTTTACCACTCCCTATCAGTGATGAATGCTGGCTGACCCTCGCGTTTTAGAGCTAGAAATAGCAAGTTAAAATAAGGCTAGTCCGTTATCA	118
MCA0048	GTTGACACTCTATCATTGATAGAGTTATTTTACCACTCCCTATCAGTGATCAGCCAGCATTCCTGGCGGAGTTTTAGAGCTAGAAATAGCAAGTTAAAATAAGGCTAGTCCGTTATCA	118
MCA0048	GTTGACACTCTATCATTGATAGAGTTATTTTACCACTCCCTATCAGTGATATCGAGCGGGCGTTGCTGGTGTTTTAGAGCTAGAAATAGCAAGTTAAAATAAGGCTAGTCCGTTATCA	118
MCA0048	GTTGACACTCTATCATTGATAGAGTTATTTTACCACTCCCTATCAGTGATGGCCTCTTCATGGTGCCAGGGTTTTAGAGCTAGAAATAGCAAGTTAAAATAAGGCTAGTCCGTTATCA	118
MCA0048	GTTGACACTCTATCATTGATAGAGTTATTTTACCACTCCCTATCAGTGATTCACCCAACCACAAACCGAGGTTTTAGAGCTAGAAATAGCAAGTTAAAATAAGGCTAGTCCGTTATCA	118
MCA0048	GTTGACACTCTATCATTGATAGAGTTATTTTACCACTCCCTATCAGTGATCGTGCCGCTCGGTTTGTGGTGTTTTAGAGCTAGAAATAGCAAGTTAAAATAAGGCTAGTCCGTTATCA	118
MCA0048	GTTGACACTCTATCATTGATAGAGTTATTTTACCACTCCCTATCAGTGATAGGCCTTCCGCCAGGAATGCGTTTTAGAGCTAGAAATAGCAAGTTAAAATAAGGCTAGTCCGTTATCA	118
MCA0049	GTTGACACTCTATCATTGATAGAGTTATTTTACCACTCCCTATCAGTGATGCCGAGAACCAACAGCCAAAGTTTTAGAGCTAGAAATAGCAAGTTAAAATAAGGCTAGTCCGTTATCA	118
MCA0049	GTTGACACTCTATCATTGATAGAGTTATTTTACCACTCCCTATCAGTGATGTACTCAAAGCTGCATCCATGTTTTAGAGCTAGAAATAGCAAGTTAAAATAAGGCTAGTCCGTTATCA	118
MCA0049	GTTGACACTCTATCATTGATAGAGTTATTTTACCACTCCCTATCAGTGATTTGTGCCTGGGCCGCTTCGTGTTTTAGAGCTAGAAATAGCAAGTTAAAATAAGGCTAGTCCGTTATCA	118
MCA0049	GTTGACACTCTATCATTGATAGAGTTATTTTACCACTCCCTATCAGTGATCAAGAATTCCCTTTGGCTGTGTTTTAGAGCTAGAAATAGCAAGTTAAAATAAGGCTAGTCCGTTATCA	118
MCA0049	GTTGACACTCTATCATTGATAGAGTTATTTTACCACTCCCTATCAGTGATGTTTCGGCATGGGCAGCCGAGTTTTAGAGCTAGAAATAGCAAGTTAAAATAAGGCTAGTCCGTTATCA	118
MCA0049	GTTGACACTCTATCATTGATAGAGTTATTTTACCACTCCCTATCAGTGATCGCTTCGTCGGTTTCGGCATGTTTTAGAGCTAGAAATAGCAAGTTAAAATAAGGCTAGTCCGTTATCA	118
MCA0049	GTTGACACTCTATCATTGATAGAGTTATTTTACCACTCCCTATCAGTGATTCGGGTGATCTTCTGTCCGCGTTTTAGAGCTAGAAATAGCAAGTTAAAATAAGGCTAGTCCGTTATCA	118
MCA0049	GTTGACACTCTATCATTGATAGAGTTATTTTACCACTCCCTATCAGTGATAGCCGAGAACCAACAGCCAAGTTTTAGAGCTAGAAATAGCAAGTTAAAATAAGGCTAGTCCGTTATCA	118
MCA0049	GTTGACACTCTATCATTGATAGAGTTATTTTACCACTCCCTATCAGTGATCAGTGTGAGGGTCACGAACAGTTTTAGAGCTAGAAATAGCAAGTTAAAATAAGGCTAGTCCGTTATCA	118
MCA0049	GTTGACACTCTATCATTGATAGAGTTATTTTACCACTCCCTATCAGTGATTGAGTACATCATCACCAGTCGTTTTAGAGCTAGAAATAGCAAGTTAAAATAAGGCTAGTCCGTTATCA	118
MCA0049	GTTGACACTCTATCATTGATAGAGTTATTTTACCACTCCCTATCAGTGATGTTGGACTCCAGGTTGCGCAGTTTTAGAGCTAGAAATAGCAAGTTAAAATAAGGCTAGTCCGTTATCA	118
MCA0049	GTTGACACTCTATCATTGATAGAGTTATTTTACCACTCCCTATCAGTGATGTCGGAGTCGGAGTCGGAGTGTTTTAGAGCTAGAAATAGCAAGTTAAAATAAGGCTAGTCCGTTATCA	118
MCA0049	GTTGACACTCTATCATTGATAGAGTTATTTTACCACTCCCTATCAGTGATGACCCTCACACTGGCGGAAAGTTTTAGAGCTAGAAATAGCAAGTTAAAATAAGGCTAGTCCGTTATCA	118
MCA0049	GTTGACACTCTATCATTGATAGAGTTATTTTACCACTCCCTATCAGTGATCCATGCCGAAACCGACGAAGGTTTTAGAGCTAGAAATAGCAAGTTAAAATAAGGCTAGTCCGTTATCA	118
MCA0049	GTTGACACTCTATCATTGATAGAGTTATTTTACCACTCCCTATCAGTGATGTGGCGTGGAACATGCCCGGGTTTTAGAGCTAGAAATAGCAAGTTAAAATAAGGCTAGTCCGTTATCA	118
MCA0051	GTTGACACTCTATCATTGATAGAGTTATTTTACCACTCCCTATCAGTGATTTGGCGTATTTCAGCCCGGCGTTTTAGAGCTAGAAATAGCAAGTTAAAATAAGGCTAGTCCGTTATCA	118
MCA0051	GTTGACACTCTATCATTGATAGAGTTATTTTACCACTCCCTATCAGTGATGCGGGCCCATTCGTGGGTCTGTTTTAGAGCTAGAAATAGCAAGTTAAAATAAGGCTAGTCCGTTATCA	118
MCA0051	GTTGACACTCTATCATTGATAGAGTTATTTTACCACTCCCTATCAGTGATGGTCTTGGCGTATTTCAGCCGTTTTAGAGCTAGAAATAGCAAGTTAAAATAAGGCTAGTCCGTTATCA	118
MCA0051	GTTGACACTCTATCATTGATAGAGTTATTTTACCACTCCCTATCAGTGATATACGCCAAGACCCACGAATGTTTTAGAGCTAGAAATAGCAAGTTAAAATAAGGCTAGTCCGTTATCA	118
MCA0051	GTTGACACTCTATCATTGATAGAGTTATTTTACCACTCCCTATCAGTGATGGAAGCGGATGGAACCGTCAGTTTTAGAGCTAGAAATAGCAAGTTAAAATAAGGCTAGTCCGTTATCA	118
MCA0051	GTTGACACTCTATCATTGATAGAGTTATTTTACCACTCCCTATCAGTGATGGTTCCATCCGCTTCCAAGCGTTTTAGAGCTAGAAATAGCAAGTTAAAATAAGGCTAGTCCGTTATCA	118
MCA0051	GTTGACACTCTATCATTGATAGAGTTATTTTACCACTCCCTATCAGTGATTGGGCCCGCTTGGAAGCGGAGTTTTAGAGCTAGAAATAGCAAGTTAAAATAAGGCTAGTCCGTTATCA	118
MCA0051	GTTGACACTCTATCATTGATAGAGTTATTTTACCACTCCCTATCAGTGATTTCCAAGCGGGCCCATTCGTGTTTTAGAGCTAGAAATAGCAAGTTAAAATAAGGCTAGTCCGTTATCA	118
MCA0051	GTTGACACTCTATCATTGATAGAGTTATTTTACCACTCCCTATCAGTGATAATACGCCAAGACCCACGAAGTTTTAGAGCTAGAAATAGCAAGTTAAAATAAGGCTAGTCCGTTATCA	118
MCA0051	GTTGACACTCTATCATTGATAGAGTTATTTTACCACTCCCTATCAGTGATGACCCACGAATGGGCCCGCTGTTTTAGAGCTAGAAATAGCAAGTTAAAATAAGGCTAGTCCGTTATCA	118
MCA0051	GTTGACACTCTATCATTGATAGAGTTATTTTACCACTCCCTATCAGTGATCGAATGGGCCCGCTTGGAAGGTTTTAGAGCTAGAAATAGCAAGTTAAAATAAGGCTAGTCCGTTATCA	118
MCA0051	GTTGACACTCTATCATTGATAGAGTTATTTTACCACTCCCTATCAGTGATCGGTTCCATCCGCTTCCAAGGTTTTAGAGCTAGAAATAGCAAGTTAAAATAAGGCTAGTCCGTTATCA	118
MCA0051	GTTGACACTCTATCATTGATAGAGTTATTTTACCACTCCCTATCAGTGATGTCGGAAATTCCGACCTTGAGTTTTAGAGCTAGAAATAGCAAGTTAAAATAAGGCTAGTCCGTTATCA	118
MCA0051	GTTGACACTCTATCATTGATAGAGTTATTTTACCACTCCCTATCAGTGATCTTCCAAGCGGGCCCATTCGGTTTTAGAGCTAGAAATAGCAAGTTAAAATAAGGCTAGTCCGTTATCA	118
MCA0051	GTTGACACTCTATCATTGATAGAGTTATTTTACCACTCCCTATCAGTGATTCTGGTCTATCTGGAACTGCGTTTTAGAGCTAGAAATAGCAAGTTAAAATAAGGCTAGTCCGTTATCA	118
MCA0052	GTTGACACTCTATCATTGATAGAGTTATTTTACCACTCCCTATCAGTGATAGCGGCTTCGACATCCGCCTGTTTTAGAGCTAGAAATAGCAAGTTAAAATAAGGCTAGTCCGTTATCA	118
MCA0052	GTTGACACTCTATCATTGATAGAGTTATTTTACCACTCCCTATCAGTGATGAGCGGCTTCGACATCCGCCGTTTTAGAGCTAGAAATAGCAAGTTAAAATAAGGCTAGTCCGTTATCA	118
MCA0052	GTTGACACTCTATCATTGATAGAGTTATTTTACCACTCCCTATCAGTGATATCGACGAAGTTTTTCAGAGGTTTTAGAGCTAGAAATAGCAAGTTAAAATAAGGCTAGTCCGTTATCA	118
MCA0052	GTTGACACTCTATCATTGATAGAGTTATTTTACCACTCCCTATCAGTGATAACTTCGTCGATCCCAATCTGTTTTAGAGCTAGAAATAGCAAGTTAAAATAAGGCTAGTCCGTTATCA	118
MCA0052	GTTGACACTCTATCATTGATAGAGTTATTTTACCACTCCCTATCAGTGATCGATTGGTTCGCCGCCAAGTGTTTTAGAGCTAGAAATAGCAAGTTAAAATAAGGCTAGTCCGTTATCA	118
MCA0052	GTTGACACTCTATCATTGATAGAGTTATTTTACCACTCCCTATCAGTGATATCCCAATCTCGGCGTCGATGTTTTAGAGCTAGAAATAGCAAGTTAAAATAAGGCTAGTCCGTTATCA	118
MCA0052	GTTGACACTCTATCATTGATAGAGTTATTTTACCACTCCCTATCAGTGATGAACCAATCGACGCCGAGATGTTTTAGAGCTAGAAATAGCAAGTTAAAATAAGGCTAGTCCGTTATCA	118
MCA0052	GTTGACACTCTATCATTGATAGAGTTATTTTACCACTCCCTATCAGTGATAACCAATCGACGCCGAGATTGTTTTAGAGCTAGAAATAGCAAGTTAAAATAAGGCTAGTCCGTTATCA	118
MCA0052	GTTGACACTCTATCATTGATAGAGTTATTTTACCACTCCCTATCAGTGATGTGAAAAAGATAAGCGTGGAGTTTTAGAGCTAGAAATAGCAAGTTAAAATAAGGCTAGTCCGTTATCA	118
MCA0052	GTTGACACTCTATCATTGATAGAGTTATTTTACCACTCCCTATCAGTGATGCTTATCTTTTTCACCGACTGTTTTAGAGCTAGAAATAGCAAGTTAAAATAAGGCTAGTCCGTTATCA	118
MCA0052	GTTGACACTCTATCATTGATAGAGTTATTTTACCACTCCCTATCAGTGATTGAGTCTTCGCATTGCGCTGGTTTTAGAGCTAGAAATAGCAAGTTAAAATAAGGCTAGTCCGTTATCA	118
MCA0052	GTTGACACTCTATCATTGATAGAGTTATTTTACCACTCCCTATCAGTGATGAGGTCGATCTCGACCTCGGGTTTTAGAGCTAGAAATAGCAAGTTAAAATAAGGCTAGTCCGTTATCA	118
MCA0052	GTTGACACTCTATCATTGATAGAGTTATTTTACCACTCCCTATCAGTGATCTGCCGCGATGAACTGGCGCGTTTTAGAGCTAGAAATAGCAAGTTAAAATAAGGCTAGTCCGTTATCA	118
MCA0052	GTTGACACTCTATCATTGATAGAGTTATTTTACCACTCCCTATCAGTGATGCGCAATGCGAAGACTCACGGTTTTAGAGCTAGAAATAGCAAGTTAAAATAAGGCTAGTCCGTTATCA	118
MCA0052	GTTGACACTCTATCATTGATAGAGTTATTTTACCACTCCCTATCAGTGATCTGCGCCAGTTCATCGCGGCGTTTTAGAGCTAGAAATAGCAAGTTAAAATAAGGCTAGTCCGTTATCA	118
MCA0053	GTTGACACTCTATCATTGATAGAGTTATTTTACCACTCCCTATCAGTGATTGGGTATCAAATCAGACCGCGTTTTAGAGCTAGAAATAGCAAGTTAAAATAAGGCTAGTCCGTTATCA	118
MCA0053	GTTGACACTCTATCATTGATAGAGTTATTTTACCACTCCCTATCAGTGATTCAAATCAGACCGCTGGATAGTTTTAGAGCTAGAAATAGCAAGTTAAAATAAGGCTAGTCCGTTATCA	118
MCA0053	GTTGACACTCTATCATTGATAGAGTTATTTTACCACTCCCTATCAGTGATGCGCCATCTTCCGTATCCAGGTTTTAGAGCTAGAAATAGCAAGTTAAAATAAGGCTAGTCCGTTATCA	118
MCA0053	GTTGACACTCTATCATTGATAGAGTTATTTTACCACTCCCTATCAGTGATCTGGATACGGAAGATGGCGCGTTTTAGAGCTAGAAATAGCAAGTTAAAATAAGGCTAGTCCGTTATCA	118
MCA0053	GTTGACACTCTATCATTGATAGAGTTATTTTACCACTCCCTATCAGTGATAGACCGCTGGATACGGAAGAGTTTTAGAGCTAGAAATAGCAAGTTAAAATAAGGCTAGTCCGTTATCA	118
MCA0053	GTTGACACTCTATCATTGATAGAGTTATTTTACCACTCCCTATCAGTGATCGGAAGATGGCGCGGGAGCAGTTTTAGAGCTAGAAATAGCAAGTTAAAATAAGGCTAGTCCGTTATCA	118
MCA0053	GTTGACACTCTATCATTGATAGAGTTATTTTACCACTCCCTATCAGTGATGCTGGATACGGAAGATGGCGGTTTTAGAGCTAGAAATAGCAAGTTAAAATAAGGCTAGTCCGTTATCA	118
MCA0053	GTTGACACTCTATCATTGATAGAGTTATTTTACCACTCCCTATCAGTGATTGTTCCAGCGTCATCTCCTAGTTTTAGAGCTAGAAATAGCAAGTTAAAATAAGGCTAGTCCGTTATCA	118
MCA0053	GTTGACACTCTATCATTGATAGAGTTATTTTACCACTCCCTATCAGTGATCGAACCGTTCGAGCCGCATCGTTTTAGAGCTAGAAATAGCAAGTTAAAATAAGGCTAGTCCGTTATCA	118
MCA0053	GTTGACACTCTATCATTGATAGAGTTATTTTACCACTCCCTATCAGTGATCGCTGGAACAATCGCCGTGGGTTTTAGAGCTAGAAATAGCAAGTTAAAATAAGGCTAGTCCGTTATCA	118
MCA0053	GTTGACACTCTATCATTGATAGAGTTATTTTACCACTCCCTATCAGTGATGGTGCCGTAGGAGATGACGCGTTTTAGAGCTAGAAATAGCAAGTTAAAATAAGGCTAGTCCGTTATCA	118
MCA0053	GTTGACACTCTATCATTGATAGAGTTATTTTACCACTCCCTATCAGTGATCGGACCTGATGCGGCTCGAAGTTTTAGAGCTAGAAATAGCAAGTTAAAATAAGGCTAGTCCGTTATCA	118
MCA0053	GTTGACACTCTATCATTGATAGAGTTATTTTACCACTCCCTATCAGTGATTCGCCGTGGCGGACCTGATGGTTTTAGAGCTAGAAATAGCAAGTTAAAATAAGGCTAGTCCGTTATCA	118
MCA0053	GTTGACACTCTATCATTGATAGAGTTATTTTACCACTCCCTATCAGTGATTGACGCTGGAACAATCGCCGGTTTTAGAGCTAGAAATAGCAAGTTAAAATAAGGCTAGTCCGTTATCA	118
MCA0053	GTTGACACTCTATCATTGATAGAGTTATTTTACCACTCCCTATCAGTGATGAGCCGCATCAGGTCCGCCAGTTTTAGAGCTAGAAATAGCAAGTTAAAATAAGGCTAGTCCGTTATCA	118
MCA0054	GTTGACACTCTATCATTGATAGAGTTATTTTACCACTCCCTATCAGTGATGGGAATGAAACGGCAGGCATGTTTTAGAGCTAGAAATAGCAAGTTAAAATAAGGCTAGTCCGTTATCA	118
MCA0054	GTTGACACTCTATCATTGATAGAGTTATTTTACCACTCCCTATCAGTGATCCTGCCGTTTCATTCCCGGCGTTTTAGAGCTAGAAATAGCAAGTTAAAATAAGGCTAGTCCGTTATCA	118
MCA0054	GTTGACACTCTATCATTGATAGAGTTATTTTACCACTCCCTATCAGTGATCCCGCCGGGAATGAAACGGCGTTTTAGAGCTAGAAATAGCAAGTTAAAATAAGGCTAGTCCGTTATCA	118
MCA0054	GTTGACACTCTATCATTGATAGAGTTATTTTACCACTCCCTATCAGTGATGCCTGCCGTTTCATTCCCGGGTTTTAGAGCTAGAAATAGCAAGTTAAAATAAGGCTAGTCCGTTATCA	118
MCA0054	GTTGACACTCTATCATTGATAGAGTTATTTTACCACTCCCTATCAGTGATCTGCCGTTTCATTCCCGGCGGTTTTAGAGCTAGAAATAGCAAGTTAAAATAAGGCTAGTCCGTTATCA	118
MCA0054	GTTGACACTCTATCATTGATAGAGTTATTTTACCACTCCCTATCAGTGATCATCCACGCCATAGACGTAAGTTTTAGAGCTAGAAATAGCAAGTTAAAATAAGGCTAGTCCGTTATCA	118
MCA0054	GTTGACACTCTATCATTGATAGAGTTATTTTACCACTCCCTATCAGTGATTCGGCGCGATCGACGAACACGTTTTAGAGCTAGAAATAGCAAGTTAAAATAAGGCTAGTCCGTTATCA	118
MCA0054	GTTGACACTCTATCATTGATAGAGTTATTTTACCACTCCCTATCAGTGATGTGTTCGTCGATCGCGCCGAGTTTTAGAGCTAGAAATAGCAAGTTAAAATAAGGCTAGTCCGTTATCA	118
MCA0054	GTTGACACTCTATCATTGATAGAGTTATTTTACCACTCCCTATCAGTGATGCAGGCATCGGCGAAGAGAGGTTTTAGAGCTAGAAATAGCAAGTTAAAATAAGGCTAGTCCGTTATCA	118
MCA0054	GTTGACACTCTATCATTGATAGAGTTATTTTACCACTCCCTATCAGTGATTCCCGGCGGGGTGAACTCTCGTTTTAGAGCTAGAAATAGCAAGTTAAAATAAGGCTAGTCCGTTATCA	118
MCA0054	GTTGACACTCTATCATTGATAGAGTTATTTTACCACTCCCTATCAGTGATAAGGCCTATATCGATTACGTGTTTTAGAGCTAGAAATAGCAAGTTAAAATAAGGCTAGTCCGTTATCA	118
MCA0054	GTTGACACTCTATCATTGATAGAGTTATTTTACCACTCCCTATCAGTGATGCGCGCCATAGCTCAGACCCGTTTTAGAGCTAGAAATAGCAAGTTAAAATAAGGCTAGTCCGTTATCA	118
MCA0054	GTTGACACTCTATCATTGATAGAGTTATTTTACCACTCCCTATCAGTGATCGCCGTCAAGACTTCCGGATGTTTTAGAGCTAGAAATAGCAAGTTAAAATAAGGCTAGTCCGTTATCA	118
MCA0054	GTTGACACTCTATCATTGATAGAGTTATTTTACCACTCCCTATCAGTGATCCATCCACGCCATAGACGTAGTTTTAGAGCTAGAAATAGCAAGTTAAAATAAGGCTAGTCCGTTATCA	118
MCA0054	GTTGACACTCTATCATTGATAGAGTTATTTTACCACTCCCTATCAGTGATTGGGCATGGCCAAGTATCATGTTTTAGAGCTAGAAATAGCAAGTTAAAATAAGGCTAGTCCGTTATCA	118
MCA0055	GTTGACACTCTATCATTGATAGAGTTATTTTACCACTCCCTATCAGTGATCCTGGAAGCCGTCCATCTGTGTTTTAGAGCTAGAAATAGCAAGTTAAAATAAGGCTAGTCCGTTATCA	118
MCA0055	GTTGACACTCTATCATTGATAGAGTTATTTTACCACTCCCTATCAGTGATCGTTCTGGCCGAATCGCTCGGTTTTAGAGCTAGAAATAGCAAGTTAAAATAAGGCTAGTCCGTTATCA	118
MCA0055	GTTGACACTCTATCATTGATAGAGTTATTTTACCACTCCCTATCAGTGATGCCAGCACCCGCATCTCGCTGTTTTAGAGCTAGAAATAGCAAGTTAAAATAAGGCTAGTCCGTTATCA	118
MCA0055	GTTGACACTCTATCATTGATAGAGTTATTTTACCACTCCCTATCAGTGATGAGCGATTCGGCCAGAACGAGTTTTAGAGCTAGAAATAGCAAGTTAAAATAAGGCTAGTCCGTTATCA	118
MCA0055	GTTGACACTCTATCATTGATAGAGTTATTTTACCACTCCCTATCAGTGATGCCGAATCGCTCGCGGTCGTGTTTTAGAGCTAGAAATAGCAAGTTAAAATAAGGCTAGTCCGTTATCA	118
MCA0055	GTTGACACTCTATCATTGATAGAGTTATTTTACCACTCCCTATCAGTGATTTTCGTCTCGACGTATGTCTGTTTTAGAGCTAGAAATAGCAAGTTAAAATAAGGCTAGTCCGTTATCA	118
MCA0055	GTTGACACTCTATCATTGATAGAGTTATTTTACCACTCCCTATCAGTGATGGTGCTGGCCAACCCACAGAGTTTTAGAGCTAGAAATAGCAAGTTAAAATAAGGCTAGTCCGTTATCA	118
MCA0055	GTTGACACTCTATCATTGATAGAGTTATTTTACCACTCCCTATCAGTGATAGTAAAGATCAGGACCGTGCGTTTTAGAGCTAGAAATAGCAAGTTAAAATAAGGCTAGTCCGTTATCA	118
MCA0055	GTTGACACTCTATCATTGATAGAGTTATTTTACCACTCCCTATCAGTGATGATCTTTACTTTCGGTACGCGTTTTAGAGCTAGAAATAGCAAGTTAAAATAAGGCTAGTCCGTTATCA	118
MCA0055	GTTGACACTCTATCATTGATAGAGTTATTTTACCACTCCCTATCAGTGATACCGCCAGCCCAGCGAGATGGTTTTAGAGCTAGAAATAGCAAGTTAAAATAAGGCTAGTCCGTTATCA	118
MCA0055	GTTGACACTCTATCATTGATAGAGTTATTTTACCACTCCCTATCAGTGATGATGGCATCAGTTTCTGGCTGTTTTAGAGCTAGAAATAGCAAGTTAAAATAAGGCTAGTCCGTTATCA	118
MCA0055	GTTGACACTCTATCATTGATAGAGTTATTTTACCACTCCCTATCAGTGATGAAGCCGTCCATCTGTGGGTGTTTTAGAGCTAGAAATAGCAAGTTAAAATAAGGCTAGTCCGTTATCA	118
MCA0055	GTTGACACTCTATCATTGATAGAGTTATTTTACCACTCCCTATCAGTGATGCCATGGCGTCCTGTTCGGCGTTTTAGAGCTAGAAATAGCAAGTTAAAATAAGGCTAGTCCGTTATCA	118
MCA0055	GTTGACACTCTATCATTGATAGAGTTATTTTACCACTCCCTATCAGTGATGCGTACCGAAAGTAAAGATCGTTTTAGAGCTAGAAATAGCAAGTTAAAATAAGGCTAGTCCGTTATCA	118
MCA0055	GTTGACACTCTATCATTGATAGAGTTATTTTACCACTCCCTATCAGTGATGCCTTTCAGCCGGTTCCCGGGTTTTAGAGCTAGAAATAGCAAGTTAAAATAAGGCTAGTCCGTTATCA	118
MCA0056	GTTGACACTCTATCATTGATAGAGTTATTTTACCACTCCCTATCAGTGATGATTTCGATCAGTTCGGATAGTTTTAGAGCTAGAAATAGCAAGTTAAAATAAGGCTAGTCCGTTATCA	118
MCA0056	GTTGACACTCTATCATTGATAGAGTTATTTTACCACTCCCTATCAGTGATGCTTGCGCTTGAGGTCAGTGGTTTTAGAGCTAGAAATAGCAAGTTAAAATAAGGCTAGTCCGTTATCA	118
MCA0056	GTTGACACTCTATCATTGATAGAGTTATTTTACCACTCCCTATCAGTGATATTTCGATCAGTTCGGATACGTTTTAGAGCTAGAAATAGCAAGTTAAAATAAGGCTAGTCCGTTATCA	118
MCA0056	GTTGACACTCTATCATTGATAGAGTTATTTTACCACTCCCTATCAGTGATGATCGAAATCGCCGAATCCCGTTTTAGAGCTAGAAATAGCAAGTTAAAATAAGGCTAGTCCGTTATCA	118
MCA0056	GTTGACACTCTATCATTGATAGAGTTATTTTACCACTCCCTATCAGTGATCGGATACGGGCTTGCGCTTGGTTTTAGAGCTAGAAATAGCAAGTTAAAATAAGGCTAGTCCGTTATCA	118
MCA0056	GTTGACACTCTATCATTGATAGAGTTATTTTACCACTCCCTATCAGTGATGCCGAATCCCTGGACATCGAGTTTTAGAGCTAGAAATAGCAAGTTAAAATAAGGCTAGTCCGTTATCA	118
MCA0056	GTTGACACTCTATCATTGATAGAGTTATTTTACCACTCCCTATCAGTGATGGCGACGCCTTCGATGTCCAGTTTTAGAGCTAGAAATAGCAAGTTAAAATAAGGCTAGTCCGTTATCA	118
MCA0056	GTTGACACTCTATCATTGATAGAGTTATTTTACCACTCCCTATCAGTGATGGGCGACGCCTTCGATGTCCGTTTTAGAGCTAGAAATAGCAAGTTAAAATAAGGCTAGTCCGTTATCA	118
MCA0056	GTTGACACTCTATCATTGATAGAGTTATTTTACCACTCCCTATCAGTGATAAAGATCAGATCCTGCTTGCGTTTTAGAGCTAGAAATAGCAAGTTAAAATAAGGCTAGTCCGTTATCA	118
MCA0056	GTTGACACTCTATCATTGATAGAGTTATTTTACCACTCCCTATCAGTGATTTCGGCGATTTCGATCAGTTGTTTTAGAGCTAGAAATAGCAAGTTAAAATAAGGCTAGTCCGTTATCA	118
MCA0056	GTTGACACTCTATCATTGATAGAGTTATTTTACCACTCCCTATCAGTGATCGAAGACATCTATGGCGACGGTTTTAGAGCTAGAAATAGCAAGTTAAAATAAGGCTAGTCCGTTATCA	118
MCA0056	GTTGACACTCTATCATTGATAGAGTTATTTTACCACTCCCTATCAGTGATGGCGACACATAGATGTCATCGTTTTAGAGCTAGAAATAGCAAGTTAAAATAAGGCTAGTCCGTTATCA	118
MCA0056	GTTGACACTCTATCATTGATAGAGTTATTTTACCACTCCCTATCAGTGATCTTCGGATTCCTGCGCTCGCGTTTTAGAGCTAGAAATAGCAAGTTAAAATAAGGCTAGTCCGTTATCA	118
MCA0056	GTTGACACTCTATCATTGATAGAGTTATTTTACCACTCCCTATCAGTGATGTGCTGGAAATCTTGCAGGAGTTTTAGAGCTAGAAATAGCAAGTTAAAATAAGGCTAGTCCGTTATCA	118
MCA0056	GTTGACACTCTATCATTGATAGAGTTATTTTACCACTCCCTATCAGTGATCCGGACAGCTCCTTCCTCGCGTTTTAGAGCTAGAAATAGCAAGTTAAAATAAGGCTAGTCCGTTATCA	118
MCA0057	GTTGACACTCTATCATTGATAGAGTTATTTTACCACTCCCTATCAGTGATATTCGGCGTCGGTCACATGAGTTTTAGAGCTAGAAATAGCAAGTTAAAATAAGGCTAGTCCGTTATCA	118
MCA0057	GTTGACACTCTATCATTGATAGAGTTATTTTACCACTCCCTATCAGTGATCGACGCCGAATTCGAAGACAGTTTTAGAGCTAGAAATAGCAAGTTAAAATAAGGCTAGTCCGTTATCA	118
MCA0057	GTTGACACTCTATCATTGATAGAGTTATTTTACCACTCCCTATCAGTGATGACAAGGTCCTCAAGGCACCGTTTTAGAGCTAGAAATAGCAAGTTAAAATAAGGCTAGTCCGTTATCA	118
MCA0057	GTTGACACTCTATCATTGATAGAGTTATTTTACCACTCCCTATCAGTGATCTTGTCTTCGAATTCGGCGTGTTTTAGAGCTAGAAATAGCAAGTTAAAATAAGGCTAGTCCGTTATCA	118
MCA0057	GTTGACACTCTATCATTGATAGAGTTATTTTACCACTCCCTATCAGTGATATTCGAAGACAAGGTCCTCAGTTTTAGAGCTAGAAATAGCAAGTTAAAATAAGGCTAGTCCGTTATCA	118
MCA0057	GTTGACACTCTATCATTGATAGAGTTATTTTACCACTCCCTATCAGTGATGAGGACCTTGTCTTCGAATTGTTTTAGAGCTAGAAATAGCAAGTTAAAATAAGGCTAGTCCGTTATCA	118
MCA0057	GTTGACACTCTATCATTGATAGAGTTATTTTACCACTCCCTATCAGTGATGCACCGGTCCGGGTGCCTTGGTTTTAGAGCTAGAAATAGCAAGTTAAAATAAGGCTAGTCCGTTATCA	118
MCA0057	GTTGACACTCTATCATTGATAGAGTTATTTTACCACTCCCTATCAGTGATGAGATCGCCGGCGAATACGAGTTTTAGAGCTAGAAATAGCAAGTTAAAATAAGGCTAGTCCGTTATCA	118
MCA0057	GTTGACACTCTATCATTGATAGAGTTATTTTACCACTCCCTATCAGTGATACCGGTGCTGGTGGACTACTGTTTTAGAGCTAGAAATAGCAAGTTAAAATAAGGCTAGTCCGTTATCA	118
MCA0057	GTTGACACTCTATCATTGATAGAGTTATTTTACCACTCCCTATCAGTGATTGGGAGCGATCATCTTGCACGTTTTAGAGCTAGAAATAGCAAGTTAAAATAAGGCTAGTCCGTTATCA	118
MCA0057	GTTGACACTCTATCATTGATAGAGTTATTTTACCACTCCCTATCAGTGATCCGGCGATCTCGTCGAGGATGTTTTAGAGCTAGAAATAGCAAGTTAAAATAAGGCTAGTCCGTTATCA	118
MCA0057	GTTGACACTCTATCATTGATAGAGTTATTTTACCACTCCCTATCAGTGATTAGTCCACCAGCACCGGTCCGTTTTAGAGCTAGAAATAGCAAGTTAAAATAAGGCTAGTCCGTTATCA	118
MCA0057	GTTGACACTCTATCATTGATAGAGTTATTTTACCACTCCCTATCAGTGATCCCATCCTCGACGAGATCGCGTTTTAGAGCTAGAAATAGCAAGTTAAAATAAGGCTAGTCCGTTATCA	118
MCA0057	GTTGACACTCTATCATTGATAGAGTTATTTTACCACTCCCTATCAGTGATTGAGCTTGGCGACGGTCAGGGTTTTAGAGCTAGAAATAGCAAGTTAAAATAAGGCTAGTCCGTTATCA	118
MCA0057	GTTGACACTCTATCATTGATAGAGTTATTTTACCACTCCCTATCAGTGATTGGTGGACTACTGGGCCGAAGTTTTAGAGCTAGAAATAGCAAGTTAAAATAAGGCTAGTCCGTTATCA	118
MCA0058	GTTGACACTCTATCATTGATAGAGTTATTTTACCACTCCCTATCAGTGATCGCGCTTCAGACAGGCCTATGTTTTAGAGCTAGAAATAGCAAGTTAAAATAAGGCTAGTCCGTTATCA	118
MCA0058	GTTGACACTCTATCATTGATAGAGTTATTTTACCACTCCCTATCAGTGATCTATAGGGCCGTCCTGGTGAGTTTTAGAGCTAGAAATAGCAAGTTAAAATAAGGCTAGTCCGTTATCA	118
MCA0058	GTTGACACTCTATCATTGATAGAGTTATTTTACCACTCCCTATCAGTGATCTATAGGCCTGTCTGAAGCGGTTTTAGAGCTAGAAATAGCAAGTTAAAATAAGGCTAGTCCGTTATCA	118
MCA0058	GTTGACACTCTATCATTGATAGAGTTATTTTACCACTCCCTATCAGTGATGCGCTTCAGACAGGCCTATAGTTTTAGAGCTAGAAATAGCAAGTTAAAATAAGGCTAGTCCGTTATCA	118
MCA0058	GTTGACACTCTATCATTGATAGAGTTATTTTACCACTCCCTATCAGTGATCGTCACCAGGACGGCCCTATGTTTTAGAGCTAGAAATAGCAAGTTAAAATAAGGCTAGTCCGTTATCA	118
MCA0058	GTTGACACTCTATCATTGATAGAGTTATTTTACCACTCCCTATCAGTGATACAGGCCTATAGGGCCGTCCGTTTTAGAGCTAGAAATAGCAAGTTAAAATAAGGCTAGTCCGTTATCA	118
MCA0058	GTTGACACTCTATCATTGATAGAGTTATTTTACCACTCCCTATCAGTGATGGGGGGGAACAGCAGCACCAGTTTTAGAGCTAGAAATAGCAAGTTAAAATAAGGCTAGTCCGTTATCA	118
MCA0058	GTTGACACTCTATCATTGATAGAGTTATTTTACCACTCCCTATCAGTGATCTGGTGACGGCCGCCTGCCTGTTTTAGAGCTAGAAATAGCAAGTTAAAATAAGGCTAGTCCGTTATCA	118
MCA0058	GTTGACACTCTATCATTGATAGAGTTATTTTACCACTCCCTATCAGTGATGGCCGCCTGCCTGGGCGGCAGTTTTAGAGCTAGAAATAGCAAGTTAAAATAAGGCTAGTCCGTTATCA	118
MCA0058	GTTGACACTCTATCATTGATAGAGTTATTTTACCACTCCCTATCAGTGATCCAGGCAGGCGGCCGTCACCGTTTTAGAGCTAGAAATAGCAAGTTAAAATAAGGCTAGTCCGTTATCA	118
MCA0058	GTTGACACTCTATCATTGATAGAGTTATTTTACCACTCCCTATCAGTGATGACCCTGTCCCGCAGGCACTGTTTTAGAGCTAGAAATAGCAAGTTAAAATAAGGCTAGTCCGTTATCA	118
MCA0058	GTTGACACTCTATCATTGATAGAGTTATTTTACCACTCCCTATCAGTGATCTTTCTCCCAGGGCGCGCAAGTTTTAGAGCTAGAAATAGCAAGTTAAAATAAGGCTAGTCCGTTATCA	118
MCA0058	GTTGACACTCTATCATTGATAGAGTTATTTTACCACTCCCTATCAGTGATCCTGCGGGACAGGGTCCAGAGTTTTAGAGCTAGAAATAGCAAGTTAAAATAAGGCTAGTCCGTTATCA	118
MCA0058	GTTGACACTCTATCATTGATAGAGTTATTTTACCACTCCCTATCAGTGATCTGGGCGCGGCTTTCTCCCAGTTTTAGAGCTAGAAATAGCAAGTTAAAATAAGGCTAGTCCGTTATCA	118
MCA0058	GTTGACACTCTATCATTGATAGAGTTATTTTACCACTCCCTATCAGTGATCCATCTGGACCCTGTCCCGCGTTTTAGAGCTAGAAATAGCAAGTTAAAATAAGGCTAGTCCGTTATCA	118
MCA0059	GTTGACACTCTATCATTGATAGAGTTATTTTACCACTCCCTATCAGTGATCACCGGAATCACGCACGAGTGTTTTAGAGCTAGAAATAGCAAGTTAAAATAAGGCTAGTCCGTTATCA	118
MCA0059	GTTGACACTCTATCATTGATAGAGTTATTTTACCACTCCCTATCAGTGATGGAATCACGCACGAGTCGGCGTTTTAGAGCTAGAAATAGCAAGTTAAAATAAGGCTAGTCCGTTATCA	118
MCA0059	GTTGACACTCTATCATTGATAGAGTTATTTTACCACTCCCTATCAGTGATGGCCGACTCGTGCGTGATTCGTTTTAGAGCTAGAAATAGCAAGTTAAAATAAGGCTAGTCCGTTATCA	118
MCA0059	GTTGACACTCTATCATTGATAGAGTTATTTTACCACTCCCTATCAGTGATACGAATGCCGTGAGCCGGCCGTTTTAGAGCTAGAAATAGCAAGTTAAAATAAGGCTAGTCCGTTATCA	118
MCA0059	GTTGACACTCTATCATTGATAGAGTTATTTTACCACTCCCTATCAGTGATGAATCACGCACGAGTCGGCCGTTTTAGAGCTAGAAATAGCAAGTTAAAATAAGGCTAGTCCGTTATCA	118
MCA0059	GTTGACACTCTATCATTGATAGAGTTATTTTACCACTCCCTATCAGTGATTCGCGACGAATGCCGTGAGCGTTTTAGAGCTAGAAATAGCAAGTTAAAATAAGGCTAGTCCGTTATCA	118
MCA0059	GTTGACACTCTATCATTGATAGAGTTATTTTACCACTCCCTATCAGTGATCACGCACGAGTCGGCCGGGCGTTTTAGAGCTAGAAATAGCAAGTTAAAATAAGGCTAGTCCGTTATCA	118
MCA0059	GTTGACACTCTATCATTGATAGAGTTATTTTACCACTCCCTATCAGTGATGAGTCGGCCGGGCCGGCTCAGTTTTAGAGCTAGAAATAGCAAGTTAAAATAAGGCTAGTCCGTTATCA	118
MCA0059	GTTGACACTCTATCATTGATAGAGTTATTTTACCACTCCCTATCAGTGATGCGTCTTCGCCGAGGAAATGGTTTTAGAGCTAGAAATAGCAAGTTAAAATAAGGCTAGTCCGTTATCA	118
MCA0059	GTTGACACTCTATCATTGATAGAGTTATTTTACCACTCCCTATCAGTGATGCGGTAGCGAAGTTTCTGTGGTTTTAGAGCTAGAAATAGCAAGTTAAAATAAGGCTAGTCCGTTATCA	118
MCA0059	GTTGACACTCTATCATTGATAGAGTTATTTTACCACTCCCTATCAGTGATTCGATGTCGAGACCGTCGATGTTTTAGAGCTAGAAATAGCAAGTTAAAATAAGGCTAGTCCGTTATCA	118
MCA0059	GTTGACACTCTATCATTGATAGAGTTATTTTACCACTCCCTATCAGTGATGACCGTCGATGGGCGTGTGCGTTTTAGAGCTAGAAATAGCAAGTTAAAATAAGGCTAGTCCGTTATCA	118
MCA0059	GTTGACACTCTATCATTGATAGAGTTATTTTACCACTCCCTATCAGTGATCCATTTCCTCGGCGAAGACGGTTTTAGAGCTAGAAATAGCAAGTTAAAATAAGGCTAGTCCGTTATCA	118
MCA0059	GTTGACACTCTATCATTGATAGAGTTATTTTACCACTCCCTATCAGTGATGTCGATGTCGAGACCGTCGAGTTTTAGAGCTAGAAATAGCAAGTTAAAATAAGGCTAGTCCGTTATCA	118
MCA0059	GTTGACACTCTATCATTGATAGAGTTATTTTACCACTCCCTATCAGTGATCGCCTGCACACGCCCATCGAGTTTTAGAGCTAGAAATAGCAAGTTAAAATAAGGCTAGTCCGTTATCA	118
MCA0060	GTTGACACTCTATCATTGATAGAGTTATTTTACCACTCCCTATCAGTGATCCTCGATGCGCTCCGCAAATGTTTTAGAGCTAGAAATAGCAAGTTAAAATAAGGCTAGTCCGTTATCA	118
MCA0060	GTTGACACTCTATCATTGATAGAGTTATTTTACCACTCCCTATCAGTGATGCGGAGCGCATCGAGGATATGTTTTAGAGCTAGAAATAGCAAGTTAAAATAAGGCTAGTCCGTTATCA	118
MCA0060	GTTGACACTCTATCATTGATAGAGTTATTTTACCACTCCCTATCAGTGATCCGATTTGCGGAGCGCATCGGTTTTAGAGCTAGAAATAGCAAGTTAAAATAAGGCTAGTCCGTTATCA	118
MCA0060	GTTGACACTCTATCATTGATAGAGTTATTTTACCACTCCCTATCAGTGATTGCGCTCCGCAAATCGGAGCGTTTTAGAGCTAGAAATAGCAAGTTAAAATAAGGCTAGTCCGTTATCA	118
MCA0060	GTTGACACTCTATCATTGATAGAGTTATTTTACCACTCCCTATCAGTGATATGCGCTCCGCAAATCGGAGGTTTTAGAGCTAGAAATAGCAAGTTAAAATAAGGCTAGTCCGTTATCA	118
MCA0060	GTTGACACTCTATCATTGATAGAGTTATTTTACCACTCCCTATCAGTGATCGCTGTCCAGTGAGGCGGCTGTTTTAGAGCTAGAAATAGCAAGTTAAAATAAGGCTAGTCCGTTATCA	118
MCA0060	GTTGACACTCTATCATTGATAGAGTTATTTTACCACTCCCTATCAGTGATGATCACGCTGTCCAGTGAGGGTTTTAGAGCTAGAAATAGCAAGTTAAAATAAGGCTAGTCCGTTATCA	118
MCA0060	GTTGACACTCTATCATTGATAGAGTTATTTTACCACTCCCTATCAGTGATGAAGATCACGCTGTCCAGTGGTTTTAGAGCTAGAAATAGCAAGTTAAAATAAGGCTAGTCCGTTATCA	118
MCA0060	GTTGACACTCTATCATTGATAGAGTTATTTTACCACTCCCTATCAGTGATGCTCAGCCAAGCCGCCTCACGTTTTAGAGCTAGAAATAGCAAGTTAAAATAAGGCTAGTCCGTTATCA	118
MCA0060	GTTGACACTCTATCATTGATAGAGTTATTTTACCACTCCCTATCAGTGATTTCGTTCCCGCTCCGATTTGGTTTTAGAGCTAGAAATAGCAAGTTAAAATAAGGCTAGTCCGTTATCA	118
MCA0060	GTTGACACTCTATCATTGATAGAGTTATTTTACCACTCCCTATCAGTGATTGGACGCCCTTGGCTGCCGTGTTTTAGAGCTAGAAATAGCAAGTTAAAATAAGGCTAGTCCGTTATCA	118
MCA0060	GTTGACACTCTATCATTGATAGAGTTATTTTACCACTCCCTATCAGTGATATAGCCCAACGCCGCCACGTGTTTTAGAGCTAGAAATAGCAAGTTAAAATAAGGCTAGTCCGTTATCA	118
MCA0060	GTTGACACTCTATCATTGATAGAGTTATTTTACCACTCCCTATCAGTGATGGACAGCGTGATCTTCTCACGTTTTAGAGCTAGAAATAGCAAGTTAAAATAAGGCTAGTCCGTTATCA	118
MCA0060	GTTGACACTCTATCATTGATAGAGTTATTTTACCACTCCCTATCAGTGATAACCGGTGCCTGGACGCCCTGTTTTAGAGCTAGAAATAGCAAGTTAAAATAAGGCTAGTCCGTTATCA	118
MCA0060	GTTGACACTCTATCATTGATAGAGTTATTTTACCACTCCCTATCAGTGATACTACCACACCCAGGACCCAGTTTTAGAGCTAGAAATAGCAAGTTAAAATAAGGCTAGTCCGTTATCA	118
MCA0061	GTTGACACTCTATCATTGATAGAGTTATTTTACCACTCCCTATCAGTGATGCCTCGCGGTGTCTGGCACTGTTTTAGAGCTAGAAATAGCAAGTTAAAATAAGGCTAGTCCGTTATCA	118
MCA0061	GTTGACACTCTATCATTGATAGAGTTATTTTACCACTCCCTATCAGTGATGTCGGTGAGCCGGAAGAATCGTTTTAGAGCTAGAAATAGCAAGTTAAAATAAGGCTAGTCCGTTATCA	118
MCA0061	GTTGACACTCTATCATTGATAGAGTTATTTTACCACTCCCTATCAGTGATCCTCGCGGTGTCTGGCACTGGTTTTAGAGCTAGAAATAGCAAGTTAAAATAAGGCTAGTCCGTTATCA	118
MCA0061	GTTGACACTCTATCATTGATAGAGTTATTTTACCACTCCCTATCAGTGATCGTCGGTGAGCCGGAAGAATGTTTTAGAGCTAGAAATAGCAAGTTAAAATAAGGCTAGTCCGTTATCA	118
MCA0061	GTTGACACTCTATCATTGATAGAGTTATTTTACCACTCCCTATCAGTGATAGCCTCGCGGTGTCTGGCACGTTTTAGAGCTAGAAATAGCAAGTTAAAATAAGGCTAGTCCGTTATCA	118
MCA0061	GTTGACACTCTATCATTGATAGAGTTATTTTACCACTCCCTATCAGTGATCTTGATGCCGTAAATGAGGTGTTTTAGAGCTAGAAATAGCAAGTTAAAATAAGGCTAGTCCGTTATCA	118
MCA0061	GTTGACACTCTATCATTGATAGAGTTATTTTACCACTCCCTATCAGTGATCTTGCCGGTGCCGACTTCGCGTTTTAGAGCTAGAAATAGCAAGTTAAAATAAGGCTAGTCCGTTATCA	118
MCA0061	GTTGACACTCTATCATTGATAGAGTTATTTTACCACTCCCTATCAGTGATATTTACGGCATCAAGGAGGAGTTTTAGAGCTAGAAATAGCAAGTTAAAATAAGGCTAGTCCGTTATCA	118
MCA0061	GTTGACACTCTATCATTGATAGAGTTATTTTACCACTCCCTATCAGTGATCCACCTCATTTACGGCATCAGTTTTAGAGCTAGAAATAGCAAGTTAAAATAAGGCTAGTCCGTTATCA	118
MCA0061	GTTGACACTCTATCATTGATAGAGTTATTTTACCACTCCCTATCAGTGATCCTCCTTGATGCCGTAAATGGTTTTAGAGCTAGAAATAGCAAGTTAAAATAAGGCTAGTCCGTTATCA	118
MCA0061	GTTGACACTCTATCATTGATAGAGTTATTTTACCACTCCCTATCAGTGATGATGTGCAGTTCGTCACAGAGTTTTAGAGCTAGAAATAGCAAGTTAAAATAAGGCTAGTCCGTTATCA	118
MCA0061	GTTGACACTCTATCATTGATAGAGTTATTTTACCACTCCCTATCAGTGATTTCGATCAGGCAACGGCACAGTTTTAGAGCTAGAAATAGCAAGTTAAAATAAGGCTAGTCCGTTATCA	118
MCA0061	GTTGACACTCTATCATTGATAGAGTTATTTTACCACTCCCTATCAGTGATTGAGGTGGGCCAGAGCCTCGGTTTTAGAGCTAGAAATAGCAAGTTAAAATAAGGCTAGTCCGTTATCA	118
MCA0061	GTTGACACTCTATCATTGATAGAGTTATTTTACCACTCCCTATCAGTGATATCGACCAGAAGCTTGAGACGTTTTAGAGCTAGAAATAGCAAGTTAAAATAAGGCTAGTCCGTTATCA	118
MCA0061	GTTGACACTCTATCATTGATAGAGTTATTTTACCACTCCCTATCAGTGATGGTGCCGACTTCGCCGGTGAGTTTTAGAGCTAGAAATAGCAAGTTAAAATAAGGCTAGTCCGTTATCA	118
MCA0062	GTTGACACTCTATCATTGATAGAGTTATTTTACCACTCCCTATCAGTGATAATTCCAGCGGCAAACCGGCGTTTTAGAGCTAGAAATAGCAAGTTAAAATAAGGCTAGTCCGTTATCA	118
MCA0062	GTTGACACTCTATCATTGATAGAGTTATTTTACCACTCCCTATCAGTGATAACCGGCTGGCGGCATCTCCGTTTTAGAGCTAGAAATAGCAAGTTAAAATAAGGCTAGTCCGTTATCA	118
MCA0062	GTTGACACTCTATCATTGATAGAGTTATTTTACCACTCCCTATCAGTGATGACGAATTCCAGCGGCAAACGTTTTAGAGCTAGAAATAGCAAGTTAAAATAAGGCTAGTCCGTTATCA	118
MCA0062	GTTGACACTCTATCATTGATAGAGTTATTTTACCACTCCCTATCAGTGATTCCAGCGGCAAACCGGCTGGGTTTTAGAGCTAGAAATAGCAAGTTAAAATAAGGCTAGTCCGTTATCA	118
MCA0062	GTTGACACTCTATCATTGATAGAGTTATTTTACCACTCCCTATCAGTGATGCCGCCAGCCGGTTTGCCGCGTTTTAGAGCTAGAAATAGCAAGTTAAAATAAGGCTAGTCCGTTATCA	118
MCA0062	GTTGACACTCTATCATTGATAGAGTTATTTTACCACTCCCTATCAGTGATCACCACTTTCAGTTTGCACAGTTTTAGAGCTAGAAATAGCAAGTTAAAATAAGGCTAGTCCGTTATCA	118
MCA0062	GTTGACACTCTATCATTGATAGAGTTATTTTACCACTCCCTATCAGTGATTGATGGCGGTGAACACGATGGTTTTAGAGCTAGAAATAGCAAGTTAAAATAAGGCTAGTCCGTTATCA	118
MCA0062	GTTGACACTCTATCATTGATAGAGTTATTTTACCACTCCCTATCAGTGATCTGTGCAAACTGAAAGTGGTGTTTTAGAGCTAGAAATAGCAAGTTAAAATAAGGCTAGTCCGTTATCA	118
MCA0062	GTTGACACTCTATCATTGATAGAGTTATTTTACCACTCCCTATCAGTGATCATCTCCTGGCGTACCTATCGTTTTAGAGCTAGAAATAGCAAGTTAAAATAAGGCTAGTCCGTTATCA	118
MCA0062	GTTGACACTCTATCATTGATAGAGTTATTTTACCACTCCCTATCAGTGATCCACCACTTTCAGTTTGCACGTTTTAGAGCTAGAAATAGCAAGTTAAAATAAGGCTAGTCCGTTATCA	118
MCA0062	GTTGACACTCTATCATTGATAGAGTTATTTTACCACTCCCTATCAGTGATGATGCCGAGCGAAGCCCAGAGTTTTAGAGCTAGAAATAGCAAGTTAAAATAAGGCTAGTCCGTTATCA	118
MCA0062	GTTGACACTCTATCATTGATAGAGTTATTTTACCACTCCCTATCAGTGATGGCCAGGAACATGCCGATGAGTTTTAGAGCTAGAAATAGCAAGTTAAAATAAGGCTAGTCCGTTATCA	118
MCA0062	GTTGACACTCTATCATTGATAGAGTTATTTTACCACTCCCTATCAGTGATCAGTTTGCACAGGGCCAGATGTTTTAGAGCTAGAAATAGCAAGTTAAAATAAGGCTAGTCCGTTATCA	118
MCA0062	GTTGACACTCTATCATTGATAGAGTTATTTTACCACTCCCTATCAGTGATCGGCATGTTCCTGGCCGTGCGTTTTAGAGCTAGAAATAGCAAGTTAAAATAAGGCTAGTCCGTTATCA	118
MCA0062	GTTGACACTCTATCATTGATAGAGTTATTTTACCACTCCCTATCAGTGATTTCTGGGCTTCGCTCGGCATGTTTTAGAGCTAGAAATAGCAAGTTAAAATAAGGCTAGTCCGTTATCA	118
MCA0063	GTTGACACTCTATCATTGATAGAGTTATTTTACCACTCCCTATCAGTGATATGAGCAGAAATCCGAGTCTGTTTTAGAGCTAGAAATAGCAAGTTAAAATAAGGCTAGTCCGTTATCA	118
MCA0063	GTTGACACTCTATCATTGATAGAGTTATTTTACCACTCCCTATCAGTGATAGGGTGAATTCGTGCACCTGGTTTTAGAGCTAGAAATAGCAAGTTAAAATAAGGCTAGTCCGTTATCA	118
MCA0063	GTTGACACTCTATCATTGATAGAGTTATTTTACCACTCCCTATCAGTGATGAGACTCGGATTTCTGCTCAGTTTTAGAGCTAGAAATAGCAAGTTAAAATAAGGCTAGTCCGTTATCA	118
MCA0063	GTTGACACTCTATCATTGATAGAGTTATTTTACCACTCCCTATCAGTGATTCTGCTCATGGCGCTGCCTCGTTTTAGAGCTAGAAATAGCAAGTTAAAATAAGGCTAGTCCGTTATCA	118
MCA0063	GTTGACACTCTATCATTGATAGAGTTATTTTACCACTCCCTATCAGTGATGCTCATGGCGCTGCCTCTGGGTTTTAGAGCTAGAAATAGCAAGTTAAAATAAGGCTAGTCCGTTATCA	118
MCA0063	GTTGACACTCTATCATTGATAGAGTTATTTTACCACTCCCTATCAGTGATAACCAGCACCCTGAGGCCGTGTTTTAGAGCTAGAAATAGCAAGTTAAAATAAGGCTAGTCCGTTATCA	118
MCA0063	GTTGACACTCTATCATTGATAGAGTTATTTTACCACTCCCTATCAGTGATCAGACCTGCGACACGGCGACGTTTTAGAGCTAGAAATAGCAAGTTAAAATAAGGCTAGTCCGTTATCA	118
MCA0063	GTTGACACTCTATCATTGATAGAGTTATTTTACCACTCCCTATCAGTGATCAGGGTGAATTCGTGCACCTGTTTTAGAGCTAGAAATAGCAAGTTAAAATAAGGCTAGTCCGTTATCA	118
MCA0063	GTTGACACTCTATCATTGATAGAGTTATTTTACCACTCCCTATCAGTGATCACGAATTCACCCTGGCCAAGTTTTAGAGCTAGAAATAGCAAGTTAAAATAAGGCTAGTCCGTTATCA	118
MCA0063	GTTGACACTCTATCATTGATAGAGTTATTTTACCACTCCCTATCAGTGATCACCCTGGCCAACGGCCTCAGTTTTAGAGCTAGAAATAGCAAGTTAAAATAAGGCTAGTCCGTTATCA	118
MCA0063	GTTGACACTCTATCATTGATAGAGTTATTTTACCACTCCCTATCAGTGATCTCGAACACATGATGTTCAAGTTTTAGAGCTAGAAATAGCAAGTTAAAATAAGGCTAGTCCGTTATCA	118
MCA0063	GTTGACACTCTATCATTGATAGAGTTATTTTACCACTCCCTATCAGTGATCTTGTACCAGACCTGCGACAGTTTTAGAGCTAGAAATAGCAAGTTAAAATAAGGCTAGTCCGTTATCA	118
MCA0063	GTTGACACTCTATCATTGATAGAGTTATTTTACCACTCCCTATCAGTGATCCAGGGTGAATTCGTGCACCGTTTTAGAGCTAGAAATAGCAAGTTAAAATAAGGCTAGTCCGTTATCA	118
MCA0063	GTTGACACTCTATCATTGATAGAGTTATTTTACCACTCCCTATCAGTGATTCCCGCATTATCGCAGCAAAGTTTTAGAGCTAGAAATAGCAAGTTAAAATAAGGCTAGTCCGTTATCA	118
MCA0063	GTTGACACTCTATCATTGATAGAGTTATTTTACCACTCCCTATCAGTGATTTCGAGCATGTGCGACACGCGTTTTAGAGCTAGAAATAGCAAGTTAAAATAAGGCTAGTCCGTTATCA	118
MCA0064	GTTGACACTCTATCATTGATAGAGTTATTTTACCACTCCCTATCAGTGATCAGGACGAACAAGAGAACGAGTTTTAGAGCTAGAAATAGCAAGTTAAAATAAGGCTAGTCCGTTATCA	118
MCA0064	GTTGACACTCTATCATTGATAGAGTTATTTTACCACTCCCTATCAGTGATAAGGCGAACACACCCTGCAAGTTTTAGAGCTAGAAATAGCAAGTTAAAATAAGGCTAGTCCGTTATCA	118
MCA0064	GTTGACACTCTATCATTGATAGAGTTATTTTACCACTCCCTATCAGTGATACACACCCTGCAACGGCAGCGTTTTAGAGCTAGAAATAGCAAGTTAAAATAAGGCTAGTCCGTTATCA	118
MCA0064	GTTGACACTCTATCATTGATAGAGTTATTTTACCACTCCCTATCAGTGATTTCGTCCTGCTGCCGTTGCAGTTTTAGAGCTAGAAATAGCAAGTTAAAATAAGGCTAGTCCGTTATCA	118
MCA0064	GTTGACACTCTATCATTGATAGAGTTATTTTACCACTCCCTATCAGTGATAACGACGGCGAAGCGCTTAAGTTTTAGAGCTAGAAATAGCAAGTTAAAATAAGGCTAGTCCGTTATCA	118
MCA0064	GTTGACACTCTATCATTGATAGAGTTATTTTACCACTCCCTATCAGTGATGGAAATCCAGACCTGGACTAGTTTTAGAGCTAGAAATAGCAAGTTAAAATAAGGCTAGTCCGTTATCA	118
MCA0064	GTTGACACTCTATCATTGATAGAGTTATTTTACCACTCCCTATCAGTGATGTGTATTTCGCCCGGACCCAGTTTTAGAGCTAGAAATAGCAAGTTAAAATAAGGCTAGTCCGTTATCA	118
MCA0064	GTTGACACTCTATCATTGATAGAGTTATTTTACCACTCCCTATCAGTGATAGACCTGGACTACGGCCAACGTTTTAGAGCTAGAAATAGCAAGTTAAAATAAGGCTAGTCCGTTATCA	118
MCA0064	GTTGACACTCTATCATTGATAGAGTTATTTTACCACTCCCTATCAGTGATCAGACCTGGACTACGGCCAAGTTTTAGAGCTAGAAATAGCAAGTTAAAATAAGGCTAGTCCGTTATCA	118
MCA0064	GTTGACACTCTATCATTGATAGAGTTATTTTACCACTCCCTATCAGTGATGACCTGGACTACGGCCAACGGTTTTAGAGCTAGAAATAGCAAGTTAAAATAAGGCTAGTCCGTTATCA	118
MCA0064	GTTGACACTCTATCATTGATAGAGTTATTTTACCACTCCCTATCAGTGATGTCCGCGTGGTGTTCGACGCGTTTTAGAGCTAGAAATAGCAAGTTAAAATAAGGCTAGTCCGTTATCA	118
MCA0064	GTTGACACTCTATCATTGATAGAGTTATTTTACCACTCCCTATCAGTGATGGCGTCGGCATTCCAGTCGCGTTTTAGAGCTAGAAATAGCAAGTTAAAATAAGGCTAGTCCGTTATCA	118
MCA0064	GTTGACACTCTATCATTGATAGAGTTATTTTACCACTCCCTATCAGTGATCCTTGCCGGAAATCCAGACCGTTTTAGAGCTAGAAATAGCAAGTTAAAATAAGGCTAGTCCGTTATCA	118
MCA0064	GTTGACACTCTATCATTGATAGAGTTATTTTACCACTCCCTATCAGTGATCGATGGCGGGCAGTTCGGCTGTTTTAGAGCTAGAAATAGCAAGTTAAAATAAGGCTAGTCCGTTATCA	118
MCA0064	GTTGACACTCTATCATTGATAGAGTTATTTTACCACTCCCTATCAGTGATAGCCGAACTGCCCGCCATCGGTTTTAGAGCTAGAAATAGCAAGTTAAAATAAGGCTAGTCCGTTATCA	118
MCA0065	GTTGACACTCTATCATTGATAGAGTTATTTTACCACTCCCTATCAGTGATATGAGCTGCGCATCATCGGCGTTTTAGAGCTAGAAATAGCAAGTTAAAATAAGGCTAGTCCGTTATCA	118
MCA0065	GTTGACACTCTATCATTGATAGAGTTATTTTACCACTCCCTATCAGTGATCGCAATGAGCTGCGCATCATGTTTTAGAGCTAGAAATAGCAAGTTAAAATAAGGCTAGTCCGTTATCA	118
MCA0065	GTTGACACTCTATCATTGATAGAGTTATTTTACCACTCCCTATCAGTGATAATGAGCTGCGCATCATCGGGTTTTAGAGCTAGAAATAGCAAGTTAAAATAAGGCTAGTCCGTTATCA	118
MCA0065	GTTGACACTCTATCATTGATAGAGTTATTTTACCACTCCCTATCAGTGATTGCGCATCATCGGCGGGCTGGTTTTAGAGCTAGAAATAGCAAGTTAAAATAAGGCTAGTCCGTTATCA	118
MCA0065	GTTGACACTCTATCATTGATAGAGTTATTTTACCACTCCCTATCAGTGATGGCCGGGCTCCGGCGCGAACGTTTTAGAGCTAGAAATAGCAAGTTAAAATAAGGCTAGTCCGTTATCA	118
MCA0065	GTTGACACTCTATCATTGATAGAGTTATTTTACCACTCCCTATCAGTGATGCGGGCTGTGGCGCAGCCGGGTTTTAGAGCTAGAAATAGCAAGTTAAAATAAGGCTAGTCCGTTATCA	118
MCA0065	GTTGACACTCTATCATTGATAGAGTTATTTTACCACTCCCTATCAGTGATTGTGGCGCAGCCGGCGGATCGTTTTAGAGCTAGAAATAGCAAGTTAAAATAAGGCTAGTCCGTTATCA	118
MCA0065	GTTGACACTCTATCATTGATAGAGTTATTTTACCACTCCCTATCAGTGATTCGGCGGGCTGTGGCGCAGCGTTTTAGAGCTAGAAATAGCAAGTTAAAATAAGGCTAGTCCGTTATCA	118
MCA0065	GTTGACACTCTATCATTGATAGAGTTATTTTACCACTCCCTATCAGTGATCCGGCGCGAACCGGATCCGCGTTTTAGAGCTAGAAATAGCAAGTTAAAATAAGGCTAGTCCGTTATCA	118
MCA0065	GTTGACACTCTATCATTGATAGAGTTATTTTACCACTCCCTATCAGTGATCTGCTGCAGCCAGTTGAAGAGTTTTAGAGCTAGAAATAGCAAGTTAAAATAAGGCTAGTCCGTTATCA	118
MCA0065	GTTGACACTCTATCATTGATAGAGTTATTTTACCACTCCCTATCAGTGATGACGGTTTCCCGCACCCGGTGTTTTAGAGCTAGAAATAGCAAGTTAAAATAAGGCTAGTCCGTTATCA	118
MCA0065	GTTGACACTCTATCATTGATAGAGTTATTTTACCACTCCCTATCAGTGATTGCGGGAAACCGTCTTCAACGTTTTAGAGCTAGAAATAGCAAGTTAAAATAAGGCTAGTCCGTTATCA	118
MCA0065	GTTGACACTCTATCATTGATAGAGTTATTTTACCACTCCCTATCAGTGATTGAAGACGGTTTCCCGCACCGTTTTAGAGCTAGAAATAGCAAGTTAAAATAAGGCTAGTCCGTTATCA	118
MCA0065	GTTGACACTCTATCATTGATAGAGTTATTTTACCACTCCCTATCAGTGATACGGTTTCCCGCACCCGGTCGTTTTAGAGCTAGAAATAGCAAGTTAAAATAAGGCTAGTCCGTTATCA	118
MCA0065	GTTGACACTCTATCATTGATAGAGTTATTTTACCACTCCCTATCAGTGATCCGGCGGATCCGGTTCGCGCGTTTTAGAGCTAGAAATAGCAAGTTAAAATAAGGCTAGTCCGTTATCA	118
MCA0066	GTTGACACTCTATCATTGATAGAGTTATTTTACCACTCCCTATCAGTGATAACGTCACCGCTATCTATCCGTTTTAGAGCTAGAAATAGCAAGTTAAAATAAGGCTAGTCCGTTATCA	118
MCA0066	GTTGACACTCTATCATTGATAGAGTTATTTTACCACTCCCTATCAGTGATGAAAGTGCCGGGATAGATAGGTTTTAGAGCTAGAAATAGCAAGTTAAAATAAGGCTAGTCCGTTATCA	118
MCA0066	GTTGACACTCTATCATTGATAGAGTTATTTTACCACTCCCTATCAGTGATACTTTCGATCCCATCACCCTGTTTTAGAGCTAGAAATAGCAAGTTAAAATAAGGCTAGTCCGTTATCA	118
MCA0066	GTTGACACTCTATCATTGATAGAGTTATTTTACCACTCCCTATCAGTGATGGTGATGGGATCGAAAGTGCGTTTTAGAGCTAGAAATAGCAAGTTAAAATAAGGCTAGTCCGTTATCA	118
MCA0066	GTTGACACTCTATCATTGATAGAGTTATTTTACCACTCCCTATCAGTGATCTTTCGATCCCATCACCCTGGTTTTAGAGCTAGAAATAGCAAGTTAAAATAAGGCTAGTCCGTTATCA	118
MCA0066	GTTGACACTCTATCATTGATAGAGTTATTTTACCACTCCCTATCAGTGATCACTTTCGATCCCATCACCCGTTTTAGAGCTAGAAATAGCAAGTTAAAATAAGGCTAGTCCGTTATCA	118
MCA0066	GTTGACACTCTATCATTGATAGAGTTATTTTACCACTCCCTATCAGTGATGTGATGGGATCGAAAGTGCCGTTTTAGAGCTAGAAATAGCAAGTTAAAATAAGGCTAGTCCGTTATCA	118
MCA0066	GTTGACACTCTATCATTGATAGAGTTATTTTACCACTCCCTATCAGTGATTCCGCATGCCCCAGGGTGATGTTTTAGAGCTAGAAATAGCAAGTTAAAATAAGGCTAGTCCGTTATCA	118
MCA0066	GTTGACACTCTATCATTGATAGAGTTATTTTACCACTCCCTATCAGTGATGTCCGCATGCCCCAGGGTGAGTTTTAGAGCTAGAAATAGCAAGTTAAAATAAGGCTAGTCCGTTATCA	118
MCA0066	GTTGACACTCTATCATTGATAGAGTTATTTTACCACTCCCTATCAGTGATGACGCGGTCGAAGATGCGGCGTTTTAGAGCTAGAAATAGCAAGTTAAAATAAGGCTAGTCCGTTATCA	118
MCA0066	GTTGACACTCTATCATTGATAGAGTTATTTTACCACTCCCTATCAGTGATCATCTTCGACCGCGTCATCCGTTTTAGAGCTAGAAATAGCAAGTTAAAATAAGGCTAGTCCGTTATCA	118
MCA0066	GTTGACACTCTATCATTGATAGAGTTATTTTACCACTCCCTATCAGTGATGGATGACGCGGTCGAAGATGGTTTTAGAGCTAGAAATAGCAAGTTAAAATAAGGCTAGTCCGTTATCA	118
MCA0066	GTTGACACTCTATCATTGATAGAGTTATTTTACCACTCCCTATCAGTGATGGTCGAAGATGCGGCTGGCGGTTTTAGAGCTAGAAATAGCAAGTTAAAATAAGGCTAGTCCGTTATCA	118
MCA0066	GTTGACACTCTATCATTGATAGAGTTATTTTACCACTCCCTATCAGTGATCACCAGGTCCGCATGCCCCAGTTTTAGAGCTAGAAATAGCAAGTTAAAATAAGGCTAGTCCGTTATCA	118
MCA0066	GTTGACACTCTATCATTGATAGAGTTATTTTACCACTCCCTATCAGTGATCTGGGGCATGCGGACCTGGTGTTTTAGAGCTAGAAATAGCAAGTTAAAATAAGGCTAGTCCGTTATCA	118
MCA0067	GTTGACACTCTATCATTGATAGAGTTATTTTACCACTCCCTATCAGTGATCAGTGTGAGGTTGTCGATGAGTTTTAGAGCTAGAAATAGCAAGTTAAAATAAGGCTAGTCCGTTATCA	118
MCA0067	GTTGACACTCTATCATTGATAGAGTTATTTTACCACTCCCTATCAGTGATGGGTGTGTTCCGGTGCATCCGTTTTAGAGCTAGAAATAGCAAGTTAAAATAAGGCTAGTCCGTTATCA	118
MCA0067	GTTGACACTCTATCATTGATAGAGTTATTTTACCACTCCCTATCAGTGATGAGAATTTCCGGGCTCATGCGTTTTAGAGCTAGAAATAGCAAGTTAAAATAAGGCTAGTCCGTTATCA	118
MCA0067	GTTGACACTCTATCATTGATAGAGTTATTTTACCACTCCCTATCAGTGATGACAACCTCACACTGGCCGTGTTTTAGAGCTAGAAATAGCAAGTTAAAATAAGGCTAGTCCGTTATCA	118
MCA0067	GTTGACACTCTATCATTGATAGAGTTATTTTACCACTCCCTATCAGTGATCATGAGCCCGGAAATTCTCAGTTTTAGAGCTAGAAATAGCAAGTTAAAATAAGGCTAGTCCGTTATCA	118
MCA0067	GTTGACACTCTATCATTGATAGAGTTATTTTACCACTCCCTATCAGTGATGTACCAAGCCATCGCACTGTGTTTTAGAGCTAGAAATAGCAAGTTAAAATAAGGCTAGTCCGTTATCA	118
MCA0067	GTTGACACTCTATCATTGATAGAGTTATTTTACCACTCCCTATCAGTGATCGGGTGTGTTCCGGTGCATCGTTTTAGAGCTAGAAATAGCAAGTTAAAATAAGGCTAGTCCGTTATCA	118
MCA0067	GTTGACACTCTATCATTGATAGAGTTATTTTACCACTCCCTATCAGTGATGTAGGCGACCTGGCGTACGTGTTTTAGAGCTAGAAATAGCAAGTTAAAATAAGGCTAGTCCGTTATCA	118
MCA0067	GTTGACACTCTATCATTGATAGAGTTATTTTACCACTCCCTATCAGTGATCTTCATCGACAACCTCACACGTTTTAGAGCTAGAAATAGCAAGTTAAAATAAGGCTAGTCCGTTATCA	118
MCA0067	GTTGACACTCTATCATTGATAGAGTTATTTTACCACTCCCTATCAGTGATCGACCGCATCATGCAGCGCTGTTTTAGAGCTAGAAATAGCAAGTTAAAATAAGGCTAGTCCGTTATCA	118
MCA0067	GTTGACACTCTATCATTGATAGAGTTATTTTACCACTCCCTATCAGTGATGTCGCGCACCGACAGTGCGAGTTTTAGAGCTAGAAATAGCAAGTTAAAATAAGGCTAGTCCGTTATCA	118
MCA0067	GTTGACACTCTATCATTGATAGAGTTATTTTACCACTCCCTATCAGTGATGGCAACAGCCTGCTCAATCTGTTTTAGAGCTAGAAATAGCAAGTTAAAATAAGGCTAGTCCGTTATCA	118
MCA0067	GTTGACACTCTATCATTGATAGAGTTATTTTACCACTCCCTATCAGTGATCGAAGATGCCGAATTCGTAGGTTTTAGAGCTAGAAATAGCAAGTTAAAATAAGGCTAGTCCGTTATCA	118
MCA0067	GTTGACACTCTATCATTGATAGAGTTATTTTACCACTCCCTATCAGTGATGGTGTGTTCCGGTGCATCCGGTTTTAGAGCTAGAAATAGCAAGTTAAAATAAGGCTAGTCCGTTATCA	118
MCA0067	GTTGACACTCTATCATTGATAGAGTTATTTTACCACTCCCTATCAGTGATATTGGACTGGAGGAGGAACCGTTTTAGAGCTAGAAATAGCAAGTTAAAATAAGGCTAGTCCGTTATCA	118
MCA0068	GTTGACACTCTATCATTGATAGAGTTATTTTACCACTCCCTATCAGTGATGACGGAAACGGATGTCTTTGGTTTTAGAGCTAGAAATAGCAAGTTAAAATAAGGCTAGTCCGTTATCA	118
MCA0068	GTTGACACTCTATCATTGATAGAGTTATTTTACCACTCCCTATCAGTGATTTAAGGCAGATTGACGGAAAGTTTTAGAGCTAGAAATAGCAAGTTAAAATAAGGCTAGTCCGTTATCA	118
MCA0068	GTTGACACTCTATCATTGATAGAGTTATTTTACCACTCCCTATCAGTGATCGTTTGTTAAGGCAGATTGAGTTTTAGAGCTAGAAATAGCAAGTTAAAATAAGGCTAGTCCGTTATCA	118
MCA0068	GTTGACACTCTATCATTGATAGAGTTATTTTACCACTCCCTATCAGTGATAATCTGCCTTAACAAACGTCGTTTTAGAGCTAGAAATAGCAAGTTAAAATAAGGCTAGTCCGTTATCA	118
MCA0068	GTTGACACTCTATCATTGATAGAGTTATTTTACCACTCCCTATCAGTGATCGGAGCCAAGCGGTCAAACGGTTTTAGAGCTAGAAATAGCAAGTTAAAATAAGGCTAGTCCGTTATCA	118
MCA0068	GTTGACACTCTATCATTGATAGAGTTATTTTACCACTCCCTATCAGTGATGCGGTCAAACGCGGCAGGAAGTTTTAGAGCTAGAAATAGCAAGTTAAAATAAGGCTAGTCCGTTATCA	118
MCA0068	GTTGACACTCTATCATTGATAGAGTTATTTTACCACTCCCTATCAGTGATGCCAAGCGGTCAAACGCGGCGTTTTAGAGCTAGAAATAGCAAGTTAAAATAAGGCTAGTCCGTTATCA	118
MCA0068	GTTGACACTCTATCATTGATAGAGTTATTTTACCACTCCCTATCAGTGATAAACGCGGCAGGAACGGTACGTTTTAGAGCTAGAAATAGCAAGTTAAAATAAGGCTAGTCCGTTATCA	118
MCA0068	GTTGACACTCTATCATTGATAGAGTTATTTTACCACTCCCTATCAGTGATACGGTACCGGACGTTTGTTAGTTTTAGAGCTAGAAATAGCAAGTTAAAATAAGGCTAGTCCGTTATCA	118
MCA0068	GTTGACACTCTATCATTGATAGAGTTATTTTACCACTCCCTATCAGTGATGCTGCCGATGTAGATTTCGTGTTTTAGAGCTAGAAATAGCAAGTTAAAATAAGGCTAGTCCGTTATCA	118
MCA0068	GTTGACACTCTATCATTGATAGAGTTATTTTACCACTCCCTATCAGTGATTCCTGCCGCGTTTGACCGCTGTTTTAGAGCTAGAAATAGCAAGTTAAAATAAGGCTAGTCCGTTATCA	118
MCA0068	GTTGACACTCTATCATTGATAGAGTTATTTTACCACTCCCTATCAGTGATCTGCTTCGACGCGCTGGTCGGTTTTAGAGCTAGAAATAGCAAGTTAAAATAAGGCTAGTCCGTTATCA	118
MCA0068	GTTGACACTCTATCATTGATAGAGTTATTTTACCACTCCCTATCAGTGATTCTACATCGGCAGCGCGGACGTTTTAGAGCTAGAAATAGCAAGTTAAAATAAGGCTAGTCCGTTATCA	118
MCA0068	GTTGACACTCTATCATTGATAGAGTTATTTTACCACTCCCTATCAGTGATTTGGCTCCGCCTTTGGGAACGTTTTAGAGCTAGAAATAGCAAGTTAAAATAAGGCTAGTCCGTTATCA	118
MCA0068	GTTGACACTCTATCATTGATAGAGTTATTTTACCACTCCCTATCAGTGATGCAGCGCGGACTGGATGACGGTTTTAGAGCTAGAAATAGCAAGTTAAAATAAGGCTAGTCCGTTATCA	118
MCA0069	GTTGACACTCTATCATTGATAGAGTTATTTTACCACTCCCTATCAGTGATGTATGAGAAGCGGCGAGAAGGTTTTAGAGCTAGAAATAGCAAGTTAAAATAAGGCTAGTCCGTTATCA	118
MCA0069	GTTGACACTCTATCATTGATAGAGTTATTTTACCACTCCCTATCAGTGATAGAAGCGGCGAGAAGCGGTCGTTTTAGAGCTAGAAATAGCAAGTTAAAATAAGGCTAGTCCGTTATCA	118
MCA0069	GTTGACACTCTATCATTGATAGAGTTATTTTACCACTCCCTATCAGTGATCGGATTCTACCGCCTCGCAGGTTTTAGAGCTAGAAATAGCAAGTTAAAATAAGGCTAGTCCGTTATCA	118
MCA0069	GTTGACACTCTATCATTGATAGAGTTATTTTACCACTCCCTATCAGTGATCACTGCGAGGCGGTAGAATCGTTTTAGAGCTAGAAATAGCAAGTTAAAATAAGGCTAGTCCGTTATCA	118
MCA0069	GTTGACACTCTATCATTGATAGAGTTATTTTACCACTCCCTATCAGTGATATTCTACCGCCTCGCAGTGGGTTTTAGAGCTAGAAATAGCAAGTTAAAATAAGGCTAGTCCGTTATCA	118
MCA0069	GTTGACACTCTATCATTGATAGAGTTATTTTACCACTCCCTATCAGTGATTCCCCGCCACCACTGCGAGGGTTTTAGAGCTAGAAATAGCAAGTTAAAATAAGGCTAGTCCGTTATCA	118
MCA0069	GTTGACACTCTATCATTGATAGAGTTATTTTACCACTCCCTATCAGTGATGCATCCCCGCCACCACTGCGGTTTTAGAGCTAGAAATAGCAAGTTAAAATAAGGCTAGTCCGTTATCA	118
MCA0069	GTTGACACTCTATCATTGATAGAGTTATTTTACCACTCCCTATCAGTGATGCCCGGAACGGCAAGCGCATGTTTTAGAGCTAGAAATAGCAAGTTAAAATAAGGCTAGTCCGTTATCA	118
MCA0069	GTTGACACTCTATCATTGATAGAGTTATTTTACCACTCCCTATCAGTGATTACCGCCTCGCAGTGGTGGCGTTTTAGAGCTAGAAATAGCAAGTTAAAATAAGGCTAGTCCGTTATCA	118
MCA0069	GTTGACACTCTATCATTGATAGAGTTATTTTACCACTCCCTATCAGTGATGATGACGATCTTGCCCGGAAGTTTTAGAGCTAGAAATAGCAAGTTAAAATAAGGCTAGTCCGTTATCA	118
MCA0069	GTTGACACTCTATCATTGATAGAGTTATTTTACCACTCCCTATCAGTGATTGCCCGGAACGGCAAGCGCAGTTTTAGAGCTAGAAATAGCAAGTTAAAATAAGGCTAGTCCGTTATCA	118
MCA0069	GTTGACACTCTATCATTGATAGAGTTATTTTACCACTCCCTATCAGTGATCTACCGCCTCGCAGTGGTGGGTTTTAGAGCTAGAAATAGCAAGTTAAAATAAGGCTAGTCCGTTATCA	118
MCA0069	GTTGACACTCTATCATTGATAGAGTTATTTTACCACTCCCTATCAGTGATAGTGGTGGCGGGGATGCTGGGTTTTAGAGCTAGAAATAGCAAGTTAAAATAAGGCTAGTCCGTTATCA	118
MCA0069	GTTGACACTCTATCATTGATAGAGTTATTTTACCACTCCCTATCAGTGATTCCCATGCGCTTGCCGTTCCGTTTTAGAGCTAGAAATAGCAAGTTAAAATAAGGCTAGTCCGTTATCA	118
MCA0069	GTTGACACTCTATCATTGATAGAGTTATTTTACCACTCCCTATCAGTGATTTCCCATGCGCTTGCCGTTCGTTTTAGAGCTAGAAATAGCAAGTTAAAATAAGGCTAGTCCGTTATCA	118
MCA0070	GTTGACACTCTATCATTGATAGAGTTATTTTACCACTCCCTATCAGTGATGCCCAGGACGAGTTGCTCGAGTTTTAGAGCTAGAAATAGCAAGTTAAAATAAGGCTAGTCCGTTATCA	118
MCA0070	GTTGACACTCTATCATTGATAGAGTTATTTTACCACTCCCTATCAGTGATCGGCCAGAGCCTTTCCGAGTGTTTTAGAGCTAGAAATAGCAAGTTAAAATAAGGCTAGTCCGTTATCA	118
MCA0070	GTTGACACTCTATCATTGATAGAGTTATTTTACCACTCCCTATCAGTGATGGCTCTGGCCGATCAGTCTGGTTTTAGAGCTAGAAATAGCAAGTTAAAATAAGGCTAGTCCGTTATCA	118
MCA0070	GTTGACACTCTATCATTGATAGAGTTATTTTACCACTCCCTATCAGTGATTCCTTCGAGCAACTCGTCCTGTTTTAGAGCTAGAAATAGCAAGTTAAAATAAGGCTAGTCCGTTATCA	118
MCA0070	GTTGACACTCTATCATTGATAGAGTTATTTTACCACTCCCTATCAGTGATCGCCCAACTCGGAAAGGCTCGTTTTAGAGCTAGAAATAGCAAGTTAAAATAAGGCTAGTCCGTTATCA	118
MCA0070	GTTGACACTCTATCATTGATAGAGTTATTTTACCACTCCCTATCAGTGATTGCCACCCATATCCCGCCGCGTTTTAGAGCTAGAAATAGCAAGTTAAAATAAGGCTAGTCCGTTATCA	118
MCA0070	GTTGACACTCTATCATTGATAGAGTTATTTTACCACTCCCTATCAGTGATATCCTTCGAGCAACTCGTCCGTTTTAGAGCTAGAAATAGCAAGTTAAAATAAGGCTAGTCCGTTATCA	118
MCA0070	GTTGACACTCTATCATTGATAGAGTTATTTTACCACTCCCTATCAGTGATTTTCTCAGCCTCAGACTGATGTTTTAGAGCTAGAAATAGCAAGTTAAAATAAGGCTAGTCCGTTATCA	118
MCA0070	GTTGACACTCTATCATTGATAGAGTTATTTTACCACTCCCTATCAGTGATGTCTGAGGCTGAGAAAGAACGTTTTAGAGCTAGAAATAGCAAGTTAAAATAAGGCTAGTCCGTTATCA	118
MCA0070	GTTGACACTCTATCATTGATAGAGTTATTTTACCACTCCCTATCAGTGATTTTCCGAGTTGGGCGGCGGCGTTTTAGAGCTAGAAATAGCAAGTTAAAATAAGGCTAGTCCGTTATCA	118
MCA0070	GTTGACACTCTATCATTGATAGAGTTATTTTACCACTCCCTATCAGTGATGCTGGCCAGAATGAAAGTCAGTTTTAGAGCTAGAAATAGCAAGTTAAAATAAGGCTAGTCCGTTATCA	118
MCA0070	GTTGACACTCTATCATTGATAGAGTTATTTTACCACTCCCTATCAGTGATCACCAGCGGATGGATGTCGAGTTTTAGAGCTAGAAATAGCAAGTTAAAATAAGGCTAGTCCGTTATCA	118
MCA0070	GTTGACACTCTATCATTGATAGAGTTATTTTACCACTCCCTATCAGTGATAGCCTTTCCGAGTTGGGCGGGTTTTAGAGCTAGAAATAGCAAGTTAAAATAAGGCTAGTCCGTTATCA	118
MCA0070	GTTGACACTCTATCATTGATAGAGTTATTTTACCACTCCCTATCAGTGATCGTTGGACCAGACGACAACGGTTTTAGAGCTAGAAATAGCAAGTTAAAATAAGGCTAGTCCGTTATCA	118
MCA0070	GTTGACACTCTATCATTGATAGAGTTATTTTACCACTCCCTATCAGTGATATGCCGAGCATCGAAGCCAGGTTTTAGAGCTAGAAATAGCAAGTTAAAATAAGGCTAGTCCGTTATCA	118
MCA0071	GTTGACACTCTATCATTGATAGAGTTATTTTACCACTCCCTATCAGTGATGTCCGGGTTCAAGCGGGCAAGTTTTAGAGCTAGAAATAGCAAGTTAAAATAAGGCTAGTCCGTTATCA	118
MCA0071	GTTGACACTCTATCATTGATAGAGTTATTTTACCACTCCCTATCAGTGATTGTCCGGGTTCAAGCGGGCAGTTTTAGAGCTAGAAATAGCAAGTTAAAATAAGGCTAGTCCGTTATCA	118
MCA0071	GTTGACACTCTATCATTGATAGAGTTATTTTACCACTCCCTATCAGTGATGTTCAAGCGGGCAAGGGCCCGTTTTAGAGCTAGAAATAGCAAGTTAAAATAAGGCTAGTCCGTTATCA	118
MCA0071	GTTGACACTCTATCATTGATAGAGTTATTTTACCACTCCCTATCAGTGATGCCGGTGTCCGGGTTCAAGCGTTTTAGAGCTAGAAATAGCAAGTTAAAATAAGGCTAGTCCGTTATCA	118
MCA0071	GTTGACACTCTATCATTGATAGAGTTATTTTACCACTCCCTATCAGTGATCGGACACCGGCGATACCTGCGTTTTAGAGCTAGAAATAGCAAGTTAAAATAAGGCTAGTCCGTTATCA	118
MCA0071	GTTGACACTCTATCATTGATAGAGTTATTTTACCACTCCCTATCAGTGATAGCAGGTATCGCCGGTGTCCGTTTTAGAGCTAGAAATAGCAAGTTAAAATAAGGCTAGTCCGTTATCA	118
MCA0071	GTTGACACTCTATCATTGATAGAGTTATTTTACCACTCCCTATCAGTGATCGAGGTCCAGCAGGTATCGCGTTTTAGAGCTAGAAATAGCAAGTTAAAATAAGGCTAGTCCGTTATCA	118
MCA0071	GTTGACACTCTATCATTGATAGAGTTATTTTACCACTCCCTATCAGTGATGGCCCTTGCCCGCTTGAACCGTTTTAGAGCTAGAAATAGCAAGTTAAAATAAGGCTAGTCCGTTATCA	118
MCA0071	GTTGACACTCTATCATTGATAGAGTTATTTTACCACTCCCTATCAGTGATCGCCGGTGTCCGGGTTCAAGGTTTTAGAGCTAGAAATAGCAAGTTAAAATAAGGCTAGTCCGTTATCA	118
MCA0071	GTTGACACTCTATCATTGATAGAGTTATTTTACCACTCCCTATCAGTGATCAGCAGGTATCGCCGGTGTCGTTTTAGAGCTAGAAATAGCAAGTTAAAATAAGGCTAGTCCGTTATCA	118
MCA0071	GTTGACACTCTATCATTGATAGAGTTATTTTACCACTCCCTATCAGTGATATCCGGCACGGCCTCACCACGTTTTAGAGCTAGAAATAGCAAGTTAAAATAAGGCTAGTCCGTTATCA	118
MCA0071	GTTGACACTCTATCATTGATAGAGTTATTTTACCACTCCCTATCAGTGATGCAGGTCTGCAAGGTCGACCGTTTTAGAGCTAGAAATAGCAAGTTAAAATAAGGCTAGTCCGTTATCA	118
MCA0071	GTTGACACTCTATCATTGATAGAGTTATTTTACCACTCCCTATCAGTGATGGCAGGTCTGCAAGGTCGACGTTTTAGAGCTAGAAATAGCAAGTTAAAATAAGGCTAGTCCGTTATCA	118
MCA0071	GTTGACACTCTATCATTGATAGAGTTATTTTACCACTCCCTATCAGTGATGCCCGCTTGAACCCGGACACGTTTTAGAGCTAGAAATAGCAAGTTAAAATAAGGCTAGTCCGTTATCA	118
MCA0071	GTTGACACTCTATCATTGATAGAGTTATTTTACCACTCCCTATCAGTGATCTGCAAGGTCGACCGGGAGGGTTTTAGAGCTAGAAATAGCAAGTTAAAATAAGGCTAGTCCGTTATCA	118
MCA0072	GTTGACACTCTATCATTGATAGAGTTATTTTACCACTCCCTATCAGTGATGTTCGAGCTCCAGCCGTCGCGTTTTAGAGCTAGAAATAGCAAGTTAAAATAAGGCTAGTCCGTTATCA	118
MCA0072	GTTGACACTCTATCATTGATAGAGTTATTTTACCACTCCCTATCAGTGATGGCGACGGCTGGAGCTCGAAGTTTTAGAGCTAGAAATAGCAAGTTAAAATAAGGCTAGTCCGTTATCA	118
MCA0072	GTTGACACTCTATCATTGATAGAGTTATTTTACCACTCCCTATCAGTGATTAGAACAGGCCGGCGACGGCGTTTTAGAGCTAGAAATAGCAAGTTAAAATAAGGCTAGTCCGTTATCA	118
MCA0072	GTTGACACTCTATCATTGATAGAGTTATTTTACCACTCCCTATCAGTGATGTCTGCGGGGTAGAACAGGCGTTTTAGAGCTAGAAATAGCAAGTTAAAATAAGGCTAGTCCGTTATCA	118
MCA0072	GTTGACACTCTATCATTGATAGAGTTATTTTACCACTCCCTATCAGTGATGGGGTAGAACAGGCCGGCGAGTTTTAGAGCTAGAAATAGCAAGTTAAAATAAGGCTAGTCCGTTATCA	118
MCA0072	GTTGACACTCTATCATTGATAGAGTTATTTTACCACTCCCTATCAGTGATCAGCTCCACGCCCTGCTGCAGTTTTAGAGCTAGAAATAGCAAGTTAAAATAAGGCTAGTCCGTTATCA	118
MCA0072	GTTGACACTCTATCATTGATAGAGTTATTTTACCACTCCCTATCAGTGATGCCGAGGAAGCCCTGCAGCAGTTTTAGAGCTAGAAATAGCAAGTTAAAATAAGGCTAGTCCGTTATCA	118
MCA0072	GTTGACACTCTATCATTGATAGAGTTATTTTACCACTCCCTATCAGTGATGGCGGTCTGCGGGGTAGAACGTTTTAGAGCTAGAAATAGCAAGTTAAAATAAGGCTAGTCCGTTATCA	118
MCA0072	GTTGACACTCTATCATTGATAGAGTTATTTTACCACTCCCTATCAGTGATGCAGGGCGTGGAGCTGGCGGGTTTTAGAGCTAGAAATAGCAAGTTAAAATAAGGCTAGTCCGTTATCA	118
MCA0072	GTTGACACTCTATCATTGATAGAGTTATTTTACCACTCCCTATCAGTGATTGGAGCTGGCGGCGGTCTGCGTTTTAGAGCTAGAAATAGCAAGTTAAAATAAGGCTAGTCCGTTATCA	118
MCA0072	GTTGACACTCTATCATTGATAGAGTTATTTTACCACTCCCTATCAGTGATCTCGGCGAAGCGAAGACCGCGTTTTAGAGCTAGAAATAGCAAGTTAAAATAAGGCTAGTCCGTTATCA	118
MCA0072	GTTGACACTCTATCATTGATAGAGTTATTTTACCACTCCCTATCAGTGATGAATAGACGTAGCCGGCATGGTTTTAGAGCTAGAAATAGCAAGTTAAAATAAGGCTAGTCCGTTATCA	118
MCA0072	GTTGACACTCTATCATTGATAGAGTTATTTTACCACTCCCTATCAGTGATGCCCTGCTGCAGGGCTTCCTGTTTTAGAGCTAGAAATAGCAAGTTAAAATAAGGCTAGTCCGTTATCA	118
MCA0072	GTTGACACTCTATCATTGATAGAGTTATTTTACCACTCCCTATCAGTGATCAGCGCCTTGGGCGGTGTACGTTTTAGAGCTAGAAATAGCAAGTTAAAATAAGGCTAGTCCGTTATCA	118
MCA0072	GTTGACACTCTATCATTGATAGAGTTATTTTACCACTCCCTATCAGTGATGGAATAGACGTAGCCGGCATGTTTTAGAGCTAGAAATAGCAAGTTAAAATAAGGCTAGTCCGTTATCA	118
MCA0073	GTTGACACTCTATCATTGATAGAGTTATTTTACCACTCCCTATCAGTGATAGAACATGCCAGAACCGAGTGTTTTAGAGCTAGAAATAGCAAGTTAAAATAAGGCTAGTCCGTTATCA	118
MCA0073	GTTGACACTCTATCATTGATAGAGTTATTTTACCACTCCCTATCAGTGATGGCTTCCGCGGCATCGATGTGTTTTAGAGCTAGAAATAGCAAGTTAAAATAAGGCTAGTCCGTTATCA	118
MCA0073	GTTGACACTCTATCATTGATAGAGTTATTTTACCACTCCCTATCAGTGATCCGCGGAAGCCTTTCCCACTGTTTTAGAGCTAGAAATAGCAAGTTAAAATAAGGCTAGTCCGTTATCA	118
MCA0073	GTTGACACTCTATCATTGATAGAGTTATTTTACCACTCCCTATCAGTGATATGCCAGAACCGAGTGGGAAGTTTTAGAGCTAGAAATAGCAAGTTAAAATAAGGCTAGTCCGTTATCA	118
MCA0073	GTTGACACTCTATCATTGATAGAGTTATTTTACCACTCCCTATCAGTGATCAGAACATGCCAGAACCGAGGTTTTAGAGCTAGAAATAGCAAGTTAAAATAAGGCTAGTCCGTTATCA	118
MCA0073	GTTGACACTCTATCATTGATAGAGTTATTTTACCACTCCCTATCAGTGATGCTTCTGCAAACTGCACGAAGTTTTAGAGCTAGAAATAGCAAGTTAAAATAAGGCTAGTCCGTTATCA	118
MCA0073	GTTGACACTCTATCATTGATAGAGTTATTTTACCACTCCCTATCAGTGATTTCTGGCATGTTCTGGAGGAGTTTTAGAGCTAGAAATAGCAAGTTAAAATAAGGCTAGTCCGTTATCA	118
MCA0073	GTTGACACTCTATCATTGATAGAGTTATTTTACCACTCCCTATCAGTGATTCGTGCAGTTTGCAGAAGCGGTTTTAGAGCTAGAAATAGCAAGTTAAAATAAGGCTAGTCCGTTATCA	118
MCA0073	GTTGACACTCTATCATTGATAGAGTTATTTTACCACTCCCTATCAGTGATCGCTTCTGCAAACTGCACGAGTTTTAGAGCTAGAAATAGCAAGTTAAAATAAGGCTAGTCCGTTATCA	118
MCA0073	GTTGACACTCTATCATTGATAGAGTTATTTTACCACTCCCTATCAGTGATTTCGTGCAGTTTGCAGAAGCGTTTTAGAGCTAGAAATAGCAAGTTAAAATAAGGCTAGTCCGTTATCA	118
MCA0073	GTTGACACTCTATCATTGATAGAGTTATTTTACCACTCCCTATCAGTGATAAGGTGGTGCTGCTGTCCTAGTTTTAGAGCTAGAAATAGCAAGTTAAAATAAGGCTAGTCCGTTATCA	118
MCA0073	GTTGACACTCTATCATTGATAGAGTTATTTTACCACTCCCTATCAGTGATCTTCGTGCAGTTTGCAGAAGGTTTTAGAGCTAGAAATAGCAAGTTAAAATAAGGCTAGTCCGTTATCA	118
MCA0073	GTTGACACTCTATCATTGATAGAGTTATTTTACCACTCCCTATCAGTGATGCGCGGTCTGTGCTTCGTGCGTTTTAGAGCTAGAAATAGCAAGTTAAAATAAGGCTAGTCCGTTATCA	118
MCA0073	GTTGACACTCTATCATTGATAGAGTTATTTTACCACTCCCTATCAGTGATTCGGTTCTGGCATGTTCTGGGTTTTAGAGCTAGAAATAGCAAGTTAAAATAAGGCTAGTCCGTTATCA	118
MCA0073	GTTGACACTCTATCATTGATAGAGTTATTTTACCACTCCCTATCAGTGATTGTCCTACGGCCGCTCCAGCGTTTTAGAGCTAGAAATAGCAAGTTAAAATAAGGCTAGTCCGTTATCA	118
MCA0074	GTTGACACTCTATCATTGATAGAGTTATTTTACCACTCCCTATCAGTGATATGAAACTCTACTATTTCCCGTTTTAGAGCTAGAAATAGCAAGTTAAAATAAGGCTAGTCCGTTATCA	118
MCA0074	GTTGACACTCTATCATTGATAGAGTTATTTTACCACTCCCTATCAGTGATGCGCCAGGGAACAGGCACCGGTTTTAGAGCTAGAAATAGCAAGTTAAAATAAGGCTAGTCCGTTATCA	118
MCA0074	GTTGACACTCTATCATTGATAGAGTTATTTTACCACTCCCTATCAGTGATGGCGCCAGGGAACAGGCACCGTTTTAGAGCTAGAAATAGCAAGTTAAAATAAGGCTAGTCCGTTATCA	118
MCA0074	GTTGACACTCTATCATTGATAGAGTTATTTTACCACTCCCTATCAGTGATGGGCGCCAGGGAACAGGCACGTTTTAGAGCTAGAAATAGCAAGTTAAAATAAGGCTAGTCCGTTATCA	118
MCA0074	GTTGACACTCTATCATTGATAGAGTTATTTTACCACTCCCTATCAGTGATCACATCGTGCTGCGCGAAGCGTTTTAGAGCTAGAAATAGCAAGTTAAAATAAGGCTAGTCCGTTATCA	118
MCA0074	GTTGACACTCTATCATTGATAGAGTTATTTTACCACTCCCTATCAGTGATCGCTTCGCGCAGCACGATGTGTTTTAGAGCTAGAAATAGCAAGTTAAAATAAGGCTAGTCCGTTATCA	118
MCA0074	GTTGACACTCTATCATTGATAGAGTTATTTTACCACTCCCTATCAGTGATGCTTCGCGCAGCACGATGTGGTTTTAGAGCTAGAAATAGCAAGTTAAAATAAGGCTAGTCCGTTATCA	118
MCA0074	GTTGACACTCTATCATTGATAGAGTTATTTTACCACTCCCTATCAGTGATCCGCTTCGCGCAGCACGATGGTTTTAGAGCTAGAAATAGCAAGTTAAAATAAGGCTAGTCCGTTATCA	118
MCA0074	GTTGACACTCTATCATTGATAGAGTTATTTTACCACTCCCTATCAGTGATCCACATCGTGCTGCGCGAAGGTTTTAGAGCTAGAAATAGCAAGTTAAAATAAGGCTAGTCCGTTATCA	118
MCA0074	GTTGACACTCTATCATTGATAGAGTTATTTTACCACTCCCTATCAGTGATTTTCCCCGGTGCCTGTTCCCGTTTTAGAGCTAGAAATAGCAAGTTAAAATAAGGCTAGTCCGTTATCA	118
MCA0074	GTTGACACTCTATCATTGATAGAGTTATTTTACCACTCCCTATCAGTGATGAGCTGGAGAACGTCGATCTGTTTTAGAGCTAGAAATAGCAAGTTAAAATAAGGCTAGTCCGTTATCA	118
MCA0074	GTTGACACTCTATCATTGATAGAGTTATTTTACCACTCCCTATCAGTGATCAAGAAGACCGGCAGCGGCGGTTTTAGAGCTAGAAATAGCAAGTTAAAATAAGGCTAGTCCGTTATCA	118
MCA0074	GTTGACACTCTATCATTGATAGAGTTATTTTACCACTCCCTATCAGTGATAGCGGGTCTGGATTTCGAGCGTTTTAGAGCTAGAAATAGCAAGTTAAAATAAGGCTAGTCCGTTATCA	118
MCA0074	GTTGACACTCTATCATTGATAGAGTTATTTTACCACTCCCTATCAGTGATGATCTCGGCACCAAGAAGACGTTTTAGAGCTAGAAATAGCAAGTTAAAATAAGGCTAGTCCGTTATCA	118
MCA0074	GTTGACACTCTATCATTGATAGAGTTATTTTACCACTCCCTATCAGTGATGAGAAAGTCCGCGCCGCTGCGTTTTAGAGCTAGAAATAGCAAGTTAAAATAAGGCTAGTCCGTTATCA	118
MCA0075	GTTGACACTCTATCATTGATAGAGTTATTTTACCACTCCCTATCAGTGATCATTCGATCGAGGATTCGCGGTTTTAGAGCTAGAAATAGCAAGTTAAAATAAGGCTAGTCCGTTATCA	118
MCA0075	GTTGACACTCTATCATTGATAGAGTTATTTTACCACTCCCTATCAGTGATGAGAGCGAACGCCTTGGCATGTTTTAGAGCTAGAAATAGCAAGTTAAAATAAGGCTAGTCCGTTATCA	118
MCA0075	GTTGACACTCTATCATTGATAGAGTTATTTTACCACTCCCTATCAGTGATGGAGCGCATCGCCTTCCTCGGTTTTAGAGCTAGAAATAGCAAGTTAAAATAAGGCTAGTCCGTTATCA	118
MCA0075	GTTGACACTCTATCATTGATAGAGTTATTTTACCACTCCCTATCAGTGATACGCCTTGGCATAGGTATAGGTTTTAGAGCTAGAAATAGCAAGTTAAAATAAGGCTAGTCCGTTATCA	118
MCA0075	GTTGACACTCTATCATTGATAGAGTTATTTTACCACTCCCTATCAGTGATTGGAGCGCATCGCCTTCCTCGTTTTAGAGCTAGAAATAGCAAGTTAAAATAAGGCTAGTCCGTTATCA	118
MCA0075	GTTGACACTCTATCATTGATAGAGTTATTTTACCACTCCCTATCAGTGATCTGGAGCGCATCGCCTTCCTGTTTTAGAGCTAGAAATAGCAAGTTAAAATAAGGCTAGTCCGTTATCA	118
MCA0075	GTTGACACTCTATCATTGATAGAGTTATTTTACCACTCCCTATCAGTGATGAGCGCATCGCCTTCCTCGGGTTTTAGAGCTAGAAATAGCAAGTTAAAATAAGGCTAGTCCGTTATCA	118
MCA0075	GTTGACACTCTATCATTGATAGAGTTATTTTACCACTCCCTATCAGTGATTTGCCGCTATACCTATGCCAGTTTTAGAGCTAGAAATAGCAAGTTAAAATAAGGCTAGTCCGTTATCA	118
MCA0075	GTTGACACTCTATCATTGATAGAGTTATTTTACCACTCCCTATCAGTGATGGGGGCGAGAGCGAACGCCTGTTTTAGAGCTAGAAATAGCAAGTTAAAATAAGGCTAGTCCGTTATCA	118
MCA0075	GTTGACACTCTATCATTGATAGAGTTATTTTACCACTCCCTATCAGTGATTTCGCTCTCGCCCCCGAGGAGTTTTAGAGCTAGAAATAGCAAGTTAAAATAAGGCTAGTCCGTTATCA	118
MCA0075	GTTGACACTCTATCATTGATAGAGTTATTTTACCACTCCCTATCAGTGATCAAACCCGATCCCGCCTCGTGTTTTAGAGCTAGAAATAGCAAGTTAAAATAAGGCTAGTCCGTTATCA	118
MCA0075	GTTGACACTCTATCATTGATAGAGTTATTTTACCACTCCCTATCAGTGATTAGGCAACGACATTCTTGTCGTTTTAGAGCTAGAAATAGCAAGTTAAAATAAGGCTAGTCCGTTATCA	118
MCA0075	GTTGACACTCTATCATTGATAGAGTTATTTTACCACTCCCTATCAGTGATCTCCCTGCTGCTCGATCCACGTTTTAGAGCTAGAAATAGCAAGTTAAAATAAGGCTAGTCCGTTATCA	118
MCA0075	GTTGACACTCTATCATTGATAGAGTTATTTTACCACTCCCTATCAGTGATCCTCGTTGGAGCCCATACGAGTTTTAGAGCTAGAAATAGCAAGTTAAAATAAGGCTAGTCCGTTATCA	118
MCA0075	GTTGACACTCTATCATTGATAGAGTTATTTTACCACTCCCTATCAGTGATGCTCCAGTGGATCGAGCAGCGTTTTAGAGCTAGAAATAGCAAGTTAAAATAAGGCTAGTCCGTTATCA	118
MCA0076	GTTGACACTCTATCATTGATAGAGTTATTTTACCACTCCCTATCAGTGATTCGGTGTTTCGGATCGTAAAGTTTTAGAGCTAGAAATAGCAAGTTAAAATAAGGCTAGTCCGTTATCA	118
MCA0076	GTTGACACTCTATCATTGATAGAGTTATTTTACCACTCCCTATCAGTGATCGAGCCGCGCTGTTCCATCTGTTTTAGAGCTAGAAATAGCAAGTTAAAATAAGGCTAGTCCGTTATCA	118
MCA0076	GTTGACACTCTATCATTGATAGAGTTATTTTACCACTCCCTATCAGTGATCAGGGCCAAGCCCAATCTATGTTTTAGAGCTAGAAATAGCAAGTTAAAATAAGGCTAGTCCGTTATCA	118
MCA0076	GTTGACACTCTATCATTGATAGAGTTATTTTACCACTCCCTATCAGTGATGATTGGGCTTGGCCCTGTCCGTTTTAGAGCTAGAAATAGCAAGTTAAAATAAGGCTAGTCCGTTATCA	118
MCA0076	GTTGACACTCTATCATTGATAGAGTTATTTTACCACTCCCTATCAGTGATGGATCGTAAAGGGAGCGTCGGTTTTAGAGCTAGAAATAGCAAGTTAAAATAAGGCTAGTCCGTTATCA	118
MCA0076	GTTGACACTCTATCATTGATAGAGTTATTTTACCACTCCCTATCAGTGATATAATACATCGCGCCGATGAGTTTTAGAGCTAGAAATAGCAAGTTAAAATAAGGCTAGTCCGTTATCA	118
MCA0076	GTTGACACTCTATCATTGATAGAGTTATTTTACCACTCCCTATCAGTGATGATCCGAAACACCGATAGATGTTTTAGAGCTAGAAATAGCAAGTTAAAATAAGGCTAGTCCGTTATCA	118
MCA0076	GTTGACACTCTATCATTGATAGAGTTATTTTACCACTCCCTATCAGTGATAACGCCGAGATGGAACAGCGGTTTTAGAGCTAGAAATAGCAAGTTAAAATAAGGCTAGTCCGTTATCA	118
MCA0076	GTTGACACTCTATCATTGATAGAGTTATTTTACCACTCCCTATCAGTGATATCGGTGTTTCGGATCGTAAGTTTTAGAGCTAGAAATAGCAAGTTAAAATAAGGCTAGTCCGTTATCA	118
MCA0076	GTTGACACTCTATCATTGATAGAGTTATTTTACCACTCCCTATCAGTGATCAGATGCTCTCGACCGTGTCGTTTTAGAGCTAGAAATAGCAAGTTAAAATAAGGCTAGTCCGTTATCA	118
MCA0076	GTTGACACTCTATCATTGATAGAGTTATTTTACCACTCCCTATCAGTGATCGGCGCGATGTATTATCTGAGTTTTAGAGCTAGAAATAGCAAGTTAAAATAAGGCTAGTCCGTTATCA	118
MCA0076	GTTGACACTCTATCATTGATAGAGTTATTTTACCACTCCCTATCAGTGATCAGGGCACGCACGCGCAAGTGTTTTAGAGCTAGAAATAGCAAGTTAAAATAAGGCTAGTCCGTTATCA	118
MCA0076	GTTGACACTCTATCATTGATAGAGTTATTTTACCACTCCCTATCAGTGATAAACACCGATAGATTGGGCTGTTTTAGAGCTAGAAATAGCAAGTTAAAATAAGGCTAGTCCGTTATCA	118
MCA0076	GTTGACACTCTATCATTGATAGAGTTATTTTACCACTCCCTATCAGTGATACTATCTTGACGTAGGCACCGTTTTAGAGCTAGAAATAGCAAGTTAAAATAAGGCTAGTCCGTTATCA	118
MCA0076	GTTGACACTCTATCATTGATAGAGTTATTTTACCACTCCCTATCAGTGATGTTACTGGAACACGAGCGCAGTTTTAGAGCTAGAAATAGCAAGTTAAAATAAGGCTAGTCCGTTATCA	118
MCA0077	GTTGACACTCTATCATTGATAGAGTTATTTTACCACTCCCTATCAGTGATATAACCTTTGAAAGCAAAGTGTTTTAGAGCTAGAAATAGCAAGTTAAAATAAGGCTAGTCCGTTATCA	118
MCA0077	GTTGACACTCTATCATTGATAGAGTTATTTTACCACTCCCTATCAGTGATCCGCCCGACTTTGCTTTCAAGTTTTAGAGCTAGAAATAGCAAGTTAAAATAAGGCTAGTCCGTTATCA	118
MCA0077	GTTGACACTCTATCATTGATAGAGTTATTTTACCACTCCCTATCAGTGATCTTTGAAAGCAAAGTCGGGCGTTTTAGAGCTAGAAATAGCAAGTTAAAATAAGGCTAGTCCGTTATCA	118
MCA0077	GTTGACACTCTATCATTGATAGAGTTATTTTACCACTCCCTATCAGTGATTAACCTTTGAAAGCAAAGTCGTTTTAGAGCTAGAAATAGCAAGTTAAAATAAGGCTAGTCCGTTATCA	118
MCA0077	GTTGACACTCTATCATTGATAGAGTTATTTTACCACTCCCTATCAGTGATCCTTTGAAAGCAAAGTCGGGGTTTTAGAGCTAGAAATAGCAAGTTAAAATAAGGCTAGTCCGTTATCA	118
MCA0077	GTTGACACTCTATCATTGATAGAGTTATTTTACCACTCCCTATCAGTGATGTCGGGCGGGTGACGATGTTGTTTTAGAGCTAGAAATAGCAAGTTAAAATAAGGCTAGTCCGTTATCA	118
MCA0077	GTTGACACTCTATCATTGATAGAGTTATTTTACCACTCCCTATCAGTGATCTCAGGATGATGGGAAATACGTTTTAGAGCTAGAAATAGCAAGTTAAAATAAGGCTAGTCCGTTATCA	118
MCA0077	GTTGACACTCTATCATTGATAGAGTTATTTTACCACTCCCTATCAGTGATGCGCTCGAGAAGCTCGAACAGTTTTAGAGCTAGAAATAGCAAGTTAAAATAAGGCTAGTCCGTTATCA	118
MCA0077	GTTGACACTCTATCATTGATAGAGTTATTTTACCACTCCCTATCAGTGATATGTCGCTCTGCACCTGCTCGTTTTAGAGCTAGAAATAGCAAGTTAAAATAAGGCTAGTCCGTTATCA	118
MCA0077	GTTGACACTCTATCATTGATAGAGTTATTTTACCACTCCCTATCAGTGATCGAGCTTCTCGAGCGCCACCGTTTTAGAGCTAGAAATAGCAAGTTAAAATAAGGCTAGTCCGTTATCA	118
MCA0077	GTTGACACTCTATCATTGATAGAGTTATTTTACCACTCCCTATCAGTGATCTGCACCTGCTCAGGATGATGTTTTAGAGCTAGAAATAGCAAGTTAAAATAAGGCTAGTCCGTTATCA	118
MCA0077	GTTGACACTCTATCATTGATAGAGTTATTTTACCACTCCCTATCAGTGATCCTGCTGGCCAGGGACATCCGTTTTAGAGCTAGAAATAGCAAGTTAAAATAAGGCTAGTCCGTTATCA	118
MCA0077	GTTGACACTCTATCATTGATAGAGTTATTTTACCACTCCCTATCAGTGATGATGATGGGAAATACGGGTAGTTTTAGAGCTAGAAATAGCAAGTTAAAATAAGGCTAGTCCGTTATCA	118
MCA0077	GTTGACACTCTATCATTGATAGAGTTATTTTACCACTCCCTATCAGTGATTATTTCCCATCATCCTGAGCGTTTTAGAGCTAGAAATAGCAAGTTAAAATAAGGCTAGTCCGTTATCA	118
MCA0077	GTTGACACTCTATCATTGATAGAGTTATTTTACCACTCCCTATCAGTGATGCTCAGGATGATGGGAAATAGTTTTAGAGCTAGAAATAGCAAGTTAAAATAAGGCTAGTCCGTTATCA	118
gene-MCA_RS00390	GTTGACACTCTATCATTGATAGAGTTATTTTACCACTCCCTATCAGTGATCGAGGACGATCGACGCCGCCGTTTTAGAGCTAGAAATAGCAAGTTAAAATAAGGCTAGTCCGTTATCA	118
gene-MCA_RS00390	GTTGACACTCTATCATTGATAGAGTTATTTTACCACTCCCTATCAGTGATTTCGCGTTTTCATGGCACATGTTTTAGAGCTAGAAATAGCAAGTTAAAATAAGGCTAGTCCGTTATCA	118
gene-MCA_RS00390	GTTGACACTCTATCATTGATAGAGTTATTTTACCACTCCCTATCAGTGATAAAACGCGAATACGGCGGCGGTTTTAGAGCTAGAAATAGCAAGTTAAAATAAGGCTAGTCCGTTATCA	118
gene-MCA_RS00390	GTTGACACTCTATCATTGATAGAGTTATTTTACCACTCCCTATCAGTGATGTGCCATGAAAACGCGAATAGTTTTAGAGCTAGAAATAGCAAGTTAAAATAAGGCTAGTCCGTTATCA	118
gene-MCA_RS00390	GTTGACACTCTATCATTGATAGAGTTATTTTACCACTCCCTATCAGTGATCCGCCGTATTCGCGTTTTCAGTTTTAGAGCTAGAAATAGCAAGTTAAAATAAGGCTAGTCCGTTATCA	118
gene-MCA_RS00390	GTTGACACTCTATCATTGATAGAGTTATTTTACCACTCCCTATCAGTGATATTCGCGTTTTCATGGCACAGTTTTAGAGCTAGAAATAGCAAGTTAAAATAAGGCTAGTCCGTTATCA	118
gene-MCA_RS00390	GTTGACACTCTATCATTGATAGAGTTATTTTACCACTCCCTATCAGTGATTCGCGTTTTCATGGCACATGGTTTTAGAGCTAGAAATAGCAAGTTAAAATAAGGCTAGTCCGTTATCA	118
gene-MCA_RS00390	GTTGACACTCTATCATTGATAGAGTTATTTTACCACTCCCTATCAGTGATCCATGAAAACGCGAATACGGGTTTTAGAGCTAGAAATAGCAAGTTAAAATAAGGCTAGTCCGTTATCA	118
gene-MCA_RS00390	GTTGACACTCTATCATTGATAGAGTTATTTTACCACTCCCTATCAGTGATCGCGTTTTCATGGCACATGGGTTTTAGAGCTAGAAATAGCAAGTTAAAATAAGGCTAGTCCGTTATCA	118
gene-MCA_RS00390	GTTGACACTCTATCATTGATAGAGTTATTTTACCACTCCCTATCAGTGATTCGCTTCGTTCGCCAGGCGCGTTTTAGAGCTAGAAATAGCAAGTTAAAATAAGGCTAGTCCGTTATCA	118
gene-MCA_RS00390	GTTGACACTCTATCATTGATAGAGTTATTTTACCACTCCCTATCAGTGATCCAGGCACGGATGTCGGTACGTTTTAGAGCTAGAAATAGCAAGTTAAAATAAGGCTAGTCCGTTATCA	118
gene-MCA_RS00390	GTTGACACTCTATCATTGATAGAGTTATTTTACCACTCCCTATCAGTGATAAGCGAAGCGCGCCCAGGCAGTTTTAGAGCTAGAAATAGCAAGTTAAAATAAGGCTAGTCCGTTATCA	118
gene-MCA_RS00390	GTTGACACTCTATCATTGATAGAGTTATTTTACCACTCCCTATCAGTGATGGGGGTGGGTGCCGGACTGAGTTTTAGAGCTAGAAATAGCAAGTTAAAATAAGGCTAGTCCGTTATCA	118
gene-MCA_RS00390	GTTGACACTCTATCATTGATAGAGTTATTTTACCACTCCCTATCAGTGATGCCGGACTGACGGGCGGCGCGTTTTAGAGCTAGAAATAGCAAGTTAAAATAAGGCTAGTCCGTTATCA	118
gene-MCA_RS00390	GTTGACACTCTATCATTGATAGAGTTATTTTACCACTCCCTATCAGTGATCGGTACCGACATCCGTGCCTGTTTTAGAGCTAGAAATAGCAAGTTAAAATAAGGCTAGTCCGTTATCA	118
MCA0079	GTTGACACTCTATCATTGATAGAGTTATTTTACCACTCCCTATCAGTGATCGGTGTCGTGATCGCGCTCGGTTTTAGAGCTAGAAATAGCAAGTTAAAATAAGGCTAGTCCGTTATCA	118
MCA0079	GTTGACACTCTATCATTGATAGAGTTATTTTACCACTCCCTATCAGTGATGGTCTGCACCACCACCCGCTGTTTTAGAGCTAGAAATAGCAAGTTAAAATAAGGCTAGTCCGTTATCA	118
MCA0079	GTTGACACTCTATCATTGATAGAGTTATTTTACCACTCCCTATCAGTGATCTAGTTTCGCCGTCGCTGCAGTTTTAGAGCTAGAAATAGCAAGTTAAAATAAGGCTAGTCCGTTATCA	118
MCA0079	GTTGACACTCTATCATTGATAGAGTTATTTTACCACTCCCTATCAGTGATCGCTGCACGGTACAGGCCGTGTTTTAGAGCTAGAAATAGCAAGTTAAAATAAGGCTAGTCCGTTATCA	118
MCA0079	GTTGACACTCTATCATTGATAGAGTTATTTTACCACTCCCTATCAGTGATCGGCCTGTACCGTGCAGCGAGTTTTAGAGCTAGAAATAGCAAGTTAAAATAAGGCTAGTCCGTTATCA	118
MCA0079	GTTGACACTCTATCATTGATAGAGTTATTTTACCACTCCCTATCAGTGATGCCGGCCAGCTTTCGCTCGAGTTTTAGAGCTAGAAATAGCAAGTTAAAATAAGGCTAGTCCGTTATCA	118
MCA0079	GTTGACACTCTATCATTGATAGAGTTATTTTACCACTCCCTATCAGTGATGCGCGATCACGACACCGCTGGTTTTAGAGCTAGAAATAGCAAGTTAAAATAAGGCTAGTCCGTTATCA	118
MCA0079	GTTGACACTCTATCATTGATAGAGTTATTTTACCACTCCCTATCAGTGATTTGCCGGTCGCGGTAGATGTGTTTTAGAGCTAGAAATAGCAAGTTAAAATAAGGCTAGTCCGTTATCA	118
MCA0079	GTTGACACTCTATCATTGATAGAGTTATTTTACCACTCCCTATCAGTGATCTGGATCGACTCCGAGCGCAGTTTTAGAGCTAGAAATAGCAAGTTAAAATAAGGCTAGTCCGTTATCA	118
MCA0079	GTTGACACTCTATCATTGATAGAGTTATTTTACCACTCCCTATCAGTGATTCGCCGTCGCTGCACGGTACGTTTTAGAGCTAGAAATAGCAAGTTAAAATAAGGCTAGTCCGTTATCA	118
MCA0079	GTTGACACTCTATCATTGATAGAGTTATTTTACCACTCCCTATCAGTGATGCCACCGAAGACATTGACGTGTTTTAGAGCTAGAAATAGCAAGTTAAAATAAGGCTAGTCCGTTATCA	118
MCA0079	GTTGACACTCTATCATTGATAGAGTTATTTTACCACTCCCTATCAGTGATGCAACTGGTGAGTGAACGCTGTTTTAGAGCTAGAAATAGCAAGTTAAAATAAGGCTAGTCCGTTATCA	118
MCA0079	GTTGACACTCTATCATTGATAGAGTTATTTTACCACTCCCTATCAGTGATTCAGGAGGATCTCGACCTGCGTTTTAGAGCTAGAAATAGCAAGTTAAAATAAGGCTAGTCCGTTATCA	118
MCA0079	GTTGACACTCTATCATTGATAGAGTTATTTTACCACTCCCTATCAGTGATCCTCAACGCCGTGAGCCTGGGTTTTAGAGCTAGAAATAGCAAGTTAAAATAAGGCTAGTCCGTTATCA	118
MCA0079	GTTGACACTCTATCATTGATAGAGTTATTTTACCACTCCCTATCAGTGATGGCTTGACTTCGGAGACCCTGTTTTAGAGCTAGAAATAGCAAGTTAAAATAAGGCTAGTCCGTTATCA	118
MCA0080	GTTGACACTCTATCATTGATAGAGTTATTTTACCACTCCCTATCAGTGATCCAGCGAGTCGCTGCCGTGCGTTTTAGAGCTAGAAATAGCAAGTTAAAATAAGGCTAGTCCGTTATCA	118
MCA0080	GTTGACACTCTATCATTGATAGAGTTATTTTACCACTCCCTATCAGTGATCCCGCACGGCAGCGACTCGCGTTTTAGAGCTAGAAATAGCAAGTTAAAATAAGGCTAGTCCGTTATCA	118
MCA0080	GTTGACACTCTATCATTGATAGAGTTATTTTACCACTCCCTATCAGTGATGCCAGCGAGTCGCTGCCGTGGTTTTAGAGCTAGAAATAGCAAGTTAAAATAAGGCTAGTCCGTTATCA	118
MCA0080	GTTGACACTCTATCATTGATAGAGTTATTTTACCACTCCCTATCAGTGATCGGCCCGAAACGAGATCACTGTTTTAGAGCTAGAAATAGCAAGTTAAAATAAGGCTAGTCCGTTATCA	118
MCA0080	GTTGACACTCTATCATTGATAGAGTTATTTTACCACTCCCTATCAGTGATTGGCATCGAAACGCGCATCCGTTTTAGAGCTAGAAATAGCAAGTTAAAATAAGGCTAGTCCGTTATCA	118
MCA0080	GTTGACACTCTATCATTGATAGAGTTATTTTACCACTCCCTATCAGTGATCGTTTCGGGCCGGTACTCGAGTTTTAGAGCTAGAAATAGCAAGTTAAAATAAGGCTAGTCCGTTATCA	118
MCA0080	GTTGACACTCTATCATTGATAGAGTTATTTTACCACTCCCTATCAGTGATCCAGTGATCTCGTTTCGGGCGTTTTAGAGCTAGAAATAGCAAGTTAAAATAAGGCTAGTCCGTTATCA	118
MCA0080	GTTGACACTCTATCATTGATAGAGTTATTTTACCACTCCCTATCAGTGATTCCTGGATGCCGTCGAGTACGTTTTAGAGCTAGAAATAGCAAGTTAAAATAAGGCTAGTCCGTTATCA	118
MCA0080	GTTGACACTCTATCATTGATAGAGTTATTTTACCACTCCCTATCAGTGATGCCGGTACTCGACGGCATCCGTTTTAGAGCTAGAAATAGCAAGTTAAAATAAGGCTAGTCCGTTATCA	118
MCA0080	GTTGACACTCTATCATTGATAGAGTTATTTTACCACTCCCTATCAGTGATCCGGCCCGAAACGAGATCACGTTTTAGAGCTAGAAATAGCAAGTTAAAATAAGGCTAGTCCGTTATCA	118
MCA0080	GTTGACACTCTATCATTGATAGAGTTATTTTACCACTCCCTATCAGTGATCGCGAGCGCAGTTCGAGCAAGTTTTAGAGCTAGAAATAGCAAGTTAAAATAAGGCTAGTCCGTTATCA	118
MCA0080	GTTGACACTCTATCATTGATAGAGTTATTTTACCACTCCCTATCAGTGATAGATCACCGATGCCGCGCTGGTTTTAGAGCTAGAAATAGCAAGTTAAAATAAGGCTAGTCCGTTATCA	118
MCA0080	GTTGACACTCTATCATTGATAGAGTTATTTTACCACTCCCTATCAGTGATATGGCTGGAGATCCACGATGGTTTTAGAGCTAGAAATAGCAAGTTAAAATAAGGCTAGTCCGTTATCA	118
MCA0080	GTTGACACTCTATCATTGATAGAGTTATTTTACCACTCCCTATCAGTGATCAGCGCGGCATCGGTGATCTGTTTTAGAGCTAGAAATAGCAAGTTAAAATAAGGCTAGTCCGTTATCA	118
MCA0080	GTTGACACTCTATCATTGATAGAGTTATTTTACCACTCCCTATCAGTGATGAGATCACTGGGCCGCATCGGTTTTAGAGCTAGAAATAGCAAGTTAAAATAAGGCTAGTCCGTTATCA	118
MCA0081	GTTGACACTCTATCATTGATAGAGTTATTTTACCACTCCCTATCAGTGATTGGATGAGGACAACCTTGTGGTTTTAGAGCTAGAAATAGCAAGTTAAAATAAGGCTAGTCCGTTATCA	118
MCA0081	GTTGACACTCTATCATTGATAGAGTTATTTTACCACTCCCTATCAGTGATGTGGATGAGGACAACCTTGTGTTTTAGAGCTAGAAATAGCAAGTTAAAATAAGGCTAGTCCGTTATCA	118
MCA0081	GTTGACACTCTATCATTGATAGAGTTATTTTACCACTCCCTATCAGTGATAGTGGATGAGGACAACCTTGGTTTTAGAGCTAGAAATAGCAAGTTAAAATAAGGCTAGTCCGTTATCA	118
MCA0081	GTTGACACTCTATCATTGATAGAGTTATTTTACCACTCCCTATCAGTGATCGTCGTTGGTTAGGGTATAGGTTTTAGAGCTAGAAATAGCAAGTTAAAATAAGGCTAGTCCGTTATCA	118
MCA0081	GTTGACACTCTATCATTGATAGAGTTATTTTACCACTCCCTATCAGTGATTGGTTAGGGTATAGTGGATGGTTTTAGAGCTAGAAATAGCAAGTTAAAATAAGGCTAGTCCGTTATCA	118
MCA0081	GTTGACACTCTATCATTGATAGAGTTATTTTACCACTCCCTATCAGTGATGTCTCCCTCGTCGTTGGTTAGTTTTAGAGCTAGAAATAGCAAGTTAAAATAAGGCTAGTCCGTTATCA	118
MCA0081	GTTGACACTCTATCATTGATAGAGTTATTTTACCACTCCCTATCAGTGATCGTCTCCCTCGTCGTTGGTTGTTTTAGAGCTAGAAATAGCAAGTTAAAATAAGGCTAGTCCGTTATCA	118
MCA0081	GTTGACACTCTATCATTGATAGAGTTATTTTACCACTCCCTATCAGTGATGAGAACGTCTCCCTCGTCGTGTTTTAGAGCTAGAAATAGCAAGTTAAAATAAGGCTAGTCCGTTATCA	118
MCA0081	GTTGACACTCTATCATTGATAGAGTTATTTTACCACTCCCTATCAGTGATATCCCGTGGATGTAAGCCAGGTTTTAGAGCTAGAAATAGCAAGTTAAAATAAGGCTAGTCCGTTATCA	118
MCA0081	GTTGACACTCTATCATTGATAGAGTTATTTTACCACTCCCTATCAGTGATCGTTCTCGACAGCTCCAGCGGTTTTAGAGCTAGAAATAGCAAGTTAAAATAAGGCTAGTCCGTTATCA	118
MCA0081	GTTGACACTCTATCATTGATAGAGTTATTTTACCACTCCCTATCAGTGATTATACCCTAACCAACGACGAGTTTTAGAGCTAGAAATAGCAAGTTAAAATAAGGCTAGTCCGTTATCA	118
MCA0081	GTTGACACTCTATCATTGATAGAGTTATTTTACCACTCCCTATCAGTGATCTATACCCTAACCAACGACGGTTTTAGAGCTAGAAATAGCAAGTTAAAATAAGGCTAGTCCGTTATCA	118
MCA0081	GTTGACACTCTATCATTGATAGAGTTATTTTACCACTCCCTATCAGTGATCTCCAGCGCGGACGAGCCGCGTTTTAGAGCTAGAAATAGCAAGTTAAAATAAGGCTAGTCCGTTATCA	118
MCA0081	GTTGACACTCTATCATTGATAGAGTTATTTTACCACTCCCTATCAGTGATAGCCAGCGGCTCGTCCGCGCGTTTTAGAGCTAGAAATAGCAAGTTAAAATAAGGCTAGTCCGTTATCA	118
MCA0081	GTTGACACTCTATCATTGATAGAGTTATTTTACCACTCCCTATCAGTGATGTTCTCGTCGTGCAGACCGTGTTTTAGAGCTAGAAATAGCAAGTTAAAATAAGGCTAGTCCGTTATCA	118
MCA0082	GTTGACACTCTATCATTGATAGAGTTATTTTACCACTCCCTATCAGTGATTGGCTGTCCCAAGGCGCTCGGTTTTAGAGCTAGAAATAGCAAGTTAAAATAAGGCTAGTCCGTTATCA	118
MCA0082	GTTGACACTCTATCATTGATAGAGTTATTTTACCACTCCCTATCAGTGATGGCTGATGAAGCCGATTCGGGTTTTAGAGCTAGAAATAGCAAGTTAAAATAAGGCTAGTCCGTTATCA	118
MCA0082	GTTGACACTCTATCATTGATAGAGTTATTTTACCACTCCCTATCAGTGATCATCAGCCTTGGCTGTCCCAGTTTTAGAGCTAGAAATAGCAAGTTAAAATAAGGCTAGTCCGTTATCA	118
MCA0082	GTTGACACTCTATCATTGATAGAGTTATTTTACCACTCCCTATCAGTGATTCGCTGTCCACGAGCGCCTTGTTTTAGAGCTAGAAATAGCAAGTTAAAATAAGGCTAGTCCGTTATCA	118
MCA0082	GTTGACACTCTATCATTGATAGAGTTATTTTACCACTCCCTATCAGTGATCGAATCGGCTTCATCAGCCTGTTTTAGAGCTAGAAATAGCAAGTTAAAATAAGGCTAGTCCGTTATCA	118
MCA0082	GTTGACACTCTATCATTGATAGAGTTATTTTACCACTCCCTATCAGTGATATCACCCAGTTGCGTGCCGAGTTTTAGAGCTAGAAATAGCAAGTTAAAATAAGGCTAGTCCGTTATCA	118
MCA0082	GTTGACACTCTATCATTGATAGAGTTATTTTACCACTCCCTATCAGTGATCTATCAGGACGCCGATCTGGGTTTTAGAGCTAGAAATAGCAAGTTAAAATAAGGCTAGTCCGTTATCA	118
MCA0082	GTTGACACTCTATCATTGATAGAGTTATTTTACCACTCCCTATCAGTGATAGATCGGCGTCCTGATAGGTGTTTTAGAGCTAGAAATAGCAAGTTAAAATAAGGCTAGTCCGTTATCA	118
MCA0082	GTTGACACTCTATCATTGATAGAGTTATTTTACCACTCCCTATCAGTGATCGGCACGATGGCGTAGCCCTGTTTTAGAGCTAGAAATAGCAAGTTAAAATAAGGCTAGTCCGTTATCA	118
MCA0082	GTTGACACTCTATCATTGATAGAGTTATTTTACCACTCCCTATCAGTGATGTAGCCCTCGGCACGCAACTGTTTTAGAGCTAGAAATAGCAAGTTAAAATAAGGCTAGTCCGTTATCA	118
MCA0082	GTTGACACTCTATCATTGATAGAGTTATTTTACCACTCCCTATCAGTGATTTCCGCCACGGCTTCGCCGAGTTTTAGAGCTAGAAATAGCAAGTTAAAATAAGGCTAGTCCGTTATCA	118
MCA0082	GTTGACACTCTATCATTGATAGAGTTATTTTACCACTCCCTATCAGTGATGTCCTGATAGGTCGGCACGAGTTTTAGAGCTAGAAATAGCAAGTTAAAATAAGGCTAGTCCGTTATCA	118
MCA0082	GTTGACACTCTATCATTGATAGAGTTATTTTACCACTCCCTATCAGTGATCGAACGGCCGGAGGAAATCCGTTTTAGAGCTAGAAATAGCAAGTTAAAATAAGGCTAGTCCGTTATCA	118
MCA0082	GTTGACACTCTATCATTGATAGAGTTATTTTACCACTCCCTATCAGTGATCTGGTGGTCGTGAATACCTGGTTTTAGAGCTAGAAATAGCAAGTTAAAATAAGGCTAGTCCGTTATCA	118
MCA0082	GTTGACACTCTATCATTGATAGAGTTATTTTACCACTCCCTATCAGTGATAACGGCAAGGTGATCGTCACGTTTTAGAGCTAGAAATAGCAAGTTAAAATAAGGCTAGTCCGTTATCA	118
MCA0083	GTTGACACTCTATCATTGATAGAGTTATTTTACCACTCCCTATCAGTGATTCGTTGCGGTAATCTTTGTTGTTTTAGAGCTAGAAATAGCAAGTTAAAATAAGGCTAGTCCGTTATCA	118
MCA0083	GTTGACACTCTATCATTGATAGAGTTATTTTACCACTCCCTATCAGTGATCCTTGCGCAGGGAGTCGTTGGTTTTAGAGCTAGAAATAGCAAGTTAAAATAAGGCTAGTCCGTTATCA	118
MCA0083	GTTGACACTCTATCATTGATAGAGTTATTTTACCACTCCCTATCAGTGATGTCGTTGCGGTAATCTTTGTGTTTTAGAGCTAGAAATAGCAAGTTAAAATAAGGCTAGTCCGTTATCA	118
MCA0083	GTTGACACTCTATCATTGATAGAGTTATTTTACCACTCCCTATCAGTGATAGCCGAAATCCGTATCGACAGTTTTAGAGCTAGAAATAGCAAGTTAAAATAAGGCTAGTCCGTTATCA	118
MCA0083	GTTGACACTCTATCATTGATAGAGTTATTTTACCACTCCCTATCAGTGATCGCAACGACTCCCTGCGCAAGTTTTAGAGCTAGAAATAGCAAGTTAAAATAAGGCTAGTCCGTTATCA	118
MCA0083	GTTGACACTCTATCATTGATAGAGTTATTTTACCACTCCCTATCAGTGATAATGCCTGGCCGTGTCGATAGTTTTAGAGCTAGAAATAGCAAGTTAAAATAAGGCTAGTCCGTTATCA	118
MCA0083	GTTGACACTCTATCATTGATAGAGTTATTTTACCACTCCCTATCAGTGATAAACTCGGCGCCCTTGCGCAGTTTTAGAGCTAGAAATAGCAAGTTAAAATAAGGCTAGTCCGTTATCA	118
MCA0083	GTTGACACTCTATCATTGATAGAGTTATTTTACCACTCCCTATCAGTGATCCGCAACGACTCCCTGCGCAGTTTTAGAGCTAGAAATAGCAAGTTAAAATAAGGCTAGTCCGTTATCA	118
MCA0083	GTTGACACTCTATCATTGATAGAGTTATTTTACCACTCCCTATCAGTGATGTCGATACGGATTTCGGCTTGTTTTAGAGCTAGAAATAGCAAGTTAAAATAAGGCTAGTCCGTTATCA	118
MCA0083	GTTGACACTCTATCATTGATAGAGTTATTTTACCACTCCCTATCAGTGATGGCCGTGTCGATACGGATTTGTTTTAGAGCTAGAAATAGCAAGTTAAAATAAGGCTAGTCCGTTATCA	118
MCA0083	GTTGACACTCTATCATTGATAGAGTTATTTTACCACTCCCTATCAGTGATGCATTACGACGACTGTTACTGTTTTAGAGCTAGAAATAGCAAGTTAAAATAAGGCTAGTCCGTTATCA	118
MCA0083	GTTGACACTCTATCATTGATAGAGTTATTTTACCACTCCCTATCAGTGATGGCGCTGCACTACGGCTACTGTTTTAGAGCTAGAAATAGCAAGTTAAAATAAGGCTAGTCCGTTATCA	118
MCA0083	GTTGACACTCTATCATTGATAGAGTTATTTTACCACTCCCTATCAGTGATCTGGTTCGACAACGAGAACCGTTTTAGAGCTAGAAATAGCAAGTTAAAATAAGGCTAGTCCGTTATCA	118
MCA0083	GTTGACACTCTATCATTGATAGAGTTATTTTACCACTCCCTATCAGTGATCAGGTTCTCGTTGTCGAACCGTTTTAGAGCTAGAAATAGCAAGTTAAAATAAGGCTAGTCCGTTATCA	118
MCA0083	GTTGACACTCTATCATTGATAGAGTTATTTTACCACTCCCTATCAGTGATGAGAACCTGGCGCTGCACTAGTTTTAGAGCTAGAAATAGCAAGTTAAAATAAGGCTAGTCCGTTATCA	118
MCA0084	GTTGACACTCTATCATTGATAGAGTTATTTTACCACTCCCTATCAGTGATTTTCGGAAAGCATGGCTGGCGTTTTAGAGCTAGAAATAGCAAGTTAAAATAAGGCTAGTCCGTTATCA	118
MCA0084	GTTGACACTCTATCATTGATAGAGTTATTTTACCACTCCCTATCAGTGATAAAGCGATCGAGGGTGGGAAGTTTTAGAGCTAGAAATAGCAAGTTAAAATAAGGCTAGTCCGTTATCA	118
MCA0084	GTTGACACTCTATCATTGATAGAGTTATTTTACCACTCCCTATCAGTGATCGATCGAGGGTGGGAAGGGAGTTTTAGAGCTAGAAATAGCAAGTTAAAATAAGGCTAGTCCGTTATCA	118
MCA0084	GTTGACACTCTATCATTGATAGAGTTATTTTACCACTCCCTATCAGTGATTCCCACCCTCGATCGCTTTTGTTTTAGAGCTAGAAATAGCAAGTTAAAATAAGGCTAGTCCGTTATCA	118
MCA0084	GTTGACACTCTATCATTGATAGAGTTATTTTACCACTCCCTATCAGTGATGCTTTCCGAAAAGCGATCGAGTTTTAGAGCTAGAAATAGCAAGTTAAAATAAGGCTAGTCCGTTATCA	118
MCA0084	GTTGACACTCTATCATTGATAGAGTTATTTTACCACTCCCTATCAGTGATGCTGGCGGGCTTTCTGCTGCGTTTTAGAGCTAGAAATAGCAAGTTAAAATAAGGCTAGTCCGTTATCA	118
MCA0084	GTTGACACTCTATCATTGATAGAGTTATTTTACCACTCCCTATCAGTGATCTGGTCGATGAGTTGCCCCGGTTTTAGAGCTAGAAATAGCAAGTTAAAATAAGGCTAGTCCGTTATCA	118
MCA0084	GTTGACACTCTATCATTGATAGAGTTATTTTACCACTCCCTATCAGTGATGCCGCATCCCCCGTCCGTGCGTTTTAGAGCTAGAAATAGCAAGTTAAAATAAGGCTAGTCCGTTATCA	118
MCA0084	GTTGACACTCTATCATTGATAGAGTTATTTTACCACTCCCTATCAGTGATGTCCGTGCCGGGCTGACCGCGTTTTAGAGCTAGAAATAGCAAGTTAAAATAAGGCTAGTCCGTTATCA	118
MCA0084	GTTGACACTCTATCATTGATAGAGTTATTTTACCACTCCCTATCAGTGATTCCGTGCCGGGCTGACCGCGGTTTTAGAGCTAGAAATAGCAAGTTAAAATAAGGCTAGTCCGTTATCA	118
MCA0084	GTTGACACTCTATCATTGATAGAGTTATTTTACCACTCCCTATCAGTGATGGTCGCCAGCGATTTGCTACGTTTTAGAGCTAGAAATAGCAAGTTAAAATAAGGCTAGTCCGTTATCA	118
MCA0084	GTTGACACTCTATCATTGATAGAGTTATTTTACCACTCCCTATCAGTGATTTTCTGCAAGCGTGCGACGTGTTTTAGAGCTAGAAATAGCAAGTTAAAATAAGGCTAGTCCGTTATCA	118
MCA0084	GTTGACACTCTATCATTGATAGAGTTATTTTACCACTCCCTATCAGTGATGGGCAACTCATCGACCAGGTGTTTTAGAGCTAGAAATAGCAAGTTAAAATAAGGCTAGTCCGTTATCA	118
MCA0084	GTTGACACTCTATCATTGATAGAGTTATTTTACCACTCCCTATCAGTGATGACGTCGCACGCTTGCAGAAGTTTTAGAGCTAGAAATAGCAAGTTAAAATAAGGCTAGTCCGTTATCA	118
MCA0084	GTTGACACTCTATCATTGATAGAGTTATTTTACCACTCCCTATCAGTGATGTAGCAAATCGCTGGCGACCGTTTTAGAGCTAGAAATAGCAAGTTAAAATAAGGCTAGTCCGTTATCA	118
MCA0085	GTTGACACTCTATCATTGATAGAGTTATTTTACCACTCCCTATCAGTGATGAATCCGGACAGGTTCGCGGGTTTTAGAGCTAGAAATAGCAAGTTAAAATAAGGCTAGTCCGTTATCA	118
MCA0085	GTTGACACTCTATCATTGATAGAGTTATTTTACCACTCCCTATCAGTGATGAAGCCGCCGCGAACCTGTCGTTTTAGAGCTAGAAATAGCAAGTTAAAATAAGGCTAGTCCGTTATCA	118
MCA0085	GTTGACACTCTATCATTGATAGAGTTATTTTACCACTCCCTATCAGTGATGAACCTGTCCGGATTCCCCAGTTTTAGAGCTAGAAATAGCAAGTTAAAATAAGGCTAGTCCGTTATCA	118
MCA0085	GTTGACACTCTATCATTGATAGAGTTATTTTACCACTCCCTATCAGTGATGGGGAATCCGGACAGGTTCGGTTTTAGAGCTAGAAATAGCAAGTTAAAATAAGGCTAGTCCGTTATCA	118
MCA0085	GTTGACACTCTATCATTGATAGAGTTATTTTACCACTCCCTATCAGTGATGGCATATTCCTTGGGGAATCGTTTTAGAGCTAGAAATAGCAAGTTAAAATAAGGCTAGTCCGTTATCA	118
MCA0085	GTTGACACTCTATCATTGATAGAGTTATTTTACCACTCCCTATCAGTGATATTCCTTGGGGAATCCGGACGTTTTAGAGCTAGAAATAGCAAGTTAAAATAAGGCTAGTCCGTTATCA	118
MCA0085	GTTGACACTCTATCATTGATAGAGTTATTTTACCACTCCCTATCAGTGATGAATATGCCTTCCTGCTGCTGTTTTAGAGCTAGAAATAGCAAGTTAAAATAAGGCTAGTCCGTTATCA	118
MCA0085	GTTGACACTCTATCATTGATAGAGTTATTTTACCACTCCCTATCAGTGATCAGCAGGAAGGCATATTCCTGTTTTAGAGCTAGAAATAGCAAGTTAAAATAAGGCTAGTCCGTTATCA	118
MCA0085	GTTGACACTCTATCATTGATAGAGTTATTTTACCACTCCCTATCAGTGATAATATGCCTTCCTGCTGCTGGTTTTAGAGCTAGAAATAGCAAGTTAAAATAAGGCTAGTCCGTTATCA	118
MCA0085	GTTGACACTCTATCATTGATAGAGTTATTTTACCACTCCCTATCAGTGATGGAATATGCCTTCCTGCTGCGTTTTAGAGCTAGAAATAGCAAGTTAAAATAAGGCTAGTCCGTTATCA	118
MCA0085	GTTGACACTCTATCATTGATAGAGTTATTTTACCACTCCCTATCAGTGATCTGCTGCTGGGGACAGGCCTGTTTTAGAGCTAGAAATAGCAAGTTAAAATAAGGCTAGTCCGTTATCA	118
MCA0085	GTTGACACTCTATCATTGATAGAGTTATTTTACCACTCCCTATCAGTGATGCCTTCCTGCTGCTGGGGACGTTTTAGAGCTAGAAATAGCAAGTTAAAATAAGGCTAGTCCGTTATCA	118
MCA0085	GTTGACACTCTATCATTGATAGAGTTATTTTACCACTCCCTATCAGTGATGCAGGAAGGCATATTCCTTGGTTTTAGAGCTAGAAATAGCAAGTTAAAATAAGGCTAGTCCGTTATCA	118
MCA0085	GTTGACACTCTATCATTGATAGAGTTATTTTACCACTCCCTATCAGTGATAGCAGGAAGGCATATTCCTTGTTTTAGAGCTAGAAATAGCAAGTTAAAATAAGGCTAGTCCGTTATCA	118
MCA0085	GTTGACACTCTATCATTGATAGAGTTATTTTACCACTCCCTATCAGTGATGCCTGTCCCCAGCAGCAGGAGTTTTAGAGCTAGAAATAGCAAGTTAAAATAAGGCTAGTCCGTTATCA	118
MCA0086	GTTGACACTCTATCATTGATAGAGTTATTTTACCACTCCCTATCAGTGATGTAATGCTTACCTTTCCGTTGTTTTAGAGCTAGAAATAGCAAGTTAAAATAAGGCTAGTCCGTTATCA	118
MCA0086	GTTGACACTCTATCATTGATAGAGTTATTTTACCACTCCCTATCAGTGATGCTTACCTTTCCGTTCGGTTGTTTTAGAGCTAGAAATAGCAAGTTAAAATAAGGCTAGTCCGTTATCA	118
MCA0086	GTTGACACTCTATCATTGATAGAGTTATTTTACCACTCCCTATCAGTGATTAAGCATTACTCCCGCCCGCGTTTTAGAGCTAGAAATAGCAAGTTAAAATAAGGCTAGTCCGTTATCA	118
MCA0086	GTTGACACTCTATCATTGATAGAGTTATTTTACCACTCCCTATCAGTGATCCCGTCCCTCCGCCGCCCGGGTTTTAGAGCTAGAAATAGCAAGTTAAAATAAGGCTAGTCCGTTATCA	118
MCA0086	GTTGACACTCTATCATTGATAGAGTTATTTTACCACTCCCTATCAGTGATCCGTCCCTCCGCCGCCCGGCGTTTTAGAGCTAGAAATAGCAAGTTAAAATAAGGCTAGTCCGTTATCA	118
MCA0086	GTTGACACTCTATCATTGATAGAGTTATTTTACCACTCCCTATCAGTGATCCCTCCGCCGCCCGGCGGGCGTTTTAGAGCTAGAAATAGCAAGTTAAAATAAGGCTAGTCCGTTATCA	118
MCA0086	GTTGACACTCTATCATTGATAGAGTTATTTTACCACTCCCTATCAGTGATAAGCATTACTCCCGCCCGCCGTTTTAGAGCTAGAAATAGCAAGTTAAAATAAGGCTAGTCCGTTATCA	118
MCA0086	GTTGACACTCTATCATTGATAGAGTTATTTTACCACTCCCTATCAGTGATCATTACTCCCGCCCGCCGGGGTTTTAGAGCTAGAAATAGCAAGTTAAAATAAGGCTAGTCCGTTATCA	118
MCA0086	GTTGACACTCTATCATTGATAGAGTTATTTTACCACTCCCTATCAGTGATTCCCTCCGCCGCCCGGCGGGGTTTTAGAGCTAGAAATAGCAAGTTAAAATAAGGCTAGTCCGTTATCA	118
MCA0086	GTTGACACTCTATCATTGATAGAGTTATTTTACCACTCCCTATCAGTGATGGTGATCATCAGTTCGAGCAGTTTTAGAGCTAGAAATAGCAAGTTAAAATAAGGCTAGTCCGTTATCA	118
MCA0086	GTTGACACTCTATCATTGATAGAGTTATTTTACCACTCCCTATCAGTGATGCTCGAACTGATGATCACCGGTTTTAGAGCTAGAAATAGCAAGTTAAAATAAGGCTAGTCCGTTATCA	118
MCA0086	GTTGACACTCTATCATTGATAGAGTTATTTTACCACTCCCTATCAGTGATCGGTGATCATCAGTTCGAGCGTTTTAGAGCTAGAAATAGCAAGTTAAAATAAGGCTAGTCCGTTATCA	118
MCA0086	GTTGACACTCTATCATTGATAGAGTTATTTTACCACTCCCTATCAGTGATCCCGCCCGCCGGGCGGCGGAGTTTTAGAGCTAGAAATAGCAAGTTAAAATAAGGCTAGTCCGTTATCA	118
MCA0086	GTTGACACTCTATCATTGATAGAGTTATTTTACCACTCCCTATCAGTGATCGCCGGGCGGCGGAGGGACGGTTTTAGAGCTAGAAATAGCAAGTTAAAATAAGGCTAGTCCGTTATCA	118
MCA0086	GTTGACACTCTATCATTGATAGAGTTATTTTACCACTCCCTATCAGTGATATCCCCGTCCCTCCGCCGCCGTTTTAGAGCTAGAAATAGCAAGTTAAAATAAGGCTAGTCCGTTATCA	118
MCA0087	GTTGACACTCTATCATTGATAGAGTTATTTTACCACTCCCTATCAGTGATCTGGACTACCGCTCGAACCTGTTTTAGAGCTAGAAATAGCAAGTTAAAATAAGGCTAGTCCGTTATCA	118
MCA0087	GTTGACACTCTATCATTGATAGAGTTATTTTACCACTCCCTATCAGTGATAAAGCACCATGATTGCGGGTGTTTTAGAGCTAGAAATAGCAAGTTAAAATAAGGCTAGTCCGTTATCA	118
MCA0087	GTTGACACTCTATCATTGATAGAGTTATTTTACCACTCCCTATCAGTGATGACACCGACATCTATTTCGCGTTTTAGAGCTAGAAATAGCAAGTTAAAATAAGGCTAGTCCGTTATCA	118
MCA0087	GTTGACACTCTATCATTGATAGAGTTATTTTACCACTCCCTATCAGTGATGCCGCCAGCGAAATAGATGTGTTTTAGAGCTAGAAATAGCAAGTTAAAATAAGGCTAGTCCGTTATCA	118
MCA0087	GTTGACACTCTATCATTGATAGAGTTATTTTACCACTCCCTATCAGTGATGACATCTATTTCGCTGGCGGGTTTTAGAGCTAGAAATAGCAAGTTAAAATAAGGCTAGTCCGTTATCA	118
MCA0087	GTTGACACTCTATCATTGATAGAGTTATTTTACCACTCCCTATCAGTGATCATCGTCGTCATCTTCCTGAGTTTTAGAGCTAGAAATAGCAAGTTAAAATAAGGCTAGTCCGTTATCA	118
MCA0087	GTTGACACTCTATCATTGATAGAGTTATTTTACCACTCCCTATCAGTGATACCCATTTCGACCTGATCCGGTTTTAGAGCTAGAAATAGCAAGTTAAAATAAGGCTAGTCCGTTATCA	118
MCA0087	GTTGACACTCTATCATTGATAGAGTTATTTTACCACTCCCTATCAGTGATACCGACATCTATTTCGCTGGGTTTTAGAGCTAGAAATAGCAAGTTAAAATAAGGCTAGTCCGTTATCA	118
MCA0087	GTTGACACTCTATCATTGATAGAGTTATTTTACCACTCCCTATCAGTGATAGACAGTCGTCCTCAGCGAAGTTTTAGAGCTAGAAATAGCAAGTTAAAATAAGGCTAGTCCGTTATCA	118
MCA0087	GTTGACACTCTATCATTGATAGAGTTATTTTACCACTCCCTATCAGTGATGTCATGCTCGTCGTCTTCACGTTTTAGAGCTAGAAATAGCAAGTTAAAATAAGGCTAGTCCGTTATCA	118
MCA0087	GTTGACACTCTATCATTGATAGAGTTATTTTACCACTCCCTATCAGTGATGCTGAAACCTCTCAGCACGTGTTTTAGAGCTAGAAATAGCAAGTTAAAATAAGGCTAGTCCGTTATCA	118
MCA0087	GTTGACACTCTATCATTGATAGAGTTATTTTACCACTCCCTATCAGTGATGAAGATGACGACGATGAACAGTTTTAGAGCTAGAAATAGCAAGTTAAAATAAGGCTAGTCCGTTATCA	118
MCA0087	GTTGACACTCTATCATTGATAGAGTTATTTTACCACTCCCTATCAGTGATAGGACTACGGCGACAGCAACGTTTTAGAGCTAGAAATAGCAAGTTAAAATAAGGCTAGTCCGTTATCA	118
MCA0087	GTTGACACTCTATCATTGATAGAGTTATTTTACCACTCCCTATCAGTGATATCGTCCATGGCCTTGCGCAGTTTTAGAGCTAGAAATAGCAAGTTAAAATAAGGCTAGTCCGTTATCA	118
MCA0087	GTTGACACTCTATCATTGATAGAGTTATTTTACCACTCCCTATCAGTGATTCCAGGCTGAACATCACCAGGTTTTAGAGCTAGAAATAGCAAGTTAAAATAAGGCTAGTCCGTTATCA	118
MCA0088	GTTGACACTCTATCATTGATAGAGTTATTTTACCACTCCCTATCAGTGATCGGAAAAGAAGCACGCAAAAGTTTTAGAGCTAGAAATAGCAAGTTAAAATAAGGCTAGTCCGTTATCA	118
MCA0088	GTTGACACTCTATCATTGATAGAGTTATTTTACCACTCCCTATCAGTGATGTTTTGCGTGCTTCTTTTCCGTTTTAGAGCTAGAAATAGCAAGTTAAAATAAGGCTAGTCCGTTATCA	118
MCA0088	GTTGACACTCTATCATTGATAGAGTTATTTTACCACTCCCTATCAGTGATCGTTTTGCGTGCTTCTTTTCGTTTTAGAGCTAGAAATAGCAAGTTAAAATAAGGCTAGTCCGTTATCA	118
MCA0088	GTTGACACTCTATCATTGATAGAGTTATTTTACCACTCCCTATCAGTGATTCAGCACGATGGTGAACAGCGTTTTAGAGCTAGAAATAGCAAGTTAAAATAAGGCTAGTCCGTTATCA	118
MCA0088	GTTGACACTCTATCATTGATAGAGTTATTTTACCACTCCCTATCAGTGATGAACAGCAGGCCTACGACCAGTTTTAGAGCTAGAAATAGCAAGTTAAAATAAGGCTAGTCCGTTATCA	118
MCA0088	GTTGACACTCTATCATTGATAGAGTTATTTTACCACTCCCTATCAGTGATTGAACAGCAGGCCTACGACCGTTTTAGAGCTAGAAATAGCAAGTTAAAATAAGGCTAGTCCGTTATCA	118
MCA0088	GTTGACACTCTATCATTGATAGAGTTATTTTACCACTCCCTATCAGTGATAACGGCGCCGCCCTGGTCGTGTTTTAGAGCTAGAAATAGCAAGTTAAAATAAGGCTAGTCCGTTATCA	118
MCA0088	GTTGACACTCTATCATTGATAGAGTTATTTTACCACTCCCTATCAGTGATCAGCAGGCCTACGACCAGGGGTTTTAGAGCTAGAAATAGCAAGTTAAAATAAGGCTAGTCCGTTATCA	118
MCA0088	GTTGACACTCTATCATTGATAGAGTTATTTTACCACTCCCTATCAGTGATCACGCAAAACGGCGCCGCCCGTTTTAGAGCTAGAAATAGCAAGTTAAAATAAGGCTAGTCCGTTATCA	118
MCA0088	GTTGACACTCTATCATTGATAGAGTTATTTTACCACTCCCTATCAGTGATGCCCAGCATCGTCAGCACGAGTTTTAGAGCTAGAAATAGCAAGTTAAAATAAGGCTAGTCCGTTATCA	118
MCA0088	GTTGACACTCTATCATTGATAGAGTTATTTTACCACTCCCTATCAGTGATCATGCGGACGCTGGTGCTGCGTTTTAGAGCTAGAAATAGCAAGTTAAAATAAGGCTAGTCCGTTATCA	118
MCA0088	GTTGACACTCTATCATTGATAGAGTTATTTTACCACTCCCTATCAGTGATGCTGACGATGCTGGGCATCGGTTTTAGAGCTAGAAATAGCAAGTTAAAATAAGGCTAGTCCGTTATCA	118
MCA0088	GTTGACACTCTATCATTGATAGAGTTATTTTACCACTCCCTATCAGTGATACCATCGTGCTGACGATGCTGTTTTAGAGCTAGAAATAGCAAGTTAAAATAAGGCTAGTCCGTTATCA	118
MCA0088	GTTGACACTCTATCATTGATAGAGTTATTTTACCACTCCCTATCAGTGATGGACGCTGGTGCTGCTGGAAGTTTTAGAGCTAGAAATAGCAAGTTAAAATAAGGCTAGTCCGTTATCA	118
MCA0088	GTTGACACTCTATCATTGATAGAGTTATTTTACCACTCCCTATCAGTGATCACCATCGTGCTGACGATGCGTTTTAGAGCTAGAAATAGCAAGTTAAAATAAGGCTAGTCCGTTATCA	118
MCA0089	GTTGACACTCTATCATTGATAGAGTTATTTTACCACTCCCTATCAGTGATTCCGAGACGGAGCGGCCTGAGTTTTAGAGCTAGAAATAGCAAGTTAAAATAAGGCTAGTCCGTTATCA	118
MCA0089	GTTGACACTCTATCATTGATAGAGTTATTTTACCACTCCCTATCAGTGATCGAGACGGAGCGGCCTGATGGTTTTAGAGCTAGAAATAGCAAGTTAAAATAAGGCTAGTCCGTTATCA	118
MCA0089	GTTGACACTCTATCATTGATAGAGTTATTTTACCACTCCCTATCAGTGATCCCATCAGGCCGCTCCGTCTGTTTTAGAGCTAGAAATAGCAAGTTAAAATAAGGCTAGTCCGTTATCA	118
MCA0089	GTTGACACTCTATCATTGATAGAGTTATTTTACCACTCCCTATCAGTGATCGATATCAGCAGTTCCACCGGTTTTAGAGCTAGAAATAGCAAGTTAAAATAAGGCTAGTCCGTTATCA	118
MCA0089	GTTGACACTCTATCATTGATAGAGTTATTTTACCACTCCCTATCAGTGATCCGAGACGGAGCGGCCTGATGTTTTAGAGCTAGAAATAGCAAGTTAAAATAAGGCTAGTCCGTTATCA	118
MCA0089	GTTGACACTCTATCATTGATAGAGTTATTTTACCACTCCCTATCAGTGATCTGCACGAACAGACTGCCGAGTTTTAGAGCTAGAAATAGCAAGTTAAAATAAGGCTAGTCCGTTATCA	118
MCA0089	GTTGACACTCTATCATTGATAGAGTTATTTTACCACTCCCTATCAGTGATGGTGGAACTGCTGATATCGAGTTTTAGAGCTAGAAATAGCAAGTTAAAATAAGGCTAGTCCGTTATCA	118
MCA0089	GTTGACACTCTATCATTGATAGAGTTATTTTACCACTCCCTATCAGTGATCGATGGCGCCGACCACCAAAGTTTTAGAGCTAGAAATAGCAAGTTAAAATAAGGCTAGTCCGTTATCA	118
MCA0089	GTTGACACTCTATCATTGATAGAGTTATTTTACCACTCCCTATCAGTGATCTGCTGATATCGATGGTGCTGTTTTAGAGCTAGAAATAGCAAGTTAAAATAAGGCTAGTCCGTTATCA	118
MCA0089	GTTGACACTCTATCATTGATAGAGTTATTTTACCACTCCCTATCAGTGATACTGCTGATATCGATGGTGCGTTTTAGAGCTAGAAATAGCAAGTTAAAATAAGGCTAGTCCGTTATCA	118
MCA0089	GTTGACACTCTATCATTGATAGAGTTATTTTACCACTCCCTATCAGTGATTTGCTCGTTCTGGCGGTAGTGTTTTAGAGCTAGAAATAGCAAGTTAAAATAAGGCTAGTCCGTTATCA	118
MCA0089	GTTGACACTCTATCATTGATAGAGTTATTTTACCACTCCCTATCAGTGATACGGTTCACCCTCAACCTGCGTTTTAGAGCTAGAAATAGCAAGTTAAAATAAGGCTAGTCCGTTATCA	118
MCA0089	GTTGACACTCTATCATTGATAGAGTTATTTTACCACTCCCTATCAGTGATCGAGCAATTCGCGCTGATGCGTTTTAGAGCTAGAAATAGCAAGTTAAAATAAGGCTAGTCCGTTATCA	118
MCA0089	GTTGACACTCTATCATTGATAGAGTTATTTTACCACTCCCTATCAGTGATCTGGCGCTGGCGGGATTCTGGTTTTAGAGCTAGAAATAGCAAGTTAAAATAAGGCTAGTCCGTTATCA	118
MCA0089	GTTGACACTCTATCATTGATAGAGTTATTTTACCACTCCCTATCAGTGATCAACCTGCTGGCCAGCGACCGTTTTAGAGCTAGAAATAGCAAGTTAAAATAAGGCTAGTCCGTTATCA	118
MCA0090	GTTGACACTCTATCATTGATAGAGTTATTTTACCACTCCCTATCAGTGATATGAACCGGTCTCACCCTAAGTTTTAGAGCTAGAAATAGCAAGTTAAAATAAGGCTAGTCCGTTATCA	118
MCA0090	GTTGACACTCTATCATTGATAGAGTTATTTTACCACTCCCTATCAGTGATTGAAGCCGTTAGGGTGAGACGTTTTAGAGCTAGAAATAGCAAGTTAAAATAAGGCTAGTCCGTTATCA	118
MCA0090	GTTGACACTCTATCATTGATAGAGTTATTTTACCACTCCCTATCAGTGATTCGATCAGGGTGAAGCCGTTGTTTTAGAGCTAGAAATAGCAAGTTAAAATAAGGCTAGTCCGTTATCA	118
MCA0090	GTTGACACTCTATCATTGATAGAGTTATTTTACCACTCCCTATCAGTGATCGATCAGGGTGAAGCCGTTAGTTTTAGAGCTAGAAATAGCAAGTTAAAATAAGGCTAGTCCGTTATCA	118
MCA0090	GTTGACACTCTATCATTGATAGAGTTATTTTACCACTCCCTATCAGTGATGCTGACGAGTACTTCGATCAGTTTTAGAGCTAGAAATAGCAAGTTAAAATAAGGCTAGTCCGTTATCA	118
MCA0090	GTTGACACTCTATCATTGATAGAGTTATTTTACCACTCCCTATCAGTGATCGCTGACGAGTACTTCGATCGTTTTAGAGCTAGAAATAGCAAGTTAAAATAAGGCTAGTCCGTTATCA	118
MCA0090	GTTGACACTCTATCATTGATAGAGTTATTTTACCACTCCCTATCAGTGATATCTTTGCCGTGGCGCTGCTGTTTTAGAGCTAGAAATAGCAAGTTAAAATAAGGCTAGTCCGTTATCA	118
MCA0090	GTTGACACTCTATCATTGATAGAGTTATTTTACCACTCCCTATCAGTGATCTTGCGGGCGGCGATCTGCAGTTTTAGAGCTAGAAATAGCAAGTTAAAATAAGGCTAGTCCGTTATCA	118
MCA0090	GTTGACACTCTATCATTGATAGAGTTATTTTACCACTCCCTATCAGTGATCATCTTTGCCGTGGCGCTGCGTTTTAGAGCTAGAAATAGCAAGTTAAAATAAGGCTAGTCCGTTATCA	118
MCA0090	GTTGACACTCTATCATTGATAGAGTTATTTTACCACTCCCTATCAGTGATTTCGAACGCGGCCTTGCGGGGTTTTAGAGCTAGAAATAGCAAGTTAAAATAAGGCTAGTCCGTTATCA	118
MCA0090	GTTGACACTCTATCATTGATAGAGTTATTTTACCACTCCCTATCAGTGATCAGCGTGTTCATCTTTGCCGGTTTTAGAGCTAGAAATAGCAAGTTAAAATAAGGCTAGTCCGTTATCA	118
MCA0090	GTTGACACTCTATCATTGATAGAGTTATTTTACCACTCCCTATCAGTGATCGGCGATCTGCAGGGCCGCCGTTTTAGAGCTAGAAATAGCAAGTTAAAATAAGGCTAGTCCGTTATCA	118
MCA0090	GTTGACACTCTATCATTGATAGAGTTATTTTACCACTCCCTATCAGTGATGGATTCGAACGCGGCCTTGCGTTTTAGAGCTAGAAATAGCAAGTTAAAATAAGGCTAGTCCGTTATCA	118
MCA0090	GTTGACACTCTATCATTGATAGAGTTATTTTACCACTCCCTATCAGTGATCGGATTCGAACGCGGCCTTGGTTTTAGAGCTAGAAATAGCAAGTTAAAATAAGGCTAGTCCGTTATCA	118
MCA0090	GTTGACACTCTATCATTGATAGAGTTATTTTACCACTCCCTATCAGTGATCCTTGCGGGCGGCGATCTGCGTTTTAGAGCTAGAAATAGCAAGTTAAAATAAGGCTAGTCCGTTATCA	118
MCA0091	GTTGACACTCTATCATTGATAGAGTTATTTTACCACTCCCTATCAGTGATTTCTGCGCATCGGCAACCCCGTTTTAGAGCTAGAAATAGCAAGTTAAAATAAGGCTAGTCCGTTATCA	118
MCA0091	GTTGACACTCTATCATTGATAGAGTTATTTTACCACTCCCTATCAGTGATCGCATCGGCAACCCCAGGAGGTTTTAGAGCTAGAAATAGCAAGTTAAAATAAGGCTAGTCCGTTATCA	118
MCA0091	GTTGACACTCTATCATTGATAGAGTTATTTTACCACTCCCTATCAGTGATAAAGCGGCGGTTCTGCGCATGTTTTAGAGCTAGAAATAGCAAGTTAAAATAAGGCTAGTCCGTTATCA	118
MCA0091	GTTGACACTCTATCATTGATAGAGTTATTTTACCACTCCCTATCAGTGATCCCGATCATGAGTTCGATCAGTTTTAGAGCTAGAAATAGCAAGTTAAAATAAGGCTAGTCCGTTATCA	118
MCA0091	GTTGACACTCTATCATTGATAGAGTTATTTTACCACTCCCTATCAGTGATTTCGATCAGGGTGAAAGCGGGTTTTAGAGCTAGAAATAGCAAGTTAAAATAAGGCTAGTCCGTTATCA	118
MCA0091	GTTGACACTCTATCATTGATAGAGTTATTTTACCACTCCCTATCAGTGATGAGTTCGATCAGGGTGAAAGGTTTTAGAGCTAGAAATAGCAAGTTAAAATAAGGCTAGTCCGTTATCA	118
MCA0091	GTTGACACTCTATCATTGATAGAGTTATTTTACCACTCCCTATCAGTGATTCCCGATCATGAGTTCGATCGTTTTAGAGCTAGAAATAGCAAGTTAAAATAAGGCTAGTCCGTTATCA	118
MCA0091	GTTGACACTCTATCATTGATAGAGTTATTTTACCACTCCCTATCAGTGATTATGCCCACCGTGAGCAGGAGTTTTAGAGCTAGAAATAGCAAGTTAAAATAAGGCTAGTCCGTTATCA	118
MCA0091	GTTGACACTCTATCATTGATAGAGTTATTTTACCACTCCCTATCAGTGATACCCTGATCGAACTCATGATGTTTTAGAGCTAGAAATAGCAAGTTAAAATAAGGCTAGTCCGTTATCA	118
MCA0091	GTTGACACTCTATCATTGATAGAGTTATTTTACCACTCCCTATCAGTGATAGGATCAGATCGCGGAAACCGTTTTAGAGCTAGAAATAGCAAGTTAAAATAAGGCTAGTCCGTTATCA	118
MCA0091	GTTGACACTCTATCATTGATAGAGTTATTTTACCACTCCCTATCAGTGATCGGGTATGCCCACCGTGAGCGTTTTAGAGCTAGAAATAGCAAGTTAAAATAAGGCTAGTCCGTTATCA	118
MCA0091	GTTGACACTCTATCATTGATAGAGTTATTTTACCACTCCCTATCAGTGATCCCTGATCGAACTCATGATCGTTTTAGAGCTAGAAATAGCAAGTTAAAATAAGGCTAGTCCGTTATCA	118
MCA0091	GTTGACACTCTATCATTGATAGAGTTATTTTACCACTCCCTATCAGTGATCTGCTCACGGTGGGCATACCGTTTTAGAGCTAGAAATAGCAAGTTAAAATAAGGCTAGTCCGTTATCA	118
MCA0091	GTTGACACTCTATCATTGATAGAGTTATTTTACCACTCCCTATCAGTGATCGTGAGCAGGACGGCGGCGAGTTTTAGAGCTAGAAATAGCAAGTTAAAATAAGGCTAGTCCGTTATCA	118
MCA0091	GTTGACACTCTATCATTGATAGAGTTATTTTACCACTCCCTATCAGTGATGCCGCCGTCCTGCTCACGGTGTTTTAGAGCTAGAAATAGCAAGTTAAAATAAGGCTAGTCCGTTATCA	118
MCA0092	GTTGACACTCTATCATTGATAGAGTTATTTTACCACTCCCTATCAGTGATCAGTAGAGGAGGATCGAGGAGTTTTAGAGCTAGAAATAGCAAGTTAAAATAAGGCTAGTCCGTTATCA	118
MCA0092	GTTGACACTCTATCATTGATAGAGTTATTTTACCACTCCCTATCAGTGATCTGCCGCCGCGGCTTCGAAAGTTTTAGAGCTAGAAATAGCAAGTTAAAATAAGGCTAGTCCGTTATCA	118
MCA0092	GTTGACACTCTATCATTGATAGAGTTATTTTACCACTCCCTATCAGTGATGCAGTAGAGGAGGATCGAGGGTTTTAGAGCTAGAAATAGCAAGTTAAAATAAGGCTAGTCCGTTATCA	118
MCA0092	GTTGACACTCTATCATTGATAGAGTTATTTTACCACTCCCTATCAGTGATGCGGCAGTAGAGGAGGATCGGTTTTAGAGCTAGAAATAGCAAGTTAAAATAAGGCTAGTCCGTTATCA	118
MCA0092	GTTGACACTCTATCATTGATAGAGTTATTTTACCACTCCCTATCAGTGATATCCTCCTCTACTGCCGCCGGTTTTAGAGCTAGAAATAGCAAGTTAAAATAAGGCTAGTCCGTTATCA	118
MCA0092	GTTGACACTCTATCATTGATAGAGTTATTTTACCACTCCCTATCAGTGATGGAATGCGCGGCCGAAATCCGTTTTAGAGCTAGAAATAGCAAGTTAAAATAAGGCTAGTCCGTTATCA	118
MCA0092	GTTGACACTCTATCATTGATAGAGTTATTTTACCACTCCCTATCAGTGATCTCCTTGGCCCGGACATGGCGTTTTAGAGCTAGAAATAGCAAGTTAAAATAAGGCTAGTCCGTTATCA	118
MCA0092	GTTGACACTCTATCATTGATAGAGTTATTTTACCACTCCCTATCAGTGATCTGGTCCAAACCCAGGCGGCGTTTTAGAGCTAGAAATAGCAAGTTAAAATAAGGCTAGTCCGTTATCA	118
MCA0092	GTTGACACTCTATCATTGATAGAGTTATTTTACCACTCCCTATCAGTGATTGGTCCAAACCCAGGCGGCGGTTTTAGAGCTAGAAATAGCAAGTTAAAATAAGGCTAGTCCGTTATCA	118
MCA0092	GTTGACACTCTATCATTGATAGAGTTATTTTACCACTCCCTATCAGTGATCGAAATCCTGGTCCAAACCCGTTTTAGAGCTAGAAATAGCAAGTTAAAATAAGGCTAGTCCGTTATCA	118
MCA0092	GTTGACACTCTATCATTGATAGAGTTATTTTACCACTCCCTATCAGTGATCACATAGGCCGAGTTCTCCTGTTTTAGAGCTAGAAATAGCAAGTTAAAATAAGGCTAGTCCGTTATCA	118
MCA0092	GTTGACACTCTATCATTGATAGAGTTATTTTACCACTCCCTATCAGTGATTGCGTCGAACCGCAGCCTGGGTTTTAGAGCTAGAAATAGCAAGTTAAAATAAGGCTAGTCCGTTATCA	118
MCA0092	GTTGACACTCTATCATTGATAGAGTTATTTTACCACTCCCTATCAGTGATGTGCGCCACGAAGACCACATGTTTTAGAGCTAGAAATAGCAAGTTAAAATAAGGCTAGTCCGTTATCA	118
MCA0092	GTTGACACTCTATCATTGATAGAGTTATTTTACCACTCCCTATCAGTGATAGTTCTCCTTGGCCCGGACAGTTTTAGAGCTAGAAATAGCAAGTTAAAATAAGGCTAGTCCGTTATCA	118
MCA0092	GTTGACACTCTATCATTGATAGAGTTATTTTACCACTCCCTATCAGTGATTGTCCGGGCCAAGGAGAACTGTTTTAGAGCTAGAAATAGCAAGTTAAAATAAGGCTAGTCCGTTATCA	118
MCA0093	GTTGACACTCTATCATTGATAGAGTTATTTTACCACTCCCTATCAGTGATAAACTTCTTGCCGAGCCGGTGTTTTAGAGCTAGAAATAGCAAGTTAAAATAAGGCTAGTCCGTTATCA	118
MCA0093	GTTGACACTCTATCATTGATAGAGTTATTTTACCACTCCCTATCAGTGATCGTATCCTGGCCCACCGGCTGTTTTAGAGCTAGAAATAGCAAGTTAAAATAAGGCTAGTCCGTTATCA	118
MCA0093	GTTGACACTCTATCATTGATAGAGTTATTTTACCACTCCCTATCAGTGATAGCCGGTGGGCCAGGATACGGTTTTAGAGCTAGAAATAGCAAGTTAAAATAAGGCTAGTCCGTTATCA	118
MCA0093	GTTGACACTCTATCATTGATAGAGTTATTTTACCACTCCCTATCAGTGATCGAGCCGGTGGGCCAGGATAGTTTTAGAGCTAGAAATAGCAAGTTAAAATAAGGCTAGTCCGTTATCA	118
MCA0093	GTTGACACTCTATCATTGATAGAGTTATTTTACCACTCCCTATCAGTGATGAGCCGGTGGGCCAGGATACGTTTTAGAGCTAGAAATAGCAAGTTAAAATAAGGCTAGTCCGTTATCA	118
MCA0093	GTTGACACTCTATCATTGATAGAGTTATTTTACCACTCCCTATCAGTGATTTCGCTTTGGCATCGTACGCGTTTTAGAGCTAGAAATAGCAAGTTAAAATAAGGCTAGTCCGTTATCA	118
MCA0093	GTTGACACTCTATCATTGATAGAGTTATTTTACCACTCCCTATCAGTGATATCTAGGGCGGCGCCTGATCGTTTTAGAGCTAGAAATAGCAAGTTAAAATAAGGCTAGTCCGTTATCA	118
MCA0093	GTTGACACTCTATCATTGATAGAGTTATTTTACCACTCCCTATCAGTGATGGCATCGTACGCAGGATCTAGTTTTAGAGCTAGAAATAGCAAGTTAAAATAAGGCTAGTCCGTTATCA	118
MCA0093	GTTGACACTCTATCATTGATAGAGTTATTTTACCACTCCCTATCAGTGATTGGCATCGTACGCAGGATCTGTTTTAGAGCTAGAAATAGCAAGTTAAAATAAGGCTAGTCCGTTATCA	118
MCA0093	GTTGACACTCTATCATTGATAGAGTTATTTTACCACTCCCTATCAGTGATATCGTACGCAGGATCTAGGGGTTTTAGAGCTAGAAATAGCAAGTTAAAATAAGGCTAGTCCGTTATCA	118
MCA0093	GTTGACACTCTATCATTGATAGAGTTATTTTACCACTCCCTATCAGTGATAGACGTGTCCCTTGAAGTCGGTTTTAGAGCTAGAAATAGCAAGTTAAAATAAGGCTAGTCCGTTATCA	118
MCA0093	GTTGACACTCTATCATTGATAGAGTTATTTTACCACTCCCTATCAGTGATAGTACGCTGCTACGGATGCTGTTTTAGAGCTAGAAATAGCAAGTTAAAATAAGGCTAGTCCGTTATCA	118
MCA0093	GTTGACACTCTATCATTGATAGAGTTATTTTACCACTCCCTATCAGTGATGATCTAGGGCGGCGCCTGATGTTTTAGAGCTAGAAATAGCAAGTTAAAATAAGGCTAGTCCGTTATCA	118
MCA0093	GTTGACACTCTATCATTGATAGAGTTATTTTACCACTCCCTATCAGTGATCGTACTCTTGCCCGCACCGTGTTTTAGAGCTAGAAATAGCAAGTTAAAATAAGGCTAGTCCGTTATCA	118
MCA0093	GTTGACACTCTATCATTGATAGAGTTATTTTACCACTCCCTATCAGTGATAATTCACCCGCCCGCAAGACGTTTTAGAGCTAGAAATAGCAAGTTAAAATAAGGCTAGTCCGTTATCA	118
MCA0094	GTTGACACTCTATCATTGATAGAGTTATTTTACCACTCCCTATCAGTGATGGGAATCACACACTGCTCCTGTTTTAGAGCTAGAAATAGCAAGTTAAAATAAGGCTAGTCCGTTATCA	118
MCA0094	GTTGACACTCTATCATTGATAGAGTTATTTTACCACTCCCTATCAGTGATATCTGATTGATCAGACACCTGTTTTAGAGCTAGAAATAGCAAGTTAAAATAAGGCTAGTCCGTTATCA	118
MCA0094	GTTGACACTCTATCATTGATAGAGTTATTTTACCACTCCCTATCAGTGATAGGAGCAGTGTGTGATTCCCGTTTTAGAGCTAGAAATAGCAAGTTAAAATAAGGCTAGTCCGTTATCA	118
MCA0094	GTTGACACTCTATCATTGATAGAGTTATTTTACCACTCCCTATCAGTGATAATCTGATTGATCAGACACCGTTTTAGAGCTAGAAATAGCAAGTTAAAATAAGGCTAGTCCGTTATCA	118
MCA0094	GTTGACACTCTATCATTGATAGAGTTATTTTACCACTCCCTATCAGTGATGCGTTTGGCCCAGGCATCGCGTTTTAGAGCTAGAAATAGCAAGTTAAAATAAGGCTAGTCCGTTATCA	118
MCA0094	GTTGACACTCTATCATTGATAGAGTTATTTTACCACTCCCTATCAGTGATGATCAATCAGATTCTGCGTTGTTTTAGAGCTAGAAATAGCAAGTTAAAATAAGGCTAGTCCGTTATCA	118
MCA0094	GTTGACACTCTATCATTGATAGAGTTATTTTACCACTCCCTATCAGTGATTCGCCGGAGCGCGAGGTCTGGTTTTAGAGCTAGAAATAGCAAGTTAAAATAAGGCTAGTCCGTTATCA	118
MCA0094	GTTGACACTCTATCATTGATAGAGTTATTTTACCACTCCCTATCAGTGATAGGCCGCAGACCTCGCGCTCGTTTTAGAGCTAGAAATAGCAAGTTAAAATAAGGCTAGTCCGTTATCA	118
MCA0094	GTTGACACTCTATCATTGATAGAGTTATTTTACCACTCCCTATCAGTGATTCAGATTCTGCGTTTGGCCCGTTTTAGAGCTAGAAATAGCAAGTTAAAATAAGGCTAGTCCGTTATCA	118
MCA0094	GTTGACACTCTATCATTGATAGAGTTATTTTACCACTCCCTATCAGTGATCTCGCGCTCCGGCGATGCCTGTTTTAGAGCTAGAAATAGCAAGTTAAAATAAGGCTAGTCCGTTATCA	118
MCA0094	GTTGACACTCTATCATTGATAGAGTTATTTTACCACTCCCTATCAGTGATCCAGGCATCGCCGGAGCGCGGTTTTAGAGCTAGAAATAGCAAGTTAAAATAAGGCTAGTCCGTTATCA	118
MCA0094	GTTGACACTCTATCATTGATAGAGTTATTTTACCACTCCCTATCAGTGATCCTCGCGCTCCGGCGATGCCGTTTTAGAGCTAGAAATAGCAAGTTAAAATAAGGCTAGTCCGTTATCA	118
MCA0094	GTTGACACTCTATCATTGATAGAGTTATTTTACCACTCCCTATCAGTGATGCGGAGGATGCGCTGTTATCGTTTTAGAGCTAGAAATAGCAAGTTAAAATAAGGCTAGTCCGTTATCA	118
MCA0094	GTTGACACTCTATCATTGATAGAGTTATTTTACCACTCCCTATCAGTGATTTCCGGGCGTTCGGCGACGTGTTTTAGAGCTAGAAATAGCAAGTTAAAATAAGGCTAGTCCGTTATCA	118
MCA0094	GTTGACACTCTATCATTGATAGAGTTATTTTACCACTCCCTATCAGTGATCGTTCGGCGACGTTGGGCACGTTTTAGAGCTAGAAATAGCAAGTTAAAATAAGGCTAGTCCGTTATCA	118
MCA0095	GTTGACACTCTATCATTGATAGAGTTATTTTACCACTCCCTATCAGTGATGTTGCGACAGTCCCTTCTGCGTTTTAGAGCTAGAAATAGCAAGTTAAAATAAGGCTAGTCCGTTATCA	118
MCA0095	GTTGACACTCTATCATTGATAGAGTTATTTTACCACTCCCTATCAGTGATAACGTAAGCACCACGCGACCGTTTTAGAGCTAGAAATAGCAAGTTAAAATAAGGCTAGTCCGTTATCA	118
MCA0095	GTTGACACTCTATCATTGATAGAGTTATTTTACCACTCCCTATCAGTGATCGCAACGGGAGGCCGAACAAGTTTTAGAGCTAGAAATAGCAAGTTAAAATAAGGCTAGTCCGTTATCA	118
MCA0095	GTTGACACTCTATCATTGATAGAGTTATTTTACCACTCCCTATCAGTGATACTGGCATCTGCTGGAACCGGTTTTAGAGCTAGAAATAGCAAGTTAAAATAAGGCTAGTCCGTTATCA	118
MCA0095	GTTGACACTCTATCATTGATAGAGTTATTTTACCACTCCCTATCAGTGATGCAGATCACTGCCTGGCTCAGTTTTAGAGCTAGAAATAGCAAGTTAAAATAAGGCTAGTCCGTTATCA	118
MCA0095	GTTGACACTCTATCATTGATAGAGTTATTTTACCACTCCCTATCAGTGATGCAGAAGGGACTGTCGCAACGTTTTAGAGCTAGAAATAGCAAGTTAAAATAAGGCTAGTCCGTTATCA	118
MCA0095	GTTGACACTCTATCATTGATAGAGTTATTTTACCACTCCCTATCAGTGATGACCAGGCCGGAAACGATGCGTTTTAGAGCTAGAAATAGCAAGTTAAAATAAGGCTAGTCCGTTATCA	118
MCA0095	GTTGACACTCTATCATTGATAGAGTTATTTTACCACTCCCTATCAGTGATGGTGAGGTTTCCGGGTCGCGGTTTTAGAGCTAGAAATAGCAAGTTAAAATAAGGCTAGTCCGTTATCA	118
MCA0095	GTTGACACTCTATCATTGATAGAGTTATTTTACCACTCCCTATCAGTGATGACCCAGCAGCATGGCCAGCGTTTTAGAGCTAGAAATAGCAAGTTAAAATAAGGCTAGTCCGTTATCA	118
MCA0095	GTTGACACTCTATCATTGATAGAGTTATTTTACCACTCCCTATCAGTGATTCCAGCAGATGCCAGTGCGCGTTTTAGAGCTAGAAATAGCAAGTTAAAATAAGGCTAGTCCGTTATCA	118
MCA0095	GTTGACACTCTATCATTGATAGAGTTATTTTACCACTCCCTATCAGTGATGATGATCACCACGATGGTCAGTTTTAGAGCTAGAAATAGCAAGTTAAAATAAGGCTAGTCCGTTATCA	118
MCA0095	GTTGACACTCTATCATTGATAGAGTTATTTTACCACTCCCTATCAGTGATGTCGCCGGGAACCAGCTCGTGTTTTAGAGCTAGAAATAGCAAGTTAAAATAAGGCTAGTCCGTTATCA	118
MCA0095	GTTGACACTCTATCATTGATAGAGTTATTTTACCACTCCCTATCAGTGATGACCCGGAAACCTCACCCGCGTTTTAGAGCTAGAAATAGCAAGTTAAAATAAGGCTAGTCCGTTATCA	118
MCA0095	GTTGACACTCTATCATTGATAGAGTTATTTTACCACTCCCTATCAGTGATGAACAACGGCTCGCCGAACGGTTTTAGAGCTAGAAATAGCAAGTTAAAATAAGGCTAGTCCGTTATCA	118
MCA0095	GTTGACACTCTATCATTGATAGAGTTATTTTACCACTCCCTATCAGTGATTGAGGGCGGCCTCTTCCACTGTTTTAGAGCTAGAAATAGCAAGTTAAAATAAGGCTAGTCCGTTATCA	118
MCA0096	GTTGACACTCTATCATTGATAGAGTTATTTTACCACTCCCTATCAGTGATCTGGCCAAGACCAAGCTCATGTTTTAGAGCTAGAAATAGCAAGTTAAAATAAGGCTAGTCCGTTATCA	118
MCA0096	GTTGACACTCTATCATTGATAGAGTTATTTTACCACTCCCTATCAGTGATTGACTGCCGTGCCTTCGTGCGTTTTAGAGCTAGAAATAGCAAGTTAAAATAAGGCTAGTCCGTTATCA	118
MCA0096	GTTGACACTCTATCATTGATAGAGTTATTTTACCACTCCCTATCAGTGATCGATGCGTTTGCGCACCCTCGTTTTAGAGCTAGAAATAGCAAGTTAAAATAAGGCTAGTCCGTTATCA	118
MCA0096	GTTGACACTCTATCATTGATAGAGTTATTTTACCACTCCCTATCAGTGATCAAAGCCGGCCGACTCACCGGTTTTAGAGCTAGAAATAGCAAGTTAAAATAAGGCTAGTCCGTTATCA	118
MCA0096	GTTGACACTCTATCATTGATAGAGTTATTTTACCACTCCCTATCAGTGATCTTCGGCTGGATCAAGACCGGTTTTAGAGCTAGAAATAGCAAGTTAAAATAAGGCTAGTCCGTTATCA	118
MCA0096	GTTGACACTCTATCATTGATAGAGTTATTTTACCACTCCCTATCAGTGATCTTGGCATGCCCGATGAGCTGTTTTAGAGCTAGAAATAGCAAGTTAAAATAAGGCTAGTCCGTTATCA	118
MCA0096	GTTGACACTCTATCATTGATAGAGTTATTTTACCACTCCCTATCAGTGATGATCAAGACCGTGGGCGGTCGTTTTAGAGCTAGAAATAGCAAGTTAAAATAAGGCTAGTCCGTTATCA	118
MCA0096	GTTGACACTCTATCATTGATAGAGTTATTTTACCACTCCCTATCAGTGATCCGCTGGGTGCGTCCGTCAAGTTTTAGAGCTAGAAATAGCAAGTTAAAATAAGGCTAGTCCGTTATCA	118
MCA0096	GTTGACACTCTATCATTGATAGAGTTATTTTACCACTCCCTATCAGTGATTTGGCTTTGGCCGCCACGTGGTTTTAGAGCTAGAAATAGCAAGTTAAAATAAGGCTAGTCCGTTATCA	118
MCA0096	GTTGACACTCTATCATTGATAGAGTTATTTTACCACTCCCTATCAGTGATTCGGGCATGCCAAGCTGGCGGTTTTAGAGCTAGAAATAGCAAGTTAAAATAAGGCTAGTCCGTTATCA	118
MCA0096	GTTGACACTCTATCATTGATAGAGTTATTTTACCACTCCCTATCAGTGATCCATTGACGGACGCACCCAGGTTTTAGAGCTAGAAATAGCAAGTTAAAATAAGGCTAGTCCGTTATCA	118
MCA0096	GTTGACACTCTATCATTGATAGAGTTATTTTACCACTCCCTATCAGTGATCATCGGGCATGCCAAGCTGGGTTTTAGAGCTAGAAATAGCAAGTTAAAATAAGGCTAGTCCGTTATCA	118
MCA0096	GTTGACACTCTATCATTGATAGAGTTATTTTACCACTCCCTATCAGTGATGGCTGGATCAAGACCGTGGGGTTTTAGAGCTAGAAATAGCAAGTTAAAATAAGGCTAGTCCGTTATCA	118
MCA0096	GTTGACACTCTATCATTGATAGAGTTATTTTACCACTCCCTATCAGTGATGGGCTCCCTCGGTGGCTGGTGTTTTAGAGCTAGAAATAGCAAGTTAAAATAAGGCTAGTCCGTTATCA	118
MCA0096	GTTGACACTCTATCATTGATAGAGTTATTTTACCACTCCCTATCAGTGATCGAGGGAGCCCATGCGCACGGTTTTAGAGCTAGAAATAGCAAGTTAAAATAAGGCTAGTCCGTTATCA	118
MCA0097	GTTGACACTCTATCATTGATAGAGTTATTTTACCACTCCCTATCAGTGATTGGAATGGGAAACCGTCATCGTTTTAGAGCTAGAAATAGCAAGTTAAAATAAGGCTAGTCCGTTATCA	118
MCA0097	GTTGACACTCTATCATTGATAGAGTTATTTTACCACTCCCTATCAGTGATTTTCGAGCGGGTGGCGAGCTGTTTTAGAGCTAGAAATAGCAAGTTAAAATAAGGCTAGTCCGTTATCA	118
MCA0097	GTTGACACTCTATCATTGATAGAGTTATTTTACCACTCCCTATCAGTGATGTGGATTTCCAGCCCGATGAGTTTTAGAGCTAGAAATAGCAAGTTAAAATAAGGCTAGTCCGTTATCA	118
MCA0097	GTTGACACTCTATCATTGATAGAGTTATTTTACCACTCCCTATCAGTGATATGGAATGGGAAACCGTCATGTTTTAGAGCTAGAAATAGCAAGTTAAAATAAGGCTAGTCCGTTATCA	118
MCA0097	GTTGACACTCTATCATTGATAGAGTTATTTTACCACTCCCTATCAGTGATATGGGAAACCGTCATCGGGCGTTTTAGAGCTAGAAATAGCAAGTTAAAATAAGGCTAGTCCGTTATCA	118
MCA0097	GTTGACACTCTATCATTGATAGAGTTATTTTACCACTCCCTATCAGTGATGGTGTTGGGTTCGGCGCCGTGTTTTAGAGCTAGAAATAGCAAGTTAAAATAAGGCTAGTCCGTTATCA	118
MCA0097	GTTGACACTCTATCATTGATAGAGTTATTTTACCACTCCCTATCAGTGATGTTGAGCACCGGCAGCACGCGTTTTAGAGCTAGAAATAGCAAGTTAAAATAAGGCTAGTCCGTTATCA	118
MCA0097	GTTGACACTCTATCATTGATAGAGTTATTTTACCACTCCCTATCAGTGATCAGGCCTGCGCCATCGACCTGTTTTAGAGCTAGAAATAGCAAGTTAAAATAAGGCTAGTCCGTTATCA	118
MCA0097	GTTGACACTCTATCATTGATAGAGTTATTTTACCACTCCCTATCAGTGATGATGGCGCAGGCCTGGGTGTGTTTTAGAGCTAGAAATAGCAAGTTAAAATAAGGCTAGTCCGTTATCA	118
MCA0097	GTTGACACTCTATCATTGATAGAGTTATTTTACCACTCCCTATCAGTGATGTTGGGTTCGGCGCCGTAGGGTTTTAGAGCTAGAAATAGCAAGTTAAAATAAGGCTAGTCCGTTATCA	118
MCA0097	GTTGACACTCTATCATTGATAGAGTTATTTTACCACTCCCTATCAGTGATTTCTATCCCGATCTGCCCAAGTTTTAGAGCTAGAAATAGCAAGTTAAAATAAGGCTAGTCCGTTATCA	118
MCA0097	GTTGACACTCTATCATTGATAGAGTTATTTTACCACTCCCTATCAGTGATGAACTTGACCGCCATGCGCAGTTTTAGAGCTAGAAATAGCAAGTTAAAATAAGGCTAGTCCGTTATCA	118
MCA0097	GTTGACACTCTATCATTGATAGAGTTATTTTACCACTCCCTATCAGTGATCACCGACACCGGCGCGATCTGTTTTAGAGCTAGAAATAGCAAGTTAAAATAAGGCTAGTCCGTTATCA	118
MCA0097	GTTGACACTCTATCATTGATAGAGTTATTTTACCACTCCCTATCAGTGATGTCAAGTTCGGCCTGGCCATGTTTTAGAGCTAGAAATAGCAAGTTAAAATAAGGCTAGTCCGTTATCA	118
MCA0097	GTTGACACTCTATCATTGATAGAGTTATTTTACCACTCCCTATCAGTGATACGGCCTCGCGGTTGAGCACGTTTTAGAGCTAGAAATAGCAAGTTAAAATAAGGCTAGTCCGTTATCA	118
MCA0098	GTTGACACTCTATCATTGATAGAGTTATTTTACCACTCCCTATCAGTGATTTCTCTCCGTTCGAGACCGGGTTTTAGAGCTAGAAATAGCAAGTTAAAATAAGGCTAGTCCGTTATCA	118
MCA0098	GTTGACACTCTATCATTGATAGAGTTATTTTACCACTCCCTATCAGTGATAACTGGCCGCCGGTCTCGAAGTTTTAGAGCTAGAAATAGCAAGTTAAAATAAGGCTAGTCCGTTATCA	118
MCA0098	GTTGACACTCTATCATTGATAGAGTTATTTTACCACTCCCTATCAGTGATGAATTCTCTCCGTTCGAGACGTTTTAGAGCTAGAAATAGCAAGTTAAAATAAGGCTAGTCCGTTATCA	118
MCA0098	GTTGACACTCTATCATTGATAGAGTTATTTTACCACTCCCTATCAGTGATTCGCAAGACCCTCGCCGAACGTTTTAGAGCTAGAAATAGCAAGTTAAAATAAGGCTAGTCCGTTATCA	118
MCA0098	GTTGACACTCTATCATTGATAGAGTTATTTTACCACTCCCTATCAGTGATACCCTCGCCGAACTGGCCGCGTTTTAGAGCTAGAAATAGCAAGTTAAAATAAGGCTAGTCCGTTATCA	118
MCA0098	GTTGACACTCTATCATTGATAGAGTTATTTTACCACTCCCTATCAGTGATGTGATGAAGCTGTTGAGGGCGTTTTAGAGCTAGAAATAGCAAGTTAAAATAAGGCTAGTCCGTTATCA	118
MCA0098	GTTGACACTCTATCATTGATAGAGTTATTTTACCACTCCCTATCAGTGATCTGGGCCAGGGCGATTTCGGGTTTTAGAGCTAGAAATAGCAAGTTAAAATAAGGCTAGTCCGTTATCA	118
MCA0098	GTTGACACTCTATCATTGATAGAGTTATTTTACCACTCCCTATCAGTGATTGATGAAGCTGTTGAGGGCGGTTTTAGAGCTAGAAATAGCAAGTTAAAATAAGGCTAGTCCGTTATCA	118
MCA0098	GTTGACACTCTATCATTGATAGAGTTATTTTACCACTCCCTATCAGTGATCGTGATGAAGCTGTTGAGGGGTTTTAGAGCTAGAAATAGCAAGTTAAAATAAGGCTAGTCCGTTATCA	118
MCA0098	GTTGACACTCTATCATTGATAGAGTTATTTTACCACTCCCTATCAGTGATACCGGCGGCCAGTTCGGCGAGTTTTAGAGCTAGAAATAGCAAGTTAAAATAAGGCTAGTCCGTTATCA	118
MCA0098	GTTGACACTCTATCATTGATAGAGTTATTTTACCACTCCCTATCAGTGATAAGGACATCTTCTGCACGAAGTTTTAGAGCTAGAAATAGCAAGTTAAAATAAGGCTAGTCCGTTATCA	118
MCA0098	GTTGACACTCTATCATTGATAGAGTTATTTTACCACTCCCTATCAGTGATGCCTTTGGCGAGGCGCTCATGTTTTAGAGCTAGAAATAGCAAGTTAAAATAAGGCTAGTCCGTTATCA	118
MCA0098	GTTGACACTCTATCATTGATAGAGTTATTTTACCACTCCCTATCAGTGATGACGAAACTGTCCAGCATCCGTTTTAGAGCTAGAAATAGCAAGTTAAAATAAGGCTAGTCCGTTATCA	118
MCA0098	GTTGACACTCTATCATTGATAGAGTTATTTTACCACTCCCTATCAGTGATAGATGTCCTTCTGGGCGATGGTTTTAGAGCTAGAAATAGCAAGTTAAAATAAGGCTAGTCCGTTATCA	118
MCA0098	GTTGACACTCTATCATTGATAGAGTTATTTTACCACTCCCTATCAGTGATCGCCTCGCCAAAGGCGAAGCGTTTTAGAGCTAGAAATAGCAAGTTAAAATAAGGCTAGTCCGTTATCA	118
MCA0099	GTTGACACTCTATCATTGATAGAGTTATTTTACCACTCCCTATCAGTGATTGCGATTTTGTTGACTTCCGGTTTTAGAGCTAGAAATAGCAAGTTAAAATAAGGCTAGTCCGTTATCA	118
MCA0099	GTTGACACTCTATCATTGATAGAGTTATTTTACCACTCCCTATCAGTGATCCTTGTCGTCGTCGATGGCGGTTTTAGAGCTAGAAATAGCAAGTTAAAATAAGGCTAGTCCGTTATCA	118
MCA0099	GTTGACACTCTATCATTGATAGAGTTATTTTACCACTCCCTATCAGTGATCGGAAGTCAACAAAATCGCAGTTTTAGAGCTAGAAATAGCAAGTTAAAATAAGGCTAGTCCGTTATCA	118
MCA0099	GTTGACACTCTATCATTGATAGAGTTATTTTACCACTCCCTATCAGTGATAGTCAACAAAATCGCATGGCGTTTTAGAGCTAGAAATAGCAAGTTAAAATAAGGCTAGTCCGTTATCA	118
MCA0099	GTTGACACTCTATCATTGATAGAGTTATTTTACCACTCCCTATCAGTGATCTCGGCTTCGTCGAACAACTGTTTTAGAGCTAGAAATAGCAAGTTAAAATAAGGCTAGTCCGTTATCA	118
MCA0099	GTTGACACTCTATCATTGATAGAGTTATTTTACCACTCCCTATCAGTGATTTCGACCTTGTCGTCGTCGAGTTTTAGAGCTAGAAATAGCAAGTTAAAATAAGGCTAGTCCGTTATCA	118
MCA0099	GTTGACACTCTATCATTGATAGAGTTATTTTACCACTCCCTATCAGTGATGAGAATCTGCGACAGGTCGCGTTTTAGAGCTAGAAATAGCAAGTTAAAATAAGGCTAGTCCGTTATCA	118
MCA0099	GTTGACACTCTATCATTGATAGAGTTATTTTACCACTCCCTATCAGTGATTCGGCAGCGTCGACACCAGCGTTTTAGAGCTAGAAATAGCAAGTTAAAATAAGGCTAGTCCGTTATCA	118
MCA0099	GTTGACACTCTATCATTGATAGAGTTATTTTACCACTCCCTATCAGTGATCCTCGCCATCGACGACGACAGTTTTAGAGCTAGAAATAGCAAGTTAAAATAAGGCTAGTCCGTTATCA	118
MCA0099	GTTGACACTCTATCATTGATAGAGTTATTTTACCACTCCCTATCAGTGATCGAAGCCGAGAATCTGCGACGTTTTAGAGCTAGAAATAGCAAGTTAAAATAAGGCTAGTCCGTTATCA	118
MCA0099	GTTGACACTCTATCATTGATAGAGTTATTTTACCACTCCCTATCAGTGATCTGCGACAGGTCGCGGGCATGTTTTAGAGCTAGAAATAGCAAGTTAAAATAAGGCTAGTCCGTTATCA	118
MCA0099	GTTGACACTCTATCATTGATAGAGTTATTTTACCACTCCCTATCAGTGATCGAGAATCTGCGACAGGTCGGTTTTAGAGCTAGAAATAGCAAGTTAAAATAAGGCTAGTCCGTTATCA	118
MCA0099	GTTGACACTCTATCATTGATAGAGTTATTTTACCACTCCCTATCAGTGATCGCGACCTGTCGCAGATTCTGTTTTAGAGCTAGAAATAGCAAGTTAAAATAAGGCTAGTCCGTTATCA	118
MCA0099	GTTGACACTCTATCATTGATAGAGTTATTTTACCACTCCCTATCAGTGATCGCCATCGGCGCGACCCGGCGTTTTAGAGCTAGAAATAGCAAGTTAAAATAAGGCTAGTCCGTTATCA	118
MCA0099	GTTGACACTCTATCATTGATAGAGTTATTTTACCACTCCCTATCAGTGATCGGCAGCGTCGACACCAGCCGTTTTAGAGCTAGAAATAGCAAGTTAAAATAAGGCTAGTCCGTTATCA	118
MCA0100	GTTGACACTCTATCATTGATAGAGTTATTTTACCACTCCCTATCAGTGATAACGATCTGTCGATTGATCTGTTTTAGAGCTAGAAATAGCAAGTTAAAATAAGGCTAGTCCGTTATCA	118
MCA0100	GTTGACACTCTATCATTGATAGAGTTATTTTACCACTCCCTATCAGTGATTCTGTCGATTGATCTGGGCAGTTTTAGAGCTAGAAATAGCAAGTTAAAATAAGGCTAGTCCGTTATCA	118
MCA0100	GTTGACACTCTATCATTGATAGAGTTATTTTACCACTCCCTATCAGTGATGAACGATCTGTCGATTGATCGTTTTAGAGCTAGAAATAGCAAGTTAAAATAAGGCTAGTCCGTTATCA	118
MCA0100	GTTGACACTCTATCATTGATAGAGTTATTTTACCACTCCCTATCAGTGATCTGATTTACATCAGAGGTCAGTTTTAGAGCTAGAAATAGCAAGTTAAAATAAGGCTAGTCCGTTATCA	118
MCA0100	GTTGACACTCTATCATTGATAGAGTTATTTTACCACTCCCTATCAGTGATCTGACCTCTGATGTAAATCAGTTTTAGAGCTAGAAATAGCAAGTTAAAATAAGGCTAGTCCGTTATCA	118
MCA0100	GTTGACACTCTATCATTGATAGAGTTATTTTACCACTCCCTATCAGTGATTCTGATGTAAATCAGGGTGTGTTTTAGAGCTAGAAATAGCAAGTTAAAATAAGGCTAGTCCGTTATCA	118
MCA0100	GTTGACACTCTATCATTGATAGAGTTATTTTACCACTCCCTATCAGTGATCCTGACCTCTGATGTAAATCGTTTTAGAGCTAGAAATAGCAAGTTAAAATAAGGCTAGTCCGTTATCA	118
MCA0100	GTTGACACTCTATCATTGATAGAGTTATTTTACCACTCCCTATCAGTGATCCTGATTTACATCAGAGGTCGTTTTAGAGCTAGAAATAGCAAGTTAAAATAAGGCTAGTCCGTTATCA	118
MCA0100	GTTGACACTCTATCATTGATAGAGTTATTTTACCACTCCCTATCAGTGATAACACCCTGATTTACATCAGGTTTTAGAGCTAGAAATAGCAAGTTAAAATAAGGCTAGTCCGTTATCA	118
MCA0100	GTTGACACTCTATCATTGATAGAGTTATTTTACCACTCCCTATCAGTGATCCACCACCGAGGGCTCGTTCGTTTTAGAGCTAGAAATAGCAAGTTAAAATAAGGCTAGTCCGTTATCA	118
MCA0100	GTTGACACTCTATCATTGATAGAGTTATTTTACCACTCCCTATCAGTGATCATCGTCCTGAACGAGCCCTGTTTTAGAGCTAGAAATAGCAAGTTAAAATAAGGCTAGTCCGTTATCA	118
MCA0100	GTTGACACTCTATCATTGATAGAGTTATTTTACCACTCCCTATCAGTGATCGTGCGTCCGAGCATGGACTGTTTTAGAGCTAGAAATAGCAAGTTAAAATAAGGCTAGTCCGTTATCA	118
MCA0100	GTTGACACTCTATCATTGATAGAGTTATTTTACCACTCCCTATCAGTGATTCCGGGAGGACAAGAACCGCGTTTTAGAGCTAGAAATAGCAAGTTAAAATAAGGCTAGTCCGTTATCA	118
MCA0100	GTTGACACTCTATCATTGATAGAGTTATTTTACCACTCCCTATCAGTGATCGGATGGCAGTGATGTTCCCGTTTTAGAGCTAGAAATAGCAAGTTAAAATAAGGCTAGTCCGTTATCA	118
MCA0100	GTTGACACTCTATCATTGATAGAGTTATTTTACCACTCCCTATCAGTGATGCCAAGTCCATCGCCGCCGTGTTTTAGAGCTAGAAATAGCAAGTTAAAATAAGGCTAGTCCGTTATCA	118
MCA0101	GTTGACACTCTATCATTGATAGAGTTATTTTACCACTCCCTATCAGTGATGCTCGCATTCACCAAGAAGCGTTTTAGAGCTAGAAATAGCAAGTTAAAATAAGGCTAGTCCGTTATCA	118
MCA0101	GTTGACACTCTATCATTGATAGAGTTATTTTACCACTCCCTATCAGTGATCTTGGTGAATGCGAGCTTGAGTTTTAGAGCTAGAAATAGCAAGTTAAAATAAGGCTAGTCCGTTATCA	118
MCA0101	GTTGACACTCTATCATTGATAGAGTTATTTTACCACTCCCTATCAGTGATGAAATTCTGGGCCGGCTTCTGTTTTAGAGCTAGAAATAGCAAGTTAAAATAAGGCTAGTCCGTTATCA	118
MCA0101	GTTGACACTCTATCATTGATAGAGTTATTTTACCACTCCCTATCAGTGATGAGCAGGACCAGCGAGACGAGTTTTAGAGCTAGAAATAGCAAGTTAAAATAAGGCTAGTCCGTTATCA	118
MCA0101	GTTGACACTCTATCATTGATAGAGTTATTTTACCACTCCCTATCAGTGATAGCAGCCGGAAATTCTGGGCGTTTTAGAGCTAGAAATAGCAAGTTAAAATAAGGCTAGTCCGTTATCA	118
MCA0101	GTTGACACTCTATCATTGATAGAGTTATTTTACCACTCCCTATCAGTGATGGCCCAGAATTTCCGGCTGCGTTTTAGAGCTAGAAATAGCAAGTTAAAATAAGGCTAGTCCGTTATCA	118
MCA0101	GTTGACACTCTATCATTGATAGAGTTATTTTACCACTCCCTATCAGTGATAACCAGCAGCCGGAAATTCTGTTTTAGAGCTAGAAATAGCAAGTTAAAATAAGGCTAGTCCGTTATCA	118
MCA0101	GTTGACACTCTATCATTGATAGAGTTATTTTACCACTCCCTATCAGTGATAGAAGCCGGCCCAGAATTTCGTTTTAGAGCTAGAAATAGCAAGTTAAAATAAGGCTAGTCCGTTATCA	118
MCA0101	GTTGACACTCTATCATTGATAGAGTTATTTTACCACTCCCTATCAGTGATAAACCAGCAGCCGGAAATTCGTTTTAGAGCTAGAAATAGCAAGTTAAAATAAGGCTAGTCCGTTATCA	118
MCA0101	GTTGACACTCTATCATTGATAGAGTTATTTTACCACTCCCTATCAGTGATGGTTTTCGCCGTCGTCTCGCGTTTTAGAGCTAGAAATAGCAAGTTAAAATAAGGCTAGTCCGTTATCA	118
MCA0101	GTTGACACTCTATCATTGATAGAGTTATTTTACCACTCCCTATCAGTGATCGTCTCGCTGGTCCTGCTCGGTTTTAGAGCTAGAAATAGCAAGTTAAAATAAGGCTAGTCCGTTATCA	118
MCA0101	GTTGACACTCTATCATTGATAGAGTTATTTTACCACTCCCTATCAGTGATCTGCTGCAGAGGATAGACCGGTTTTAGAGCTAGAAATAGCAAGTTAAAATAAGGCTAGTCCGTTATCA	118
MCA0101	GTTGACACTCTATCATTGATAGAGTTATTTTACCACTCCCTATCAGTGATGCACTGACGAACTGCTGCAGGTTTTAGAGCTAGAAATAGCAAGTTAAAATAAGGCTAGTCCGTTATCA	118
MCA0101	GTTGACACTCTATCATTGATAGAGTTATTTTACCACTCCCTATCAGTGATGGGAGCGATCGGCGCGCTCCGTTTTAGAGCTAGAAATAGCAAGTTAAAATAAGGCTAGTCCGTTATCA	118
MCA0101	GTTGACACTCTATCATTGATAGAGTTATTTTACCACTCCCTATCAGTGATGCCGATCGCTCCCCGCCGGTGTTTTAGAGCTAGAAATAGCAAGTTAAAATAAGGCTAGTCCGTTATCA	118
MCA0102	GTTGACACTCTATCATTGATAGAGTTATTTTACCACTCCCTATCAGTGATGCGAAAATCAGGATACGGGAGTTTTAGAGCTAGAAATAGCAAGTTAAAATAAGGCTAGTCCGTTATCA	118
MCA0102	GTTGACACTCTATCATTGATAGAGTTATTTTACCACTCCCTATCAGTGATTATCCTGATTTTCGCGAGCCGTTTTAGAGCTAGAAATAGCAAGTTAAAATAAGGCTAGTCCGTTATCA	118
MCA0102	GTTGACACTCTATCATTGATAGAGTTATTTTACCACTCCCTATCAGTGATGGCTCGCGAAAATCAGGATAGTTTTAGAGCTAGAAATAGCAAGTTAAAATAAGGCTAGTCCGTTATCA	118
MCA0102	GTTGACACTCTATCATTGATAGAGTTATTTTACCACTCCCTATCAGTGATCGGCCAGGCTCGCGAAAATCGTTTTAGAGCTAGAAATAGCAAGTTAAAATAAGGCTAGTCCGTTATCA	118
MCA0102	GTTGACACTCTATCATTGATAGAGTTATTTTACCACTCCCTATCAGTGATGCTCGCGAAAATCAGGATACGTTTTAGAGCTAGAAATAGCAAGTTAAAATAAGGCTAGTCCGTTATCA	118
MCA0102	GTTGACACTCTATCATTGATAGAGTTATTTTACCACTCCCTATCAGTGATCGCGAAAATCAGGATACGGGGTTTTAGAGCTAGAAATAGCAAGTTAAAATAAGGCTAGTCCGTTATCA	118
MCA0102	GTTGACACTCTATCATTGATAGAGTTATTTTACCACTCCCTATCAGTGATGCGCCCAATCTTGCGGCAAAGTTTTAGAGCTAGAAATAGCAAGTTAAAATAAGGCTAGTCCGTTATCA	118
MCA0102	GTTGACACTCTATCATTGATAGAGTTATTTTACCACTCCCTATCAGTGATGATCCGCATCGCCATCGCAGGTTTTAGAGCTAGAAATAGCAAGTTAAAATAAGGCTAGTCCGTTATCA	118
MCA0102	GTTGACACTCTATCATTGATAGAGTTATTTTACCACTCCCTATCAGTGATTCGTCCCTTTGCCGCAAGATGTTTTAGAGCTAGAAATAGCAAGTTAAAATAAGGCTAGTCCGTTATCA	118
MCA0102	GTTGACACTCTATCATTGATAGAGTTATTTTACCACTCCCTATCAGTGATTGGCCGCTGCGATGGCGATGGTTTTAGAGCTAGAAATAGCAAGTTAAAATAAGGCTAGTCCGTTATCA	118
MCA0102	GTTGACACTCTATCATTGATAGAGTTATTTTACCACTCCCTATCAGTGATAGCGCCCAATCTTGCGGCAAGTTTTAGAGCTAGAAATAGCAAGTTAAAATAAGGCTAGTCCGTTATCA	118
MCA0102	GTTGACACTCTATCATTGATAGAGTTATTTTACCACTCCCTATCAGTGATGCATCGCCATCGCAGCGGCCGTTTTAGAGCTAGAAATAGCAAGTTAAAATAAGGCTAGTCCGTTATCA	118
MCA0102	GTTGACACTCTATCATTGATAGAGTTATTTTACCACTCCCTATCAGTGATCGTCCCTTTGCCGCAAGATTGTTTTAGAGCTAGAAATAGCAAGTTAAAATAAGGCTAGTCCGTTATCA	118
MCA0102	GTTGACACTCTATCATTGATAGAGTTATTTTACCACTCCCTATCAGTGATTTCCACAGCGCCCAATCTTGGTTTTAGAGCTAGAAATAGCAAGTTAAAATAAGGCTAGTCCGTTATCA	118
MCA0102	GTTGACACTCTATCATTGATAGAGTTATTTTACCACTCCCTATCAGTGATCGCGAGCCTGGCCGCTGCGAGTTTTAGAGCTAGAAATAGCAAGTTAAAATAAGGCTAGTCCGTTATCA	118
MCA0103	GTTGACACTCTATCATTGATAGAGTTATTTTACCACTCCCTATCAGTGATAACGTCGTTCTGGAACCTGCGTTTTAGAGCTAGAAATAGCAAGTTAAAATAAGGCTAGTCCGTTATCA	118
MCA0103	GTTGACACTCTATCATTGATAGAGTTATTTTACCACTCCCTATCAGTGATCAGCGTGGTCCTGCTGCTGCGTTTTAGAGCTAGAAATAGCAAGTTAAAATAAGGCTAGTCCGTTATCA	118
MCA0103	GTTGACACTCTATCATTGATAGAGTTATTTTACCACTCCCTATCAGTGATGACCACGCTGAAGGCGATGCGTTTTAGAGCTAGAAATAGCAAGTTAAAATAAGGCTAGTCCGTTATCA	118
MCA0103	GTTGACACTCTATCATTGATAGAGTTATTTTACCACTCCCTATCAGTGATCAGCAGCAGGACCACGCTGAGTTTTAGAGCTAGAAATAGCAAGTTAAAATAAGGCTAGTCCGTTATCA	118
MCA0103	GTTGACACTCTATCATTGATAGAGTTATTTTACCACTCCCTATCAGTGATTGAATATCCGAGCCGCCCGCGTTTTAGAGCTAGAAATAGCAAGTTAAAATAAGGCTAGTCCGTTATCA	118
MCA0103	GTTGACACTCTATCATTGATAGAGTTATTTTACCACTCCCTATCAGTGATCTGGTTTATCTGCAGATCGTGTTTTAGAGCTAGAAATAGCAAGTTAAAATAAGGCTAGTCCGTTATCA	118
MCA0103	GTTGACACTCTATCATTGATAGAGTTATTTTACCACTCCCTATCAGTGATGAACGTCGTTCTGGAACCTGGTTTTAGAGCTAGAAATAGCAAGTTAAAATAAGGCTAGTCCGTTATCA	118
MCA0103	GTTGACACTCTATCATTGATAGAGTTATTTTACCACTCCCTATCAGTGATGCAACGGTGCGATCTTGACGGTTTTAGAGCTAGAAATAGCAAGTTAAAATAAGGCTAGTCCGTTATCA	118
MCA0103	GTTGACACTCTATCATTGATAGAGTTATTTTACCACTCCCTATCAGTGATGTCCCGCATCGCCTTCAGCGGTTTTAGAGCTAGAAATAGCAAGTTAAAATAAGGCTAGTCCGTTATCA	118
MCA0103	GTTGACACTCTATCATTGATAGAGTTATTTTACCACTCCCTATCAGTGATGACGCGGTTGTCCTGTGACAGTTTTAGAGCTAGAAATAGCAAGTTAAAATAAGGCTAGTCCGTTATCA	118
MCA0103	GTTGACACTCTATCATTGATAGAGTTATTTTACCACTCCCTATCAGTGATACCAGTTCCAGACTGTACGAGTTTTAGAGCTAGAAATAGCAAGTTAAAATAAGGCTAGTCCGTTATCA	118
MCA0103	GTTGACACTCTATCATTGATAGAGTTATTTTACCACTCCCTATCAGTGATTGAGCGACGAGGACGTGCGCGTTTTAGAGCTAGAAATAGCAAGTTAAAATAAGGCTAGTCCGTTATCA	118
MCA0103	GTTGACACTCTATCATTGATAGAGTTATTTTACCACTCCCTATCAGTGATTGACGCGGTTGTCCTGTGACGTTTTAGAGCTAGAAATAGCAAGTTAAAATAAGGCTAGTCCGTTATCA	118
MCA0103	GTTGACACTCTATCATTGATAGAGTTATTTTACCACTCCCTATCAGTGATGGACCACGCTGAAGGCGATGGTTTTAGAGCTAGAAATAGCAAGTTAAAATAAGGCTAGTCCGTTATCA	118
MCA0103	GTTGACACTCTATCATTGATAGAGTTATTTTACCACTCCCTATCAGTGATCGACGACCTGGACGCAACGCGTTTTAGAGCTAGAAATAGCAAGTTAAAATAAGGCTAGTCCGTTATCA	118
MCA0104	GTTGACACTCTATCATTGATAGAGTTATTTTACCACTCCCTATCAGTGATCTTCATGATGCGTTCGAAGCGTTTTAGAGCTAGAAATAGCAAGTTAAAATAAGGCTAGTCCGTTATCA	118
MCA0104	GTTGACACTCTATCATTGATAGAGTTATTTTACCACTCCCTATCAGTGATAGATACGATCCCGGGCTGGCGTTTTAGAGCTAGAAATAGCAAGTTAAAATAAGGCTAGTCCGTTATCA	118
MCA0104	GTTGACACTCTATCATTGATAGAGTTATTTTACCACTCCCTATCAGTGATGGGCTGGCCGGTTTCTCTGCGTTTTAGAGCTAGAAATAGCAAGTTAAAATAAGGCTAGTCCGTTATCA	118
MCA0104	GTTGACACTCTATCATTGATAGAGTTATTTTACCACTCCCTATCAGTGATGCTTCATGATGCGTTCGAAGGTTTTAGAGCTAGAAATAGCAAGTTAAAATAAGGCTAGTCCGTTATCA	118
MCA0104	GTTGACACTCTATCATTGATAGAGTTATTTTACCACTCCCTATCAGTGATGCGTTCGAAGCGGGTCTCCCGTTTTAGAGCTAGAAATAGCAAGTTAAAATAAGGCTAGTCCGTTATCA	118
MCA0104	GTTGACACTCTATCATTGATAGAGTTATTTTACCACTCCCTATCAGTGATATCGATATCCCGCTGTTCGCGTTTTAGAGCTAGAAATAGCAAGTTAAAATAAGGCTAGTCCGTTATCA	118
MCA0104	GTTGACACTCTATCATTGATAGAGTTATTTTACCACTCCCTATCAGTGATGCTTCGAACGCATCATGAAGGTTTTAGAGCTAGAAATAGCAAGTTAAAATAAGGCTAGTCCGTTATCA	118
MCA0104	GTTGACACTCTATCATTGATAGAGTTATTTTACCACTCCCTATCAGTGATCGAACAGCGGGATATCGATGGTTTTAGAGCTAGAAATAGCAAGTTAAAATAAGGCTAGTCCGTTATCA	118
MCA0104	GTTGACACTCTATCATTGATAGAGTTATTTTACCACTCCCTATCAGTGATCACCAGGGCCACACCGGACAGTTTTAGAGCTAGAAATAGCAAGTTAAAATAAGGCTAGTCCGTTATCA	118
MCA0104	GTTGACACTCTATCATTGATAGAGTTATTTTACCACTCCCTATCAGTGATTCACCAGGCCGGCGAACAGCGTTTTAGAGCTAGAAATAGCAAGTTAAAATAAGGCTAGTCCGTTATCA	118
MCA0104	GTTGACACTCTATCATTGATAGAGTTATTTTACCACTCCCTATCAGTGATGGTGATCCTGTATTCGGCGTGTTTTAGAGCTAGAAATAGCAAGTTAAAATAAGGCTAGTCCGTTATCA	118
MCA0104	GTTGACACTCTATCATTGATAGAGTTATTTTACCACTCCCTATCAGTGATGCGCGGATGGATCTGAGCGAGTTTTAGAGCTAGAAATAGCAAGTTAAAATAAGGCTAGTCCGTTATCA	118
MCA0104	GTTGACACTCTATCATTGATAGAGTTATTTTACCACTCCCTATCAGTGATGCAGGGAATCCGTCTGCTGCGTTTTAGAGCTAGAAATAGCAAGTTAAAATAAGGCTAGTCCGTTATCA	118
MCA0104	GTTGACACTCTATCATTGATAGAGTTATTTTACCACTCCCTATCAGTGATTTCGACGTGCTGTTGCGGCAGTTTTAGAGCTAGAAATAGCAAGTTAAAATAAGGCTAGTCCGTTATCA	118
MCA0104	GTTGACACTCTATCATTGATAGAGTTATTTTACCACTCCCTATCAGTGATGCAACAGCACGTCGAAGCTCGTTTTAGAGCTAGAAATAGCAAGTTAAAATAAGGCTAGTCCGTTATCA	118
MCA0105	GTTGACACTCTATCATTGATAGAGTTATTTTACCACTCCCTATCAGTGATCCCTCCTGATTCACGCCCGAGTTTTAGAGCTAGAAATAGCAAGTTAAAATAAGGCTAGTCCGTTATCA	118
MCA0105	GTTGACACTCTATCATTGATAGAGTTATTTTACCACTCCCTATCAGTGATTTCCCTTTCCCTTGTCCTCCGTTTTAGAGCTAGAAATAGCAAGTTAAAATAAGGCTAGTCCGTTATCA	118
MCA0105	GTTGACACTCTATCATTGATAGAGTTATTTTACCACTCCCTATCAGTGATCCATCGGGCGTGAATCAGGAGTTTTAGAGCTAGAAATAGCAAGTTAAAATAAGGCTAGTCCGTTATCA	118
MCA0105	GTTGACACTCTATCATTGATAGAGTTATTTTACCACTCCCTATCAGTGATGGAAAGGGAAACATGCCATCGTTTTAGAGCTAGAAATAGCAAGTTAAAATAAGGCTAGTCCGTTATCA	118
MCA0105	GTTGACACTCTATCATTGATAGAGTTATTTTACCACTCCCTATCAGTGATGGGAAAGGGAAACATGCCATGTTTTAGAGCTAGAAATAGCAAGTTAAAATAAGGCTAGTCCGTTATCA	118
MCA0105	GTTGACACTCTATCATTGATAGAGTTATTTTACCACTCCCTATCAGTGATCCCTTGTCCTCCTGGCCGGAGTTTTAGAGCTAGAAATAGCAAGTTAAAATAAGGCTAGTCCGTTATCA	118
MCA0105	GTTGACACTCTATCATTGATAGAGTTATTTTACCACTCCCTATCAGTGATCATGCCATCGGGCGTGAATCGTTTTAGAGCTAGAAATAGCAAGTTAAAATAAGGCTAGTCCGTTATCA	118
MCA0105	GTTGACACTCTATCATTGATAGAGTTATTTTACCACTCCCTATCAGTGATGGCCAGGAGGACAAGGGAAAGTTTTAGAGCTAGAAATAGCAAGTTAAAATAAGGCTAGTCCGTTATCA	118
MCA0105	GTTGACACTCTATCATTGATAGAGTTATTTTACCACTCCCTATCAGTGATCCATCCGGCCAGGAGGACAAGTTTTAGAGCTAGAAATAGCAAGTTAAAATAAGGCTAGTCCGTTATCA	118
MCA0105	GTTGACACTCTATCATTGATAGAGTTATTTTACCACTCCCTATCAGTGATCTTTCCCTTGTCCTCCTGGCGTTTTAGAGCTAGAAATAGCAAGTTAAAATAAGGCTAGTCCGTTATCA	118
MCA0105	GTTGACACTCTATCATTGATAGAGTTATTTTACCACTCCCTATCAGTGATCAGTCTGACCAAGGTCATGAGTTTTAGAGCTAGAAATAGCAAGTTAAAATAAGGCTAGTCCGTTATCA	118
MCA0105	GTTGACACTCTATCATTGATAGAGTTATTTTACCACTCCCTATCAGTGATGTAGAAATCCTGCAGCAGATGTTTTAGAGCTAGAAATAGCAAGTTAAAATAAGGCTAGTCCGTTATCA	118
MCA0105	GTTGACACTCTATCATTGATAGAGTTATTTTACCACTCCCTATCAGTGATACCATCCGGCCAGGAGGACAGTTTTAGAGCTAGAAATAGCAAGTTAAAATAAGGCTAGTCCGTTATCA	118
MCA0105	GTTGACACTCTATCATTGATAGAGTTATTTTACCACTCCCTATCAGTGATGCGCTCGTCGGCATTGCGCTGTTTTAGAGCTAGAAATAGCAAGTTAAAATAAGGCTAGTCCGTTATCA	118
MCA0105	GTTGACACTCTATCATTGATAGAGTTATTTTACCACTCCCTATCAGTGATGAGCTCACGGAACAGGATGTGTTTTAGAGCTAGAAATAGCAAGTTAAAATAAGGCTAGTCCGTTATCA	118
MCA0106	GTTGACACTCTATCATTGATAGAGTTATTTTACCACTCCCTATCAGTGATCAACGGCGAGTTTCTGCCGCGTTTTAGAGCTAGAAATAGCAAGTTAAAATAAGGCTAGTCCGTTATCA	118
MCA0106	GTTGACACTCTATCATTGATAGAGTTATTTTACCACTCCCTATCAGTGATCGCCGTTGAGATAAACCAGGGTTTTAGAGCTAGAAATAGCAAGTTAAAATAAGGCTAGTCCGTTATCA	118
MCA0106	GTTGACACTCTATCATTGATAGAGTTATTTTACCACTCCCTATCAGTGATCTCGCCGTTGAGATAAACCAGTTTTAGAGCTAGAAATAGCAAGTTAAAATAAGGCTAGTCCGTTATCA	118
MCA0106	GTTGACACTCTATCATTGATAGAGTTATTTTACCACTCCCTATCAGTGATACTCGCCGTTGAGATAAACCGTTTTAGAGCTAGAAATAGCAAGTTAAAATAAGGCTAGTCCGTTATCA	118
MCA0106	GTTGACACTCTATCATTGATAGAGTTATTTTACCACTCCCTATCAGTGATTCGCCGTTGAGATAAACCAGGTTTTAGAGCTAGAAATAGCAAGTTAAAATAAGGCTAGTCCGTTATCA	118
MCA0106	GTTGACACTCTATCATTGATAGAGTTATTTTACCACTCCCTATCAGTGATCGTCACCGAACAAGAAACCCGTTTTAGAGCTAGAAATAGCAAGTTAAAATAAGGCTAGTCCGTTATCA	118
MCA0106	GTTGACACTCTATCATTGATAGAGTTATTTTACCACTCCCTATCAGTGATCGAGTTTCTGCCGCTGGATCGTTTTAGAGCTAGAAATAGCAAGTTAAAATAAGGCTAGTCCGTTATCA	118
MCA0106	GTTGACACTCTATCATTGATAGAGTTATTTTACCACTCCCTATCAGTGATGACACGCGGGCCTGATCCAGGTTTTAGAGCTAGAAATAGCAAGTTAAAATAAGGCTAGTCCGTTATCA	118
MCA0106	GTTGACACTCTATCATTGATAGAGTTATTTTACCACTCCCTATCAGTGATGGCCCCCTGGTTTATCTCAAGTTTTAGAGCTAGAAATAGCAAGTTAAAATAAGGCTAGTCCGTTATCA	118
MCA0106	GTTGACACTCTATCATTGATAGAGTTATTTTACCACTCCCTATCAGTGATTCAGGCCCGCGTGTCCGTCCGTTTTAGAGCTAGAAATAGCAAGTTAAAATAAGGCTAGTCCGTTATCA	118
MCA0106	GTTGACACTCTATCATTGATAGAGTTATTTTACCACTCCCTATCAGTGATGTTCGGTGACGGCGTGTACGGTTTTAGAGCTAGAAATAGCAAGTTAAAATAAGGCTAGTCCGTTATCA	118
MCA0106	GTTGACACTCTATCATTGATAGAGTTATTTTACCACTCCCTATCAGTGATTGCGGCTGGAAGAGCACCTCGTTTTAGAGCTAGAAATAGCAAGTTAAAATAAGGCTAGTCCGTTATCA	118
MCA0106	GTTGACACTCTATCATTGATAGAGTTATTTTACCACTCCCTATCAGTGATAGGTCATCCCGGTCTACGGCGTTTTAGAGCTAGAAATAGCAAGTTAAAATAAGGCTAGTCCGTTATCA	118
MCA0106	GTTGACACTCTATCATTGATAGAGTTATTTTACCACTCCCTATCAGTGATCGGCGTGTACGAGGTCATCCGTTTTAGAGCTAGAAATAGCAAGTTAAAATAAGGCTAGTCCGTTATCA	118
MCA0106	GTTGACACTCTATCATTGATAGAGTTATTTTACCACTCCCTATCAGTGATTACGAGGTCATCCCGGTCTAGTTTTAGAGCTAGAAATAGCAAGTTAAAATAAGGCTAGTCCGTTATCA	118
MCA0107	GTTGACACTCTATCATTGATAGAGTTATTTTACCACTCCCTATCAGTGATCTCACAGGGGAATTCGAGCAGTTTTAGAGCTAGAAATAGCAAGTTAAAATAAGGCTAGTCCGTTATCA	118
MCA0107	GTTGACACTCTATCATTGATAGAGTTATTTTACCACTCCCTATCAGTGATACTCACAGGGGAATTCGAGCGTTTTAGAGCTAGAAATAGCAAGTTAAAATAAGGCTAGTCCGTTATCA	118
MCA0107	GTTGACACTCTATCATTGATAGAGTTATTTTACCACTCCCTATCAGTGATACCTTGATCGGAAACTCACAGTTTTAGAGCTAGAAATAGCAAGTTAAAATAAGGCTAGTCCGTTATCA	118
MCA0107	GTTGACACTCTATCATTGATAGAGTTATTTTACCACTCCCTATCAGTGATGCCGGGCCGAACACCTTGATGTTTTAGAGCTAGAAATAGCAAGTTAAAATAAGGCTAGTCCGTTATCA	118
MCA0107	GTTGACACTCTATCATTGATAGAGTTATTTTACCACTCCCTATCAGTGATCACCTTGATCGGAAACTCACGTTTTAGAGCTAGAAATAGCAAGTTAAAATAAGGCTAGTCCGTTATCA	118
MCA0107	GTTGACACTCTATCATTGATAGAGTTATTTTACCACTCCCTATCAGTGATCCTTGATCGGAAACTCACAGGTTTTAGAGCTAGAAATAGCAAGTTAAAATAAGGCTAGTCCGTTATCA	118
MCA0107	GTTGACACTCTATCATTGATAGAGTTATTTTACCACTCCCTATCAGTGATGAGTTTCCGATCAAGGTGTTGTTTTAGAGCTAGAAATAGCAAGTTAAAATAAGGCTAGTCCGTTATCA	118
MCA0107	GTTGACACTCTATCATTGATAGAGTTATTTTACCACTCCCTATCAGTGATCCCCTGTGAGTTTCCGATCAGTTTTAGAGCTAGAAATAGCAAGTTAAAATAAGGCTAGTCCGTTATCA	118
MCA0107	GTTGACACTCTATCATTGATAGAGTTATTTTACCACTCCCTATCAGTGATACACCGAGCTCTTCCAGCTCGTTTTAGAGCTAGAAATAGCAAGTTAAAATAAGGCTAGTCCGTTATCA	118
MCA0107	GTTGACACTCTATCATTGATAGAGTTATTTTACCACTCCCTATCAGTGATGCGGCGAAATCGCCTTCCGCGTTTTAGAGCTAGAAATAGCAAGTTAAAATAAGGCTAGTCCGTTATCA	118
MCA0107	GTTGACACTCTATCATTGATAGAGTTATTTTACCACTCCCTATCAGTGATGCGCCGGAGCTGGAAGAGCTGTTTTAGAGCTAGAAATAGCAAGTTAAAATAAGGCTAGTCCGTTATCA	118
MCA0107	GTTGACACTCTATCATTGATAGAGTTATTTTACCACTCCCTATCAGTGATGATCAAGGTGTTCGGCCCGGGTTTTAGAGCTAGAAATAGCAAGTTAAAATAAGGCTAGTCCGTTATCA	118
MCA0107	GTTGACACTCTATCATTGATAGAGTTATTTTACCACTCCCTATCAGTGATAAGGTGTTCGGCCCGGCGGAGTTTTAGAGCTAGAAATAGCAAGTTAAAATAAGGCTAGTCCGTTATCA	118
MCA0107	GTTGACACTCTATCATTGATAGAGTTATTTTACCACTCCCTATCAGTGATCACCGCGGCTTCGACCGAAGGTTTTAGAGCTAGAAATAGCAAGTTAAAATAAGGCTAGTCCGTTATCA	118
MCA0107	GTTGACACTCTATCATTGATAGAGTTATTTTACCACTCCCTATCAGTGATCTTCGGTCGAAGCCGCGGTGGTTTTAGAGCTAGAAATAGCAAGTTAAAATAAGGCTAGTCCGTTATCA	118
MCA0108	GTTGACACTCTATCATTGATAGAGTTATTTTACCACTCCCTATCAGTGATTTCGTCGCTGGTTTCGATGAGTTTTAGAGCTAGAAATAGCAAGTTAAAATAAGGCTAGTCCGTTATCA	118
MCA0108	GTTGACACTCTATCATTGATAGAGTTATTTTACCACTCCCTATCAGTGATGCGCGAAGTCGTGGATCTGCGTTTTAGAGCTAGAAATAGCAAGTTAAAATAAGGCTAGTCCGTTATCA	118
MCA0108	GTTGACACTCTATCATTGATAGAGTTATTTTACCACTCCCTATCAGTGATCCAGCGACGAAAGACTGCGCGTTTTAGAGCTAGAAATAGCAAGTTAAAATAAGGCTAGTCCGTTATCA	118
MCA0108	GTTGACACTCTATCATTGATAGAGTTATTTTACCACTCCCTATCAGTGATGCTGGTTTCGATGATGGAATGTTTTAGAGCTAGAAATAGCAAGTTAAAATAAGGCTAGTCCGTTATCA	118
MCA0108	GTTGACACTCTATCATTGATAGAGTTATTTTACCACTCCCTATCAGTGATCCGGCGCAGTCTTTCGTCGCGTTTTAGAGCTAGAAATAGCAAGTTAAAATAAGGCTAGTCCGTTATCA	118
MCA0108	GTTGACACTCTATCATTGATAGAGTTATTTTACCACTCCCTATCAGTGATTTCAGCATCAGCCGATGTCTGTTTTAGAGCTAGAAATAGCAAGTTAAAATAAGGCTAGTCCGTTATCA	118
MCA0108	GTTGACACTCTATCATTGATAGAGTTATTTTACCACTCCCTATCAGTGATCCACGACTTCGCGCACGAGCGTTTTAGAGCTAGAAATAGCAAGTTAAAATAAGGCTAGTCCGTTATCA	118
MCA0108	GTTGACACTCTATCATTGATAGAGTTATTTTACCACTCCCTATCAGTGATATCAACTCATGCCGAGACATGTTTTAGAGCTAGAAATAGCAAGTTAAAATAAGGCTAGTCCGTTATCA	118
MCA0108	GTTGACACTCTATCATTGATAGAGTTATTTTACCACTCCCTATCAGTGATCCGGCTCGTGCGCGAAGTCGGTTTTAGAGCTAGAAATAGCAAGTTAAAATAAGGCTAGTCCGTTATCA	118
MCA0108	GTTGACACTCTATCATTGATAGAGTTATTTTACCACTCCCTATCAGTGATTCTGCTGGAAAAACAGAAGCGTTTTAGAGCTAGAAATAGCAAGTTAAAATAAGGCTAGTCCGTTATCA	118
MCA0108	GTTGACACTCTATCATTGATAGAGTTATTTTACCACTCCCTATCAGTGATCGCTGACATCGCTTATGTGCGTTTTAGAGCTAGAAATAGCAAGTTAAAATAAGGCTAGTCCGTTATCA	118
MCA0108	GTTGACACTCTATCATTGATAGAGTTATTTTACCACTCCCTATCAGTGATCCTGATGCTGCTTGTGCATCGTTTTAGAGCTAGAAATAGCAAGTTAAAATAAGGCTAGTCCGTTATCA	118
MCA0108	GTTGACACTCTATCATTGATAGAGTTATTTTACCACTCCCTATCAGTGATGGATCTCGCCGTCCATCTCGGTTTTAGAGCTAGAAATAGCAAGTTAAAATAAGGCTAGTCCGTTATCA	118
MCA0108	GTTGACACTCTATCATTGATAGAGTTATTTTACCACTCCCTATCAGTGATTGTGCTGGAGTCGCTGCCGCGTTTTAGAGCTAGAAATAGCAAGTTAAAATAAGGCTAGTCCGTTATCA	118
MCA0108	GTTGACACTCTATCATTGATAGAGTTATTTTACCACTCCCTATCAGTGATAGCAGCATCAGGTCGCGCTCGTTTTAGAGCTAGAAATAGCAAGTTAAAATAAGGCTAGTCCGTTATCA	118
MCA0109	GTTGACACTCTATCATTGATAGAGTTATTTTACCACTCCCTATCAGTGATCCTTTCTTGTCCGCATGCTCGTTTTAGAGCTAGAAATAGCAAGTTAAAATAAGGCTAGTCCGTTATCA	118
MCA0109	GTTGACACTCTATCATTGATAGAGTTATTTTACCACTCCCTATCAGTGATCCCGAGCATGCGGACAAGAAGTTTTAGAGCTAGAAATAGCAAGTTAAAATAAGGCTAGTCCGTTATCA	118
MCA0109	GTTGACACTCTATCATTGATAGAGTTATTTTACCACTCCCTATCAGTGATAGTCGGCTCGCCCGAGCATGGTTTTAGAGCTAGAAATAGCAAGTTAAAATAAGGCTAGTCCGTTATCA	118
MCA0109	GTTGACACTCTATCATTGATAGAGTTATTTTACCACTCCCTATCAGTGATGCCTTTCTTGTCCGCATGCTGTTTTAGAGCTAGAAATAGCAAGTTAAAATAAGGCTAGTCCGTTATCA	118
MCA0109	GTTGACACTCTATCATTGATAGAGTTATTTTACCACTCCCTATCAGTGATGCGCCACACCGGTTCGTAGTGTTTTAGAGCTAGAAATAGCAAGTTAAAATAAGGCTAGTCCGTTATCA	118
MCA0109	GTTGACACTCTATCATTGATAGAGTTATTTTACCACTCCCTATCAGTGATCGGGCGAGCCGACTACGAACGTTTTAGAGCTAGAAATAGCAAGTTAAAATAAGGCTAGTCCGTTATCA	118
MCA0109	GTTGACACTCTATCATTGATAGAGTTATTTTACCACTCCCTATCAGTGATCTGCCCGGTGAACTCCTGCAGTTTTAGAGCTAGAAATAGCAAGTTAAAATAAGGCTAGTCCGTTATCA	118
MCA0109	GTTGACACTCTATCATTGATAGAGTTATTTTACCACTCCCTATCAGTGATTCCTGCATGGCGCGCCACACGTTTTAGAGCTAGAAATAGCAAGTTAAAATAAGGCTAGTCCGTTATCA	118
MCA0109	GTTGACACTCTATCATTGATAGAGTTATTTTACCACTCCCTATCAGTGATGAGCCGACTACGAACCGGTGGTTTTAGAGCTAGAAATAGCAAGTTAAAATAAGGCTAGTCCGTTATCA	118
MCA0109	GTTGACACTCTATCATTGATAGAGTTATTTTACCACTCCCTATCAGTGATACCGGTGTGGCGCGCCATGCGTTTTAGAGCTAGAAATAGCAAGTTAAAATAAGGCTAGTCCGTTATCA	118
MCA0109	GTTGACACTCTATCATTGATAGAGTTATTTTACCACTCCCTATCAGTGATCTCCACCAGCCACAGTTCGTGTTTTAGAGCTAGAAATAGCAAGTTAAAATAAGGCTAGTCCGTTATCA	118
MCA0109	GTTGACACTCTATCATTGATAGAGTTATTTTACCACTCCCTATCAGTGATCGCGCCATGCAGGAGTTCACGTTTTAGAGCTAGAAATAGCAAGTTAAAATAAGGCTAGTCCGTTATCA	118
MCA0109	GTTGACACTCTATCATTGATAGAGTTATTTTACCACTCCCTATCAGTGATCAGTTCGTCGGCGGTGTCATGTTTTAGAGCTAGAAATAGCAAGTTAAAATAAGGCTAGTCCGTTATCA	118
MCA0109	GTTGACACTCTATCATTGATAGAGTTATTTTACCACTCCCTATCAGTGATCACCGCCGACGAACTGTGGCGTTTTAGAGCTAGAAATAGCAAGTTAAAATAAGGCTAGTCCGTTATCA	118
MCA0109	GTTGACACTCTATCATTGATAGAGTTATTTTACCACTCCCTATCAGTGATATGACACCGCCGACGAACTGGTTTTAGAGCTAGAAATAGCAAGTTAAAATAAGGCTAGTCCGTTATCA	118
MCA0110	GTTGACACTCTATCATTGATAGAGTTATTTTACCACTCCCTATCAGTGATGACTCCGGCGTCTGGCGCGAGTTTTAGAGCTAGAAATAGCAAGTTAAAATAAGGCTAGTCCGTTATCA	118
MCA0110	GTTGACACTCTATCATTGATAGAGTTATTTTACCACTCCCTATCAGTGATGCGCCCCGCCGATGGGACTCGTTTTAGAGCTAGAAATAGCAAGTTAAAATAAGGCTAGTCCGTTATCA	118
MCA0110	GTTGACACTCTATCATTGATAGAGTTATTTTACCACTCCCTATCAGTGATGCCGATGGGACTCCGGCGTCGTTTTAGAGCTAGAAATAGCAAGTTAAAATAAGGCTAGTCCGTTATCA	118
MCA0110	GTTGACACTCTATCATTGATAGAGTTATTTTACCACTCCCTATCAGTGATGGCGCCGTCGCGCCAGACGCGTTTTAGAGCTAGAAATAGCAAGTTAAAATAAGGCTAGTCCGTTATCA	118
MCA0110	GTTGACACTCTATCATTGATAGAGTTATTTTACCACTCCCTATCAGTGATACGGCGCCTGATTTTCATCCGTTTTAGAGCTAGAAATAGCAAGTTAAAATAAGGCTAGTCCGTTATCA	118
MCA0110	GTTGACACTCTATCATTGATAGAGTTATTTTACCACTCCCTATCAGTGATGCCAGACGCCGGAGTCCCATGTTTTAGAGCTAGAAATAGCAAGTTAAAATAAGGCTAGTCCGTTATCA	118
MCA0110	GTTGACACTCTATCATTGATAGAGTTATTTTACCACTCCCTATCAGTGATCGCCGGGTTCGACCTTGACGGTTTTAGAGCTAGAAATAGCAAGTTAAAATAAGGCTAGTCCGTTATCA	118
MCA0110	GTTGACACTCTATCATTGATAGAGTTATTTTACCACTCCCTATCAGTGATGCGCCGGGTTCGACCTTGACGTTTTAGAGCTAGAAATAGCAAGTTAAAATAAGGCTAGTCCGTTATCA	118
MCA0110	GTTGACACTCTATCATTGATAGAGTTATTTTACCACTCCCTATCAGTGATAGACGCCGGAGTCCCATCGGGTTTTAGAGCTAGAAATAGCAAGTTAAAATAAGGCTAGTCCGTTATCA	118
MCA0110	GTTGACACTCTATCATTGATAGAGTTATTTTACCACTCCCTATCAGTGATACTCTCGCGCATCCCCGTCAGTTTTAGAGCTAGAAATAGCAAGTTAAAATAAGGCTAGTCCGTTATCA	118
MCA0110	GTTGACACTCTATCATTGATAGAGTTATTTTACCACTCCCTATCAGTGATGGCCCGGACCCGAATCCAGTGTTTTAGAGCTAGAAATAGCAAGTTAAAATAAGGCTAGTCCGTTATCA	118
MCA0110	GTTGACACTCTATCATTGATAGAGTTATTTTACCACTCCCTATCAGTGATACGAAGTTCGGCGCGTGAAGGTTTTAGAGCTAGAAATAGCAAGTTAAAATAAGGCTAGTCCGTTATCA	118
MCA0110	GTTGACACTCTATCATTGATAGAGTTATTTTACCACTCCCTATCAGTGATCCGAACTTCGTCGCCCGACCGTTTTAGAGCTAGAAATAGCAAGTTAAAATAAGGCTAGTCCGTTATCA	118
MCA0110	GTTGACACTCTATCATTGATAGAGTTATTTTACCACTCCCTATCAGTGATATCCAGTCGGGCTTGCGTAGGTTTTAGAGCTAGAAATAGCAAGTTAAAATAAGGCTAGTCCGTTATCA	118
MCA0110	GTTGACACTCTATCATTGATAGAGTTATTTTACCACTCCCTATCAGTGATGCCCGGACCCGAATCCAGTCGTTTTAGAGCTAGAAATAGCAAGTTAAAATAAGGCTAGTCCGTTATCA	118
MCA0111	GTTGACACTCTATCATTGATAGAGTTATTTTACCACTCCCTATCAGTGATATTTCTTCCAGCTCGGCTCGGTTTTAGAGCTAGAAATAGCAAGTTAAAATAAGGCTAGTCCGTTATCA	118
MCA0111	GTTGACACTCTATCATTGATAGAGTTATTTTACCACTCCCTATCAGTGATCGCGACCATTTCTTCCAGCTGTTTTAGAGCTAGAAATAGCAAGTTAAAATAAGGCTAGTCCGTTATCA	118
MCA0111	GTTGACACTCTATCATTGATAGAGTTATTTTACCACTCCCTATCAGTGATCATTTCTTCCAGCTCGGCTCGTTTTAGAGCTAGAAATAGCAAGTTAAAATAAGGCTAGTCCGTTATCA	118
MCA0111	GTTGACACTCTATCATTGATAGAGTTATTTTACCACTCCCTATCAGTGATCCATTTCTTCCAGCTCGGCTGTTTTAGAGCTAGAAATAGCAAGTTAAAATAAGGCTAGTCCGTTATCA	118
MCA0111	GTTGACACTCTATCATTGATAGAGTTATTTTACCACTCCCTATCAGTGATTTTCTTCCAGCTCGGCTCGGGTTTTAGAGCTAGAAATAGCAAGTTAAAATAAGGCTAGTCCGTTATCA	118
MCA0111	GTTGACACTCTATCATTGATAGAGTTATTTTACCACTCCCTATCAGTGATTGGAAGAAATGGTCGCGCGCGTTTTAGAGCTAGAAATAGCAAGTTAAAATAAGGCTAGTCCGTTATCA	118
MCA0111	GTTGACACTCTATCATTGATAGAGTTATTTTACCACTCCCTATCAGTGATCCGAGCCGAGCTGGAAGAAAGTTTTAGAGCTAGAAATAGCAAGTTAAAATAAGGCTAGTCCGTTATCA	118
MCA0111	GTTGACACTCTATCATTGATAGAGTTATTTTACCACTCCCTATCAGTGATAGAAATGGTCGCGCGCTGGCGTTTTAGAGCTAGAAATAGCAAGTTAAAATAAGGCTAGTCCGTTATCA	118
MCA0111	GTTGACACTCTATCATTGATAGAGTTATTTTACCACTCCCTATCAGTGATAGCTCGGCTCGGGGGTAGGCGTTTTAGAGCTAGAAATAGCAAGTTAAAATAAGGCTAGTCCGTTATCA	118
MCA0111	GTTGACACTCTATCATTGATAGAGTTATTTTACCACTCCCTATCAGTGATCGCCTACCCCCGAGCCGAGCGTTTTAGAGCTAGAAATAGCAAGTTAAAATAAGGCTAGTCCGTTATCA	118
MCA0111	GTTGACACTCTATCATTGATAGAGTTATTTTACCACTCCCTATCAGTGATTGTACATCGCACCGAGCGACGTTTTAGAGCTAGAAATAGCAAGTTAAAATAAGGCTAGTCCGTTATCA	118
MCA0111	GTTGACACTCTATCATTGATAGAGTTATTTTACCACTCCCTATCAGTGATCCAGCCGTATTCGGCGTCCTGTTTTAGAGCTAGAAATAGCAAGTTAAAATAAGGCTAGTCCGTTATCA	118
MCA0111	GTTGACACTCTATCATTGATAGAGTTATTTTACCACTCCCTATCAGTGATGAGCGACCGGATCCAGTCGCGTTTTAGAGCTAGAAATAGCAAGTTAAAATAAGGCTAGTCCGTTATCA	118
MCA0111	GTTGACACTCTATCATTGATAGAGTTATTTTACCACTCCCTATCAGTGATGCTCGGTGCGATGTACACCGGTTTTAGAGCTAGAAATAGCAAGTTAAAATAAGGCTAGTCCGTTATCA	118
MCA0111	GTTGACACTCTATCATTGATAGAGTTATTTTACCACTCCCTATCAGTGATGGCGACTGGATCCGGTCGCTGTTTTAGAGCTAGAAATAGCAAGTTAAAATAAGGCTAGTCCGTTATCA	118
MCA0112	GTTGACACTCTATCATTGATAGAGTTATTTTACCACTCCCTATCAGTGATGCCGGAACTGACTTTCATCAGTTTTAGAGCTAGAAATAGCAAGTTAAAATAAGGCTAGTCCGTTATCA	118
MCA0112	GTTGACACTCTATCATTGATAGAGTTATTTTACCACTCCCTATCAGTGATTGATGAAAGTCAGTTCCGGCGTTTTAGAGCTAGAAATAGCAAGTTAAAATAAGGCTAGTCCGTTATCA	118
MCA0112	GTTGACACTCTATCATTGATAGAGTTATTTTACCACTCCCTATCAGTGATGCCTTGATGAAAGTCAGTTCGTTTTAGAGCTAGAAATAGCAAGTTAAAATAAGGCTAGTCCGTTATCA	118
MCA0112	GTTGACACTCTATCATTGATAGAGTTATTTTACCACTCCCTATCAGTGATATGACGACATGGATGTCCTCGTTTTAGAGCTAGAAATAGCAAGTTAAAATAAGGCTAGTCCGTTATCA	118
MCA0112	GTTGACACTCTATCATTGATAGAGTTATTTTACCACTCCCTATCAGTGATCCGGGATCTCGATGACGACAGTTTTAGAGCTAGAAATAGCAAGTTAAAATAAGGCTAGTCCGTTATCA	118
MCA0112	GTTGACACTCTATCATTGATAGAGTTATTTTACCACTCCCTATCAGTGATGAAAGTCAGTTCCGGCCGGCGTTTTAGAGCTAGAAATAGCAAGTTAAAATAAGGCTAGTCCGTTATCA	118
MCA0112	GTTGACACTCTATCATTGATAGAGTTATTTTACCACTCCCTATCAGTGATGGATGTCCTCTGGCACCTGCGTTTTAGAGCTAGAAATAGCAAGTTAAAATAAGGCTAGTCCGTTATCA	118
MCA0112	GTTGACACTCTATCATTGATAGAGTTATTTTACCACTCCCTATCAGTGATGTCCTCTGGCACCTGCCGGCGTTTTAGAGCTAGAAATAGCAAGTTAAAATAAGGCTAGTCCGTTATCA	118
MCA0112	GTTGACACTCTATCATTGATAGAGTTATTTTACCACTCCCTATCAGTGATTTCCGGCCGGCAGGTGCCAGGTTTTAGAGCTAGAAATAGCAAGTTAAAATAAGGCTAGTCCGTTATCA	118
MCA0112	GTTGACACTCTATCATTGATAGAGTTATTTTACCACTCCCTATCAGTGATGGTGAAATACGAGGTCGACAGTTTTAGAGCTAGAAATAGCAAGTTAAAATAAGGCTAGTCCGTTATCA	118
MCA0112	GTTGACACTCTATCATTGATAGAGTTATTTTACCACTCCCTATCAGTGATTTCACCGGATCGCTGAACGCGTTTTAGAGCTAGAAATAGCAAGTTAAAATAAGGCTAGTCCGTTATCA	118
MCA0112	GTTGACACTCTATCATTGATAGAGTTATTTTACCACTCCCTATCAGTGATTTGTCGACCTCGTATTTCACGTTTTAGAGCTAGAAATAGCAAGTTAAAATAAGGCTAGTCCGTTATCA	118
MCA0112	GTTGACACTCTATCATTGATAGAGTTATTTTACCACTCCCTATCAGTGATCGAGGTCGACAAGGAGACCGGTTTTAGAGCTAGAAATAGCAAGTTAAAATAAGGCTAGTCCGTTATCA	118
MCA0112	GTTGACACTCTATCATTGATAGAGTTATTTTACCACTCCCTATCAGTGATCCATGTCGTCATCGAGATCCGTTTTAGAGCTAGAAATAGCAAGTTAAAATAAGGCTAGTCCGTTATCA	118
MCA0112	GTTGACACTCTATCATTGATAGAGTTATTTTACCACTCCCTATCAGTGATGATCCCGGCGTTCAGCGATCGTTTTAGAGCTAGAAATAGCAAGTTAAAATAAGGCTAGTCCGTTATCA	118
MCA0113	GTTGACACTCTATCATTGATAGAGTTATTTTACCACTCCCTATCAGTGATGGGCTGCTGGTCTTCGGCTAGTTTTAGAGCTAGAAATAGCAAGTTAAAATAAGGCTAGTCCGTTATCA	118
MCA0113	GTTGACACTCTATCATTGATAGAGTTATTTTACCACTCCCTATCAGTGATGTGGCGGGGCTGCTGGTCTTGTTTTAGAGCTAGAAATAGCAAGTTAAAATAAGGCTAGTCCGTTATCA	118
MCA0113	GTTGACACTCTATCATTGATAGAGTTATTTTACCACTCCCTATCAGTGATTCGGCTACGGCAACCCGAGCGTTTTAGAGCTAGAAATAGCAAGTTAAAATAAGGCTAGTCCGTTATCA	118
MCA0113	GTTGACACTCTATCATTGATAGAGTTATTTTACCACTCCCTATCAGTGATAGCCGGGGTGACGACGCGCTGTTTTAGAGCTAGAAATAGCAAGTTAAAATAAGGCTAGTCCGTTATCA	118
MCA0113	GTTGACACTCTATCATTGATAGAGTTATTTTACCACTCCCTATCAGTGATGTCCGAGCGCGTCGTCACCCGTTTTAGAGCTAGAAATAGCAAGTTAAAATAAGGCTAGTCCGTTATCA	118
MCA0113	GTTGACACTCTATCATTGATAGAGTTATTTTACCACTCCCTATCAGTGATGCGCGTCGTCACCCCGGCTCGTTTTAGAGCTAGAAATAGCAAGTTAAAATAAGGCTAGTCCGTTATCA	118
MCA0113	GTTGACACTCTATCATTGATAGAGTTATTTTACCACTCCCTATCAGTGATGGCTACGGCAACCCGAGCCGGTTTTAGAGCTAGAAATAGCAAGTTAAAATAAGGCTAGTCCGTTATCA	118
MCA0113	GTTGACACTCTATCATTGATAGAGTTATTTTACCACTCCCTATCAGTGATAGCGCGTCGTCACCCCGGCTGTTTTAGAGCTAGAAATAGCAAGTTAAAATAAGGCTAGTCCGTTATCA	118
MCA0113	GTTGACACTCTATCATTGATAGAGTTATTTTACCACTCCCTATCAGTGATCGGCTACGGCAACCCGAGCCGTTTTAGAGCTAGAAATAGCAAGTTAAAATAAGGCTAGTCCGTTATCA	118
MCA0113	GTTGACACTCTATCATTGATAGAGTTATTTTACCACTCCCTATCAGTGATTCCTCGAAGCGCTGCAAATAGTTTTAGAGCTAGAAATAGCAAGTTAAAATAAGGCTAGTCCGTTATCA	118
MCA0113	GTTGACACTCTATCATTGATAGAGTTATTTTACCACTCCCTATCAGTGATACGGCTGGCAAGCTCGCCAGGTTTTAGAGCTAGAAATAGCAAGTTAAAATAAGGCTAGTCCGTTATCA	118
MCA0113	GTTGACACTCTATCATTGATAGAGTTATTTTACCACTCCCTATCAGTGATTGCAGCGCTTCGAGGAACAGGTTTTAGAGCTAGAAATAGCAAGTTAAAATAAGGCTAGTCCGTTATCA	118
MCA0113	GTTGACACTCTATCATTGATAGAGTTATTTTACCACTCCCTATCAGTGATCGAAGCGCTGCAAATACGGCGTTTTAGAGCTAGAAATAGCAAGTTAAAATAAGGCTAGTCCGTTATCA	118
MCA0113	GTTGACACTCTATCATTGATAGAGTTATTTTACCACTCCCTATCAGTGATGCCGTATTTGCAGCGCTTCGGTTTTAGAGCTAGAAATAGCAAGTTAAAATAAGGCTAGTCCGTTATCA	118
MCA0113	GTTGACACTCTATCATTGATAGAGTTATTTTACCACTCCCTATCAGTGATAGGAATTCGATGTCCACCCCGTTTTAGAGCTAGAAATAGCAAGTTAAAATAAGGCTAGTCCGTTATCA	118
MCA0114	GTTGACACTCTATCATTGATAGAGTTATTTTACCACTCCCTATCAGTGATCTTGCCGTGCCCTTCGACGCGTTTTAGAGCTAGAAATAGCAAGTTAAAATAAGGCTAGTCCGTTATCA	118
MCA0114	GTTGACACTCTATCATTGATAGAGTTATTTTACCACTCCCTATCAGTGATCCTTGCCGTGCCCTTCGACGGTTTTAGAGCTAGAAATAGCAAGTTAAAATAAGGCTAGTCCGTTATCA	118
MCA0114	GTTGACACTCTATCATTGATAGAGTTATTTTACCACTCCCTATCAGTGATGTGCCCTTCGACGCGGGTCAGTTTTAGAGCTAGAAATAGCAAGTTAAAATAAGGCTAGTCCGTTATCA	118
MCA0114	GTTGACACTCTATCATTGATAGAGTTATTTTACCACTCCCTATCAGTGATTGCCCTTCGACGCGGGTCACGTTTTAGAGCTAGAAATAGCAAGTTAAAATAAGGCTAGTCCGTTATCA	118
MCA0114	GTTGACACTCTATCATTGATAGAGTTATTTTACCACTCCCTATCAGTGATGGTCGATGACCACGCGTTTCGTTTTAGAGCTAGAAATAGCAAGTTAAAATAAGGCTAGTCCGTTATCA	118
MCA0114	GTTGACACTCTATCATTGATAGAGTTATTTTACCACTCCCTATCAGTGATGGAATTCCACGATGTGGAGCGTTTTAGAGCTAGAAATAGCAAGTTAAAATAAGGCTAGTCCGTTATCA	118
MCA0114	GTTGACACTCTATCATTGATAGAGTTATTTTACCACTCCCTATCAGTGATGTGACCCGCGTCGAAGGGCAGTTTTAGAGCTAGAAATAGCAAGTTAAAATAAGGCTAGTCCGTTATCA	118
MCA0114	GTTGACACTCTATCATTGATAGAGTTATTTTACCACTCCCTATCAGTGATCGGCAAGGTCACCCTGCTGCGTTTTAGAGCTAGAAATAGCAAGTTAAAATAAGGCTAGTCCGTTATCA	118
MCA0114	GTTGACACTCTATCATTGATAGAGTTATTTTACCACTCCCTATCAGTGATGTCGTCGTCGTCCAGCAGCAGTTTTAGAGCTAGAAATAGCAAGTTAAAATAAGGCTAGTCCGTTATCA	118
MCA0114	GTTGACACTCTATCATTGATAGAGTTATTTTACCACTCCCTATCAGTGATCGACGACGACCACGTCCGTCGTTTTAGAGCTAGAAATAGCAAGTTAAAATAAGGCTAGTCCGTTATCA	118
MCA0114	GTTGACACTCTATCATTGATAGAGTTATTTTACCACTCCCTATCAGTGATGACGCCGACGATTTGGTCGAGTTTTAGAGCTAGAAATAGCAAGTTAAAATAAGGCTAGTCCGTTATCA	118
MCA0114	GTTGACACTCTATCATTGATAGAGTTATTTTACCACTCCCTATCAGTGATGGGATTCGAGCGTTTCATCCGTTTTAGAGCTAGAAATAGCAAGTTAAAATAAGGCTAGTCCGTTATCA	118
MCA0114	GTTGACACTCTATCATTGATAGAGTTATTTTACCACTCCCTATCAGTGATGGTCGTCGTCGTCCAGCAGCGTTTTAGAGCTAGAAATAGCAAGTTAAAATAAGGCTAGTCCGTTATCA	118
MCA0114	GTTGACACTCTATCATTGATAGAGTTATTTTACCACTCCCTATCAGTGATGTGCTGGTGCAGCGGCTGTGGTTTTAGAGCTAGAAATAGCAAGTTAAAATAAGGCTAGTCCGTTATCA	118
MCA0114	GTTGACACTCTATCATTGATAGAGTTATTTTACCACTCCCTATCAGTGATTCAGGCCCGGCTCCACATCGGTTTTAGAGCTAGAAATAGCAAGTTAAAATAAGGCTAGTCCGTTATCA	118
MCA0115	GTTGACACTCTATCATTGATAGAGTTATTTTACCACTCCCTATCAGTGATTCGTATTTGCGGATCAGCGCGTTTTAGAGCTAGAAATAGCAAGTTAAAATAAGGCTAGTCCGTTATCA	118
MCA0115	GTTGACACTCTATCATTGATAGAGTTATTTTACCACTCCCTATCAGTGATCACCGCCCTCCGCGTGGAATGTTTTAGAGCTAGAAATAGCAAGTTAAAATAAGGCTAGTCCGTTATCA	118
MCA0115	GTTGACACTCTATCATTGATAGAGTTATTTTACCACTCCCTATCAGTGATGGGATCCCATTCCACGCGGAGTTTTAGAGCTAGAAATAGCAAGTTAAAATAAGGCTAGTCCGTTATCA	118
MCA0115	GTTGACACTCTATCATTGATAGAGTTATTTTACCACTCCCTATCAGTGATGCGCGGGATCCCATTCCACGGTTTTAGAGCTAGAAATAGCAAGTTAAAATAAGGCTAGTCCGTTATCA	118
MCA0115	GTTGACACTCTATCATTGATAGAGTTATTTTACCACTCCCTATCAGTGATCGGGATCCCATTCCACGCGGGTTTTAGAGCTAGAAATAGCAAGTTAAAATAAGGCTAGTCCGTTATCA	118
MCA0115	GTTGACACTCTATCATTGATAGAGTTATTTTACCACTCCCTATCAGTGATGTGCAGCCATTCCTCGTAGCGTTTTAGAGCTAGAAATAGCAAGTTAAAATAAGGCTAGTCCGTTATCA	118
MCA0115	GTTGACACTCTATCATTGATAGAGTTATTTTACCACTCCCTATCAGTGATACACCGCCCTCCGCGTGGAAGTTTTAGAGCTAGAAATAGCAAGTTAAAATAAGGCTAGTCCGTTATCA	118
MCA0115	GTTGACACTCTATCATTGATAGAGTTATTTTACCACTCCCTATCAGTGATTGGGATAGGAGGTGTAGCGCGTTTTAGAGCTAGAAATAGCAAGTTAAAATAAGGCTAGTCCGTTATCA	118
MCA0115	GTTGACACTCTATCATTGATAGAGTTATTTTACCACTCCCTATCAGTGATGAAGTCGGGCACGAAGCGGTGTTTTAGAGCTAGAAATAGCAAGTTAAAATAAGGCTAGTCCGTTATCA	118
MCA0115	GTTGACACTCTATCATTGATAGAGTTATTTTACCACTCCCTATCAGTGATGTAGCGGGCTGCGTTGAAGTGTTTTAGAGCTAGAAATAGCAAGTTAAAATAAGGCTAGTCCGTTATCA	118
MCA0115	GTTGACACTCTATCATTGATAGAGTTATTTTACCACTCCCTATCAGTGATGAAGCAGACCGTCTGGCAGAGTTTTAGAGCTAGAAATAGCAAGTTAAAATAAGGCTAGTCCGTTATCA	118
MCA0115	GTTGACACTCTATCATTGATAGAGTTATTTTACCACTCCCTATCAGTGATTAGCGGGCTGCGTTGAAGTCGTTTTAGAGCTAGAAATAGCAAGTTAAAATAAGGCTAGTCCGTTATCA	118
MCA0115	GTTGACACTCTATCATTGATAGAGTTATTTTACCACTCCCTATCAGTGATGTCGTATTTGCGGATCAGCGGTTTTAGAGCTAGAAATAGCAAGTTAAAATAAGGCTAGTCCGTTATCA	118
MCA0115	GTTGACACTCTATCATTGATAGAGTTATTTTACCACTCCCTATCAGTGATTGTACTTGCCGGCGTGCTCGGTTTTAGAGCTAGAAATAGCAAGTTAAAATAAGGCTAGTCCGTTATCA	118
MCA0115	GTTGACACTCTATCATTGATAGAGTTATTTTACCACTCCCTATCAGTGATAAATACAGCGACAGCGGCGAGTTTTAGAGCTAGAAATAGCAAGTTAAAATAAGGCTAGTCCGTTATCA	118
MCA0116	GTTGACACTCTATCATTGATAGAGTTATTTTACCACTCCCTATCAGTGATACTGTCCTGAACGGTCTTTTGTTTTAGAGCTAGAAATAGCAAGTTAAAATAAGGCTAGTCCGTTATCA	118
MCA0116	GTTGACACTCTATCATTGATAGAGTTATTTTACCACTCCCTATCAGTGATGGACAGTGTGGCGTTTGTCAGTTTTAGAGCTAGAAATAGCAAGTTAAAATAAGGCTAGTCCGTTATCA	118
MCA0116	GTTGACACTCTATCATTGATAGAGTTATTTTACCACTCCCTATCAGTGATAAACGCCACACTGTCCTGAAGTTTTAGAGCTAGAAATAGCAAGTTAAAATAAGGCTAGTCCGTTATCA	118
MCA0116	GTTGACACTCTATCATTGATAGAGTTATTTTACCACTCCCTATCAGTGATAAAGACCGTTCAGGACAGTGGTTTTAGAGCTAGAAATAGCAAGTTAAAATAAGGCTAGTCCGTTATCA	118
MCA0116	GTTGACACTCTATCATTGATAGAGTTATTTTACCACTCCCTATCAGTGATACTCACCGAAAAGACCGTTCGTTTTAGAGCTAGAAATAGCAAGTTAAAATAAGGCTAGTCCGTTATCA	118
MCA0116	GTTGACACTCTATCATTGATAGAGTTATTTTACCACTCCCTATCAGTGATTCCAAGGCGAACGAATACGCGTTTTAGAGCTAGAAATAGCAAGTTAAAATAAGGCTAGTCCGTTATCA	118
MCA0116	GTTGACACTCTATCATTGATAGAGTTATTTTACCACTCCCTATCAGTGATGTTTGTCAAGGCGCGATCCAGTTTTAGAGCTAGAAATAGCAAGTTAAAATAAGGCTAGTCCGTTATCA	118
MCA0116	GTTGACACTCTATCATTGATAGAGTTATTTTACCACTCCCTATCAGTGATAACGAATACGCCGGCGATCCGTTTTAGAGCTAGAAATAGCAAGTTAAAATAAGGCTAGTCCGTTATCA	118
MCA0116	GTTGACACTCTATCATTGATAGAGTTATTTTACCACTCCCTATCAGTGATCGCCAGCTTTCCCGGATCGCGTTTTAGAGCTAGAAATAGCAAGTTAAAATAAGGCTAGTCCGTTATCA	118
MCA0116	GTTGACACTCTATCATTGATAGAGTTATTTTACCACTCCCTATCAGTGATGAACGAATACGCCGGCGATCGTTTTAGAGCTAGAAATAGCAAGTTAAAATAAGGCTAGTCCGTTATCA	118
MCA0116	GTTGACACTCTATCATTGATAGAGTTATTTTACCACTCCCTATCAGTGATGCCGGCGTATTCGTTCGCCTGTTTTAGAGCTAGAAATAGCAAGTTAAAATAAGGCTAGTCCGTTATCA	118
MCA0116	GTTGACACTCTATCATTGATAGAGTTATTTTACCACTCCCTATCAGTGATAGCAGCGACGCCAGCTTTCCGTTTTAGAGCTAGAAATAGCAAGTTAAAATAAGGCTAGTCCGTTATCA	118
MCA0116	GTTGACACTCTATCATTGATAGAGTTATTTTACCACTCCCTATCAGTGATCGAGGTGCGGGATTCGCTCAGTTTTAGAGCTAGAAATAGCAAGTTAAAATAAGGCTAGTCCGTTATCA	118
MCA0116	GTTGACACTCTATCATTGATAGAGTTATTTTACCACTCCCTATCAGTGATGGGAAAGCTGGCGTCGCTGCGTTTTAGAGCTAGAAATAGCAAGTTAAAATAAGGCTAGTCCGTTATCA	118
MCA0116	GTTGACACTCTATCATTGATAGAGTTATTTTACCACTCCCTATCAGTGATCAAGAAGGCCGAGGCGAAGAGTTTTAGAGCTAGAAATAGCAAGTTAAAATAAGGCTAGTCCGTTATCA	118
MCA0117	GTTGACACTCTATCATTGATAGAGTTATTTTACCACTCCCTATCAGTGATACGCGGACACCGTGCATGCCGTTTTAGAGCTAGAAATAGCAAGTTAAAATAAGGCTAGTCCGTTATCA	118
MCA0117	GTTGACACTCTATCATTGATAGAGTTATTTTACCACTCCCTATCAGTGATCTTCCATGGCGGCGACGACGGTTTTAGAGCTAGAAATAGCAAGTTAAAATAAGGCTAGTCCGTTATCA	118
MCA0117	GTTGACACTCTATCATTGATAGAGTTATTTTACCACTCCCTATCAGTGATGATGCCCTTGGCGGCTTCCAGTTTTAGAGCTAGAAATAGCAAGTTAAAATAAGGCTAGTCCGTTATCA	118
MCA0117	GTTGACACTCTATCATTGATAGAGTTATTTTACCACTCCCTATCAGTGATGCCCTTGGCGGCTTCCATGGGTTTTAGAGCTAGAAATAGCAAGTTAAAATAAGGCTAGTCCGTTATCA	118
MCA0117	GTTGACACTCTATCATTGATAGAGTTATTTTACCACTCCCTATCAGTGATTGTCCGCGTCGTCGCCGCCAGTTTTAGAGCTAGAAATAGCAAGTTAAAATAAGGCTAGTCCGTTATCA	118
MCA0117	GTTGACACTCTATCATTGATAGAGTTATTTTACCACTCCCTATCAGTGATCAGGAGCACGACGATGCCCTGTTTTAGAGCTAGAAATAGCAAGTTAAAATAAGGCTAGTCCGTTATCA	118
MCA0117	GTTGACACTCTATCATTGATAGAGTTATTTTACCACTCCCTATCAGTGATGGCATCGTCGTGCTCCTGGCGTTTTAGAGCTAGAAATAGCAAGTTAAAATAAGGCTAGTCCGTTATCA	118
MCA0117	GTTGACACTCTATCATTGATAGAGTTATTTTACCACTCCCTATCAGTGATGCCGCCATGGAAGCCGCCAAGTTTTAGAGCTAGAAATAGCAAGTTAAAATAAGGCTAGTCCGTTATCA	118
MCA0117	GTTGACACTCTATCATTGATAGAGTTATTTTACCACTCCCTATCAGTGATCAAGGGCATCGTCGTGCTCCGTTTTAGAGCTAGAAATAGCAAGTTAAAATAAGGCTAGTCCGTTATCA	118
MCA0117	GTTGACACTCTATCATTGATAGAGTTATTTTACCACTCCCTATCAGTGATGCTCCTGGCCGGCTTCGGGGGTTTTAGAGCTAGAAATAGCAAGTTAAAATAAGGCTAGTCCGTTATCA	118
MCA0117	GTTGACACTCTATCATTGATAGAGTTATTTTACCACTCCCTATCAGTGATGTCGTGCTCCTGGCCGGCTTGTTTTAGAGCTAGAAATAGCAAGTTAAAATAAGGCTAGTCCGTTATCA	118
MCA0117	GTTGACACTCTATCATTGATAGAGTTATTTTACCACTCCCTATCAGTGATCGTGCTCCTGGCCGGCTTCGGTTTTAGAGCTAGAAATAGCAAGTTAAAATAAGGCTAGTCCGTTATCA	118
MCA0117	GTTGACACTCTATCATTGATAGAGTTATTTTACCACTCCCTATCAGTGATCAACTCGACCACCCCGAAGCGTTTTAGAGCTAGAAATAGCAAGTTAAAATAAGGCTAGTCCGTTATCA	118
MCA0117	GTTGACACTCTATCATTGATAGAGTTATTTTACCACTCCCTATCAGTGATTCGTGCTCCTGGCCGGCTTCGTTTTAGAGCTAGAAATAGCAAGTTAAAATAAGGCTAGTCCGTTATCA	118
MCA0117	GTTGACACTCTATCATTGATAGAGTTATTTTACCACTCCCTATCAGTGATGAGCACGACGATGCCCTTGGGTTTTAGAGCTAGAAATAGCAAGTTAAAATAAGGCTAGTCCGTTATCA	118
MCA0118	GTTGACACTCTATCATTGATAGAGTTATTTTACCACTCCCTATCAGTGATGACGATGCTCCAGAGCGTAGGTTTTAGAGCTAGAAATAGCAAGTTAAAATAAGGCTAGTCCGTTATCA	118
MCA0118	GTTGACACTCTATCATTGATAGAGTTATTTTACCACTCCCTATCAGTGATCCCTCCGAAAATCGAATCTGGTTTTAGAGCTAGAAATAGCAAGTTAAAATAAGGCTAGTCCGTTATCA	118
MCA0118	GTTGACACTCTATCATTGATAGAGTTATTTTACCACTCCCTATCAGTGATAGATTCGATTTTCGGAGGGCGTTTTAGAGCTAGAAATAGCAAGTTAAAATAAGGCTAGTCCGTTATCA	118
MCA0118	GTTGACACTCTATCATTGATAGAGTTATTTTACCACTCCCTATCAGTGATGACACCGCAGATTCGATTTTGTTTTAGAGCTAGAAATAGCAAGTTAAAATAAGGCTAGTCCGTTATCA	118
MCA0118	GTTGACACTCTATCATTGATAGAGTTATTTTACCACTCCCTATCAGTGATCCGCAGATTCGATTTTCGGAGTTTTAGAGCTAGAAATAGCAAGTTAAAATAAGGCTAGTCCGTTATCA	118
MCA0118	GTTGACACTCTATCATTGATAGAGTTATTTTACCACTCCCTATCAGTGATGAGATGACCGCAGCACCTCCGTTTTAGAGCTAGAAATAGCAAGTTAAAATAAGGCTAGTCCGTTATCA	118
MCA0118	GTTGACACTCTATCATTGATAGAGTTATTTTACCACTCCCTATCAGTGATTACGCTCTGGAGCATCGTCCGTTTTAGAGCTAGAAATAGCAAGTTAAAATAAGGCTAGTCCGTTATCA	118
MCA0118	GTTGACACTCTATCATTGATAGAGTTATTTTACCACTCCCTATCAGTGATCGGTTGAGCCAGGGAAACCAGTTTTAGAGCTAGAAATAGCAAGTTAAAATAAGGCTAGTCCGTTATCA	118
MCA0118	GTTGACACTCTATCATTGATAGAGTTATTTTACCACTCCCTATCAGTGATCTGGTTTCCCTGGCTCAACCGTTTTAGAGCTAGAAATAGCAAGTTAAAATAAGGCTAGTCCGTTATCA	118
MCA0118	GTTGACACTCTATCATTGATAGAGTTATTTTACCACTCCCTATCAGTGATGGCTCAACCGGGAGGTGCTGGTTTTAGAGCTAGAAATAGCAAGTTAAAATAAGGCTAGTCCGTTATCA	118
MCA0118	GTTGACACTCTATCATTGATAGAGTTATTTTACCACTCCCTATCAGTGATCGGGCACTTCTACGATCTCGGTTTTAGAGCTAGAAATAGCAAGTTAAAATAAGGCTAGTCCGTTATCA	118
MCA0118	GTTGACACTCTATCATTGATAGAGTTATTTTACCACTCCCTATCAGTGATGCAAACCCTGGCCGCGCTGAGTTTTAGAGCTAGAAATAGCAAGTTAAAATAAGGCTAGTCCGTTATCA	118
MCA0118	GTTGACACTCTATCATTGATAGAGTTATTTTACCACTCCCTATCAGTGATGCATCGTCCTGGCGCTTCCCGTTTTAGAGCTAGAAATAGCAAGTTAAAATAAGGCTAGTCCGTTATCA	118
MCA0118	GTTGACACTCTATCATTGATAGAGTTATTTTACCACTCCCTATCAGTGATGAGGTGCTGCGGTCATCTCCGTTTTAGAGCTAGAAATAGCAAGTTAAAATAAGGCTAGTCCGTTATCA	118
MCA0118	GTTGACACTCTATCATTGATAGAGTTATTTTACCACTCCCTATCAGTGATGGATGTCACGGTGGTGATCCGTTTTAGAGCTAGAAATAGCAAGTTAAAATAAGGCTAGTCCGTTATCA	118
MCA0119	GTTGACACTCTATCATTGATAGAGTTATTTTACCACTCCCTATCAGTGATTGTCACGTGTCTCGGCGGGCGTTTTAGAGCTAGAAATAGCAAGTTAAAATAAGGCTAGTCCGTTATCA	118
MCA0119	GTTGACACTCTATCATTGATAGAGTTATTTTACCACTCCCTATCAGTGATGTGTCTCGGCGGGCCGGATCGTTTTAGAGCTAGAAATAGCAAGTTAAAATAAGGCTAGTCCGTTATCA	118
MCA0119	GTTGACACTCTATCATTGATAGAGTTATTTTACCACTCCCTATCAGTGATGGCTTCGATGTCACGTGTCTGTTTTAGAGCTAGAAATAGCAAGTTAAAATAAGGCTAGTCCGTTATCA	118
MCA0119	GTTGACACTCTATCATTGATAGAGTTATTTTACCACTCCCTATCAGTGATTCGATGTCACGTGTCTCGGCGTTTTAGAGCTAGAAATAGCAAGTTAAAATAAGGCTAGTCCGTTATCA	118
MCA0119	GTTGACACTCTATCATTGATAGAGTTATTTTACCACTCCCTATCAGTGATTTCGATGTCACGTGTCTCGGGTTTTAGAGCTAGAAATAGCAAGTTAAAATAAGGCTAGTCCGTTATCA	118
MCA0119	GTTGACACTCTATCATTGATAGAGTTATTTTACCACTCCCTATCAGTGATGACACGTGACATCGAAGCCAGTTTTAGAGCTAGAAATAGCAAGTTAAAATAAGGCTAGTCCGTTATCA	118
MCA0119	GTTGACACTCTATCATTGATAGAGTTATTTTACCACTCCCTATCAGTGATGAAGGTGAAATCCGCCTCGAGTTTTAGAGCTAGAAATAGCAAGTTAAAATAAGGCTAGTCCGTTATCA	118
MCA0119	GTTGACACTCTATCATTGATAGAGTTATTTTACCACTCCCTATCAGTGATACGTGACATCGAAGCCATGGGTTTTAGAGCTAGAAATAGCAAGTTAAAATAAGGCTAGTCCGTTATCA	118
MCA0119	GTTGACACTCTATCATTGATAGAGTTATTTTACCACTCCCTATCAGTGATGAAGCCATGGTGGAACTGCTGTTTTAGAGCTAGAAATAGCAAGTTAAAATAAGGCTAGTCCGTTATCA	118
MCA0119	GTTGACACTCTATCATTGATAGAGTTATTTTACCACTCCCTATCAGTGATATCCGCCTCGATGGAGAACAGTTTTAGAGCTAGAAATAGCAAGTTAAAATAAGGCTAGTCCGTTATCA	118
MCA0119	GTTGACACTCTATCATTGATAGAGTTATTTTACCACTCCCTATCAGTGATCGGCACCCTGTTCTCCATCGGTTTTAGAGCTAGAAATAGCAAGTTAAAATAAGGCTAGTCCGTTATCA	118
MCA0119	GTTGACACTCTATCATTGATAGAGTTATTTTACCACTCCCTATCAGTGATAATCCGCCTCGATGGAGAACGTTTTAGAGCTAGAAATAGCAAGTTAAAATAAGGCTAGTCCGTTATCA	118
MCA0119	GTTGACACTCTATCATTGATAGAGTTATTTTACCACTCCCTATCAGTGATCACCCTGTTCTCCATCGAGGGTTTTAGAGCTAGAAATAGCAAGTTAAAATAAGGCTAGTCCGTTATCA	118
MCA0119	GTTGACACTCTATCATTGATAGAGTTATTTTACCACTCCCTATCAGTGATGGTGCCGAGCAGTTCCACCAGTTTTAGAGCTAGAAATAGCAAGTTAAAATAAGGCTAGTCCGTTATCA	118
MCA0119	GTTGACACTCTATCATTGATAGAGTTATTTTACCACTCCCTATCAGTGATGTGCTGGTTGCGGAATGCGAGTTTTAGAGCTAGAAATAGCAAGTTAAAATAAGGCTAGTCCGTTATCA	118
MCA0120	GTTGACACTCTATCATTGATAGAGTTATTTTACCACTCCCTATCAGTGATAACATTCCGTCGGATGCACTGTTTTAGAGCTAGAAATAGCAAGTTAAAATAAGGCTAGTCCGTTATCA	118
MCA0120	GTTGACACTCTATCATTGATAGAGTTATTTTACCACTCCCTATCAGTGATCAGTGCATCCGACGGAATGTGTTTTAGAGCTAGAAATAGCAAGTTAAAATAAGGCTAGTCCGTTATCA	118
MCA0120	GTTGACACTCTATCATTGATAGAGTTATTTTACCACTCCCTATCAGTGATAGTGAACCCAGTGCATCCGAGTTTTAGAGCTAGAAATAGCAAGTTAAAATAAGGCTAGTCCGTTATCA	118
MCA0120	GTTGACACTCTATCATTGATAGAGTTATTTTACCACTCCCTATCAGTGATCAACATTCCGTCGGATGCACGTTTTAGAGCTAGAAATAGCAAGTTAAAATAAGGCTAGTCCGTTATCA	118
MCA0120	GTTGACACTCTATCATTGATAGAGTTATTTTACCACTCCCTATCAGTGATTGGAAAAGCTGATCTCGCACGTTTTAGAGCTAGAAATAGCAAGTTAAAATAAGGCTAGTCCGTTATCA	118
MCA0120	GTTGACACTCTATCATTGATAGAGTTATTTTACCACTCCCTATCAGTGATGCTGATAGATCTGTTCATCCGTTTTAGAGCTAGAAATAGCAAGTTAAAATAAGGCTAGTCCGTTATCA	118
MCA0120	GTTGACACTCTATCATTGATAGAGTTATTTTACCACTCCCTATCAGTGATTTCATCCGGGTCGGGCTGATGTTTTAGAGCTAGAAATAGCAAGTTAAAATAAGGCTAGTCCGTTATCA	118
MCA0120	GTTGACACTCTATCATTGATAGAGTTATTTTACCACTCCCTATCAGTGATGGCTGATAGATCTGTTCATCGTTTTAGAGCTAGAAATAGCAAGTTAAAATAAGGCTAGTCCGTTATCA	118
MCA0120	GTTGACACTCTATCATTGATAGAGTTATTTTACCACTCCCTATCAGTGATATAGATCTGTTCATCCGGGTGTTTTAGAGCTAGAAATAGCAAGTTAAAATAAGGCTAGTCCGTTATCA	118
MCA0120	GTTGACACTCTATCATTGATAGAGTTATTTTACCACTCCCTATCAGTGATTAGATCTGTTCATCCGGGTCGTTTTAGAGCTAGAAATAGCAAGTTAAAATAAGGCTAGTCCGTTATCA	118
MCA0120	GTTGACACTCTATCATTGATAGAGTTATTTTACCACTCCCTATCAGTGATAAATGCCACTGCCAGAATGAGTTTTAGAGCTAGAAATAGCAAGTTAAAATAAGGCTAGTCCGTTATCA	118
MCA0120	GTTGACACTCTATCATTGATAGAGTTATTTTACCACTCCCTATCAGTGATTCGAAGAATGGGCGACAAGCGTTTTAGAGCTAGAAATAGCAAGTTAAAATAAGGCTAGTCCGTTATCA	118
MCA0120	GTTGACACTCTATCATTGATAGAGTTATTTTACCACTCCCTATCAGTGATCGAGCCAGCGAGGCGTGCATGTTTTAGAGCTAGAAATAGCAAGTTAAAATAAGGCTAGTCCGTTATCA	118
MCA0120	GTTGACACTCTATCATTGATAGAGTTATTTTACCACTCCCTATCAGTGATCAGATATTCAAGCCGTTCATGTTTTAGAGCTAGAAATAGCAAGTTAAAATAAGGCTAGTCCGTTATCA	118
MCA0120	GTTGACACTCTATCATTGATAGAGTTATTTTACCACTCCCTATCAGTGATGCCTCGCTGGCTCGAAGAATGTTTTAGAGCTAGAAATAGCAAGTTAAAATAAGGCTAGTCCGTTATCA	118
MCA0121	GTTGACACTCTATCATTGATAGAGTTATTTTACCACTCCCTATCAGTGATTCCGGGAAAGTTTCCCTCGCGTTTTAGAGCTAGAAATAGCAAGTTAAAATAAGGCTAGTCCGTTATCA	118
MCA0121	GTTGACACTCTATCATTGATAGAGTTATTTTACCACTCCCTATCAGTGATTCCCTCGCCGGTAATCAGCAGTTTTAGAGCTAGAAATAGCAAGTTAAAATAAGGCTAGTCCGTTATCA	118
MCA0121	GTTGACACTCTATCATTGATAGAGTTATTTTACCACTCCCTATCAGTGATGCCGTGCTGATTACCGGCGAGTTTTAGAGCTAGAAATAGCAAGTTAAAATAAGGCTAGTCCGTTATCA	118
MCA0121	GTTGACACTCTATCATTGATAGAGTTATTTTACCACTCCCTATCAGTGATCGCCGGTAATCAGCACGGCGGTTTTAGAGCTAGAAATAGCAAGTTAAAATAAGGCTAGTCCGTTATCA	118
MCA0121	GTTGACACTCTATCATTGATAGAGTTATTTTACCACTCCCTATCAGTGATCGCCGTGCTGATTACCGGCGGTTTTAGAGCTAGAAATAGCAAGTTAAAATAAGGCTAGTCCGTTATCA	118
MCA0121	GTTGACACTCTATCATTGATAGAGTTATTTTACCACTCCCTATCAGTGATCTCATCGATTTCGATGACGCGTTTTAGAGCTAGAAATAGCAAGTTAAAATAAGGCTAGTCCGTTATCA	118
MCA0121	GTTGACACTCTATCATTGATAGAGTTATTTTACCACTCCCTATCAGTGATGAGACCTTGGAAGACTGCGCGTTTTAGAGCTAGAAATAGCAAGTTAAAATAAGGCTAGTCCGTTATCA	118
MCA0121	GTTGACACTCTATCATTGATAGAGTTATTTTACCACTCCCTATCAGTGATGACGCCGGCGCAGTCTTCCAGTTTTAGAGCTAGAAATAGCAAGTTAAAATAAGGCTAGTCCGTTATCA	118
MCA0121	GTTGACACTCTATCATTGATAGAGTTATTTTACCACTCCCTATCAGTGATGCGTCATCGAAATCGATGAGGTTTTAGAGCTAGAAATAGCAAGTTAAAATAAGGCTAGTCCGTTATCA	118
MCA0121	GTTGACACTCTATCATTGATAGAGTTATTTTACCACTCCCTATCAGTGATTCAGCACGGCGCGGCTAGCCGTTTTAGAGCTAGAAATAGCAAGTTAAAATAAGGCTAGTCCGTTATCA	118
MCA0121	GTTGACACTCTATCATTGATAGAGTTATTTTACCACTCCCTATCAGTGATTCACGATGCCTGAACGCCGTGTTTTAGAGCTAGAAATAGCAAGTTAAAATAAGGCTAGTCCGTTATCA	118
MCA0121	GTTGACACTCTATCATTGATAGAGTTATTTTACCACTCCCTATCAGTGATTCGGCCAATCCAGTCTGGCAGTTTTAGAGCTAGAAATAGCAAGTTAAAATAAGGCTAGTCCGTTATCA	118
MCA0121	GTTGACACTCTATCATTGATAGAGTTATTTTACCACTCCCTATCAGTGATTGGAAATTGATGCGATAGGTGTTTTAGAGCTAGAAATAGCAAGTTAAAATAAGGCTAGTCCGTTATCA	118
MCA0121	GTTGACACTCTATCATTGATAGAGTTATTTTACCACTCCCTATCAGTGATGGTGCGGGAGTCTTTCGAAGGTTTTAGAGCTAGAAATAGCAAGTTAAAATAAGGCTAGTCCGTTATCA	118
MCA0121	GTTGACACTCTATCATTGATAGAGTTATTTTACCACTCCCTATCAGTGATCCAGACTGGATTGGCCGACAGTTTTAGAGCTAGAAATAGCAAGTTAAAATAAGGCTAGTCCGTTATCA	118
MCA0122	GTTGACACTCTATCATTGATAGAGTTATTTTACCACTCCCTATCAGTGATGTTTCCGCTCATGCAGCATCGTTTTAGAGCTAGAAATAGCAAGTTAAAATAAGGCTAGTCCGTTATCA	118
MCA0122	GTTGACACTCTATCATTGATAGAGTTATTTTACCACTCCCTATCAGTGATTCTTGTAGAAACGTTCGGTAGTTTTAGAGCTAGAAATAGCAAGTTAAAATAAGGCTAGTCCGTTATCA	118
MCA0122	GTTGACACTCTATCATTGATAGAGTTATTTTACCACTCCCTATCAGTGATAACGTTTCTACAAGATCGACGTTTTAGAGCTAGAAATAGCAAGTTAAAATAAGGCTAGTCCGTTATCA	118
MCA0122	GTTGACACTCTATCATTGATAGAGTTATTTTACCACTCCCTATCAGTGATTCGACCGGATGCTGCATGAGGTTTTAGAGCTAGAAATAGCAAGTTAAAATAAGGCTAGTCCGTTATCA	118
MCA0122	GTTGACACTCTATCATTGATAGAGTTATTTTACCACTCCCTATCAGTGATGTCGATCTTGTAGAAACGTTGTTTTAGAGCTAGAAATAGCAAGTTAAAATAAGGCTAGTCCGTTATCA	118
MCA0122	GTTGACACTCTATCATTGATAGAGTTATTTTACCACTCCCTATCAGTGATGAGCGGAAACTGGTTCCCAAGTTTTAGAGCTAGAAATAGCAAGTTAAAATAAGGCTAGTCCGTTATCA	118
MCA0122	GTTGACACTCTATCATTGATAGAGTTATTTTACCACTCCCTATCAGTGATGATGCTGCATGAGCGGAAACGTTTTAGAGCTAGAAATAGCAAGTTAAAATAAGGCTAGTCCGTTATCA	118
MCA0122	GTTGACACTCTATCATTGATAGAGTTATTTTACCACTCCCTATCAGTGATGGCGCTTTTCTGGAAGCGCTGTTTTAGAGCTAGAAATAGCAAGTTAAAATAAGGCTAGTCCGTTATCA	118
MCA0122	GTTGACACTCTATCATTGATAGAGTTATTTTACCACTCCCTATCAGTGATGGTTCCCAAAGGCGCTTTTCGTTTTAGAGCTAGAAATAGCAAGTTAAAATAAGGCTAGTCCGTTATCA	118
MCA0122	GTTGACACTCTATCATTGATAGAGTTATTTTACCACTCCCTATCAGTGATGCTTCCAGAAAAGCGCCTTTGTTTTAGAGCTAGAAATAGCAAGTTAAAATAAGGCTAGTCCGTTATCA	118
MCA0122	GTTGACACTCTATCATTGATAGAGTTATTTTACCACTCCCTATCAGTGATTCTGAATGCGCCCATCGTCTGTTTTAGAGCTAGAAATAGCAAGTTAAAATAAGGCTAGTCCGTTATCA	118
MCA0122	GTTGACACTCTATCATTGATAGAGTTATTTTACCACTCCCTATCAGTGATGTCGCGCTTGAACGTGGCATGTTTTAGAGCTAGAAATAGCAAGTTAAAATAAGGCTAGTCCGTTATCA	118
MCA0122	GTTGACACTCTATCATTGATAGAGTTATTTTACCACTCCCTATCAGTGATGGCCATCACCCGGTTCGAACGTTTTAGAGCTAGAAATAGCAAGTTAAAATAAGGCTAGTCCGTTATCA	118
MCA0122	GTTGACACTCTATCATTGATAGAGTTATTTTACCACTCCCTATCAGTGATGCCTCGCGGTCCCAGACGATGTTTTAGAGCTAGAAATAGCAAGTTAAAATAAGGCTAGTCCGTTATCA	118
MCA0122	GTTGACACTCTATCATTGATAGAGTTATTTTACCACTCCCTATCAGTGATTTCGATGTCGCGCTTGAACGGTTTTAGAGCTAGAAATAGCAAGTTAAAATAAGGCTAGTCCGTTATCA	118
MCA0124	GTTGACACTCTATCATTGATAGAGTTATTTTACCACTCCCTATCAGTGATCTGGAGGATCTGGATATCGAGTTTTAGAGCTAGAAATAGCAAGTTAAAATAAGGCTAGTCCGTTATCA	118
MCA0124	GTTGACACTCTATCATTGATAGAGTTATTTTACCACTCCCTATCAGTGATGCGGGTCGGCGCTGAACATCGTTTTAGAGCTAGAAATAGCAAGTTAAAATAAGGCTAGTCCGTTATCA	118
MCA0124	GTTGACACTCTATCATTGATAGAGTTATTTTACCACTCCCTATCAGTGATGGTCGGCGCTGAACATCTGGGTTTTAGAGCTAGAAATAGCAAGTTAAAATAAGGCTAGTCCGTTATCA	118
MCA0124	GTTGACACTCTATCATTGATAGAGTTATTTTACCACTCCCTATCAGTGATCGGTTCTTCCAGTTTGCCCTGTTTTAGAGCTAGAAATAGCAAGTTAAAATAAGGCTAGTCCGTTATCA	118
MCA0124	GTTGACACTCTATCATTGATAGAGTTATTTTACCACTCCCTATCAGTGATAACTCGTTCAGTCTGTTGAGGTTTTAGAGCTAGAAATAGCAAGTTAAAATAAGGCTAGTCCGTTATCA	118
MCA0124	GTTGACACTCTATCATTGATAGAGTTATTTTACCACTCCCTATCAGTGATAAAGTGTTGCCGAAATTCCAGTTTTAGAGCTAGAAATAGCAAGTTAAAATAAGGCTAGTCCGTTATCA	118
MCA0124	GTTGACACTCTATCATTGATAGAGTTATTTTACCACTCCCTATCAGTGATATTTCGGCAACACTTTCTGGGTTTTAGAGCTAGAAATAGCAAGTTAAAATAAGGCTAGTCCGTTATCA	118
MCA0124	GTTGACACTCTATCATTGATAGAGTTATTTTACCACTCCCTATCAGTGATCCGAAATTCCACGGCACCCAGTTTTAGAGCTAGAAATAGCAAGTTAAAATAAGGCTAGTCCGTTATCA	118
MCA0124	GTTGACACTCTATCATTGATAGAGTTATTTTACCACTCCCTATCAGTGATGCAACACTTTCTGGAGGATCGTTTTAGAGCTAGAAATAGCAAGTTAAAATAAGGCTAGTCCGTTATCA	118
MCA0124	GTTGACACTCTATCATTGATAGAGTTATTTTACCACTCCCTATCAGTGATCCACGGCACCCAGGGCAAACGTTTTAGAGCTAGAAATAGCAAGTTAAAATAAGGCTAGTCCGTTATCA	118
MCA0124	GTTGACACTCTATCATTGATAGAGTTATTTTACCACTCCCTATCAGTGATGCCGAAATTCCACGGCACCCGTTTTAGAGCTAGAAATAGCAAGTTAAAATAAGGCTAGTCCGTTATCA	118
MCA0124	GTTGACACTCTATCATTGATAGAGTTATTTTACCACTCCCTATCAGTGATGGAATTTCGGCAACACTTTCGTTTTAGAGCTAGAAATAGCAAGTTAAAATAAGGCTAGTCCGTTATCA	118
MCA0124	GTTGACACTCTATCATTGATAGAGTTATTTTACCACTCCCTATCAGTGATCCCTGGGTGCCGTGGAATTTGTTTTAGAGCTAGAAATAGCAAGTTAAAATAAGGCTAGTCCGTTATCA	118
MCA0124	GTTGACACTCTATCATTGATAGAGTTATTTTACCACTCCCTATCAGTGATGCGGTTCTTCCAGTTTGCCCGTTTTAGAGCTAGAAATAGCAAGTTAAAATAAGGCTAGTCCGTTATCA	118
MCA0124	GTTGACACTCTATCATTGATAGAGTTATTTTACCACTCCCTATCAGTGATCCAGTTTGCCCTGGGTGCCGGTTTTAGAGCTAGAAATAGCAAGTTAAAATAAGGCTAGTCCGTTATCA	118
gene-MCA_RS00625	GTTGACACTCTATCATTGATAGAGTTATTTTACCACTCCCTATCAGTGATGATGATTTGTTGGTGGTAATGTTTTAGAGCTAGAAATAGCAAGTTAAAATAAGGCTAGTCCGTTATCA	118
gene-MCA_RS00625	GTTGACACTCTATCATTGATAGAGTTATTTTACCACTCCCTATCAGTGATCGATACAGTTGATGATTTGTGTTTTAGAGCTAGAAATAGCAAGTTAAAATAAGGCTAGTCCGTTATCA	118
gene-MCA_RS00625	GTTGACACTCTATCATTGATAGAGTTATTTTACCACTCCCTATCAGTGATTACAGTTGATGATTTGTTGGGTTTTAGAGCTAGAAATAGCAAGTTAAAATAAGGCTAGTCCGTTATCA	118
gene-MCA_RS00625	GTTGACACTCTATCATTGATAGAGTTATTTTACCACTCCCTATCAGTGATATTTCAACTGATTTGGCAATGTTTTAGAGCTAGAAATAGCAAGTTAAAATAAGGCTAGTCCGTTATCA	118
gene-MCA_RS00625	GTTGACACTCTATCATTGATAGAGTTATTTTACCACTCCCTATCAGTGATGCCAAATCAGTTGAAATCCGGTTTTAGAGCTAGAAATAGCAAGTTAAAATAAGGCTAGTCCGTTATCA	118
gene-MCA_RS00625	GTTGACACTCTATCATTGATAGAGTTATTTTACCACTCCCTATCAGTGATAAATCAGTTGAAATCCGAGGGTTTTAGAGCTAGAAATAGCAAGTTAAAATAAGGCTAGTCCGTTATCA	118
gene-MCA_RS00625	GTTGACACTCTATCATTGATAGAGTTATTTTACCACTCCCTATCAGTGATTCCTCGGATTTCAACTGATTGTTTTAGAGCTAGAAATAGCAAGTTAAAATAAGGCTAGTCCGTTATCA	118
gene-MCA_RS00625	GTTGACACTCTATCATTGATAGAGTTATTTTACCACTCCCTATCAGTGATGGATCTACATGTTTTCGTCTGTTTTAGAGCTAGAAATAGCAAGTTAAAATAAGGCTAGTCCGTTATCA	118
gene-MCA_RS00625	GTTGACACTCTATCATTGATAGAGTTATTTTACCACTCCCTATCAGTGATGATCTACATGTTTTCGTCTGGTTTTAGAGCTAGAAATAGCAAGTTAAAATAAGGCTAGTCCGTTATCA	118
gene-MCA_RS00625	GTTGACACTCTATCATTGATAGAGTTATTTTACCACTCCCTATCAGTGATGAAAACATGTAGATCCTCCTGTTTTAGAGCTAGAAATAGCAAGTTAAAATAAGGCTAGTCCGTTATCA	118
gene-MCA_RS00625	GTTGACACTCTATCATTGATAGAGTTATTTTACCACTCCCTATCAGTGATTGAATTGAGTCGCTTCGTGTGTTTTAGAGCTAGAAATAGCAAGTTAAAATAAGGCTAGTCCGTTATCA	118
gene-MCA_RS00625	GTTGACACTCTATCATTGATAGAGTTATTTTACCACTCCCTATCAGTGATGAGATCAAATTGCTTGATGCGTTTTAGAGCTAGAAATAGCAAGTTAAAATAAGGCTAGTCCGTTATCA	118
gene-MCA_RS00625	GTTGACACTCTATCATTGATAGAGTTATTTTACCACTCCCTATCAGTGATTTCAGCGGATTTACTCACCGGTTTTAGAGCTAGAAATAGCAAGTTAAAATAAGGCTAGTCCGTTATCA	118
gene-MCA_RS00625	GTTGACACTCTATCATTGATAGAGTTATTTTACCACTCCCTATCAGTGATTTGATGCAGGACGAAACGGCGTTTTAGAGCTAGAAATAGCAAGTTAAAATAAGGCTAGTCCGTTATCA	118
gene-MCA_RS00625	GTTGACACTCTATCATTGATAGAGTTATTTTACCACTCCCTATCAGTGATTTGCTTGATGCAGGACGAAAGTTTTAGAGCTAGAAATAGCAAGTTAAAATAAGGCTAGTCCGTTATCA	118
MCA0126	GTTGACACTCTATCATTGATAGAGTTATTTTACCACTCCCTATCAGTGATGAGGGCAGTGGTCAGGAGCAGTTTTAGAGCTAGAAATAGCAAGTTAAAATAAGGCTAGTCCGTTATCA	118
MCA0126	GTTGACACTCTATCATTGATAGAGTTATTTTACCACTCCCTATCAGTGATTGAGGGCAGTGGTCAGGAGCGTTTTAGAGCTAGAAATAGCAAGTTAAAATAAGGCTAGTCCGTTATCA	118
MCA0126	GTTGACACTCTATCATTGATAGAGTTATTTTACCACTCCCTATCAGTGATGGCAGTGGTCAGGAGCAGGGGTTTTAGAGCTAGAAATAGCAAGTTAAAATAAGGCTAGTCCGTTATCA	118
MCA0126	GTTGACACTCTATCATTGATAGAGTTATTTTACCACTCCCTATCAGTGATGGAGGCGCCGAAGCTGGTGAGTTTTAGAGCTAGAAATAGCAAGTTAAAATAAGGCTAGTCCGTTATCA	118
MCA0126	GTTGACACTCTATCATTGATAGAGTTATTTTACCACTCCCTATCAGTGATAGCTGGTGAGGGCAGTGGTCGTTTTAGAGCTAGAAATAGCAAGTTAAAATAAGGCTAGTCCGTTATCA	118
MCA0126	GTTGACACTCTATCATTGATAGAGTTATTTTACCACTCCCTATCAGTGATGCCGAAGCTGGTGAGGGCAGGTTTTAGAGCTAGAAATAGCAAGTTAAAATAAGGCTAGTCCGTTATCA	118
MCA0126	GTTGACACTCTATCATTGATAGAGTTATTTTACCACTCCCTATCAGTGATGGCGCCGGAGGCGCCGAAGCGTTTTAGAGCTAGAAATAGCAAGTTAAAATAAGGCTAGTCCGTTATCA	118
MCA0126	GTTGACACTCTATCATTGATAGAGTTATTTTACCACTCCCTATCAGTGATACCACTGCCCTCACCAGCTTGTTTTAGAGCTAGAAATAGCAAGTTAAAATAAGGCTAGTCCGTTATCA	118
MCA0126	GTTGACACTCTATCATTGATAGAGTTATTTTACCACTCCCTATCAGTGATCGGAGGCGCCGAAGCTGGTGGTTTTAGAGCTAGAAATAGCAAGTTAAAATAAGGCTAGTCCGTTATCA	118
MCA0126	GTTGACACTCTATCATTGATAGAGTTATTTTACCACTCCCTATCAGTGATCTCACCAGCTTCGGCGCCTCGTTTTAGAGCTAGAAATAGCAAGTTAAAATAAGGCTAGTCCGTTATCA	118
MCA0126	GTTGACACTCTATCATTGATAGAGTTATTTTACCACTCCCTATCAGTGATGGTCGAGGTGTCCAGGCGGAGTTTTAGAGCTAGAAATAGCAAGTTAAAATAAGGCTAGTCCGTTATCA	118
MCA0126	GTTGACACTCTATCATTGATAGAGTTATTTTACCACTCCCTATCAGTGATGGTCAGGGCGAAGGTGGCGAGTTTTAGAGCTAGAAATAGCAAGTTAAAATAAGGCTAGTCCGTTATCA	118
MCA0126	GTTGACACTCTATCATTGATAGAGTTATTTTACCACTCCCTATCAGTGATGGTGTCCAGGCGGAAGGTCAGTTTTAGAGCTAGAAATAGCAAGTTAAAATAAGGCTAGTCCGTTATCA	118
MCA0126	GTTGACACTCTATCATTGATAGAGTTATTTTACCACTCCCTATCAGTGATCAGGCGGAAGGTCAGGGCGAGTTTTAGAGCTAGAAATAGCAAGTTAAAATAAGGCTAGTCCGTTATCA	118
MCA0126	GTTGACACTCTATCATTGATAGAGTTATTTTACCACTCCCTATCAGTGATGCGGAAGGTCAGGGCGAAGGGTTTTAGAGCTAGAAATAGCAAGTTAAAATAAGGCTAGTCCGTTATCA	118
MCA0127	GTTGACACTCTATCATTGATAGAGTTATTTTACCACTCCCTATCAGTGATGCCGAACTGCATGGTGACGTGTTTTAGAGCTAGAAATAGCAAGTTAAAATAAGGCTAGTCCGTTATCA	118
MCA0127	GTTGACACTCTATCATTGATAGAGTTATTTTACCACTCCCTATCAGTGATGTCTCCGTCAAGTTCGGCGAGTTTTAGAGCTAGAAATAGCAAGTTAAAATAAGGCTAGTCCGTTATCA	118
MCA0127	GTTGACACTCTATCATTGATAGAGTTATTTTACCACTCCCTATCAGTGATCGGCTTGACGCCGAACTGCAGTTTTAGAGCTAGAAATAGCAAGTTAAAATAAGGCTAGTCCGTTATCA	118
MCA0127	GTTGACACTCTATCATTGATAGAGTTATTTTACCACTCCCTATCAGTGATCGTCTCCGTCAAGTTCGGCGGTTTTAGAGCTAGAAATAGCAAGTTAAAATAAGGCTAGTCCGTTATCA	118
MCA0127	GTTGACACTCTATCATTGATAGAGTTATTTTACCACTCCCTATCAGTGATGCCAACGTCACCATGCAGTTGTTTTAGAGCTAGAAATAGCAAGTTAAAATAAGGCTAGTCCGTTATCA	118
MCA0127	GTTGACACTCTATCATTGATAGAGTTATTTTACCACTCCCTATCAGTGATGGTCGACTTGCCGCAGCCGTGTTTTAGAGCTAGAAATAGCAAGTTAAAATAAGGCTAGTCCGTTATCA	118
MCA0127	GTTGACACTCTATCATTGATAGAGTTATTTTACCACTCCCTATCAGTGATCAACCGTTATGGCCTGATCGGTTTTAGAGCTAGAAATAGCAAGTTAAAATAAGGCTAGTCCGTTATCA	118
MCA0127	GTTGACACTCTATCATTGATAGAGTTATTTTACCACTCCCTATCAGTGATGGCAACCGTTATGGCCTGATGTTTTAGAGCTAGAAATAGCAAGTTAAAATAAGGCTAGTCCGTTATCA	118
MCA0127	GTTGACACTCTATCATTGATAGAGTTATTTTACCACTCCCTATCAGTGATGCAACCGTTATGGCCTGATCGTTTTAGAGCTAGAAATAGCAAGTTAAAATAAGGCTAGTCCGTTATCA	118
MCA0127	GTTGACACTCTATCATTGATAGAGTTATTTTACCACTCCCTATCAGTGATTCGGCTCCAGATCGCCGCCGGTTTTAGAGCTAGAAATAGCAAGTTAAAATAAGGCTAGTCCGTTATCA	118
MCA0127	GTTGACACTCTATCATTGATAGAGTTATTTTACCACTCCCTATCAGTGATTGCTGGACGTCGTGATGATGGTTTTAGAGCTAGAAATAGCAAGTTAAAATAAGGCTAGTCCGTTATCA	118
MCA0127	GTTGACACTCTATCATTGATAGAGTTATTTTACCACTCCCTATCAGTGATAGCGAAACATTACCGGCGGTGTTTTAGAGCTAGAAATAGCAAGTTAAAATAAGGCTAGTCCGTTATCA	118
MCA0127	GTTGACACTCTATCATTGATAGAGTTATTTTACCACTCCCTATCAGTGATCGATGCGATCTACGCCAATCGTTTTAGAGCTAGAAATAGCAAGTTAAAATAAGGCTAGTCCGTTATCA	118
MCA0127	GTTGACACTCTATCATTGATAGAGTTATTTTACCACTCCCTATCAGTGATGGCGTAGATCGCATCGCGCTGTTTTAGAGCTAGAAATAGCAAGTTAAAATAAGGCTAGTCCGTTATCA	118
MCA0127	GTTGACACTCTATCATTGATAGAGTTATTTTACCACTCCCTATCAGTGATGGACATCGCCGCCCACATCTGTTTTAGAGCTAGAAATAGCAAGTTAAAATAAGGCTAGTCCGTTATCA	118
MCA0128	GTTGACACTCTATCATTGATAGAGTTATTTTACCACTCCCTATCAGTGATCGATTTCGATCTCCGCCAGCGTTTTAGAGCTAGAAATAGCAAGTTAAAATAAGGCTAGTCCGTTATCA	118
MCA0128	GTTGACACTCTATCATTGATAGAGTTATTTTACCACTCCCTATCAGTGATCGCCAGCGGGACCGAAACCAGTTTTAGAGCTAGAAATAGCAAGTTAAAATAAGGCTAGTCCGTTATCA	118
MCA0128	GTTGACACTCTATCATTGATAGAGTTATTTTACCACTCCCTATCAGTGATCCTGGTTTCGGTCCCGCTGGGTTTTAGAGCTAGAAATAGCAAGTTAAAATAAGGCTAGTCCGTTATCA	118
MCA0128	GTTGACACTCTATCATTGATAGAGTTATTTTACCACTCCCTATCAGTGATGCGGCTGATCGTCAACGCCCGTTTTAGAGCTAGAAATAGCAAGTTAAAATAAGGCTAGTCCGTTATCA	118
MCA0128	GTTGACACTCTATCATTGATAGAGTTATTTTACCACTCCCTATCAGTGATGATCGTCAACGCCCTGGTTTGTTTTAGAGCTAGAAATAGCAAGTTAAAATAAGGCTAGTCCGTTATCA	118
MCA0128	GTTGACACTCTATCATTGATAGAGTTATTTTACCACTCCCTATCAGTGATCGCCCTGGTTTCGGTCCCGCGTTTTAGAGCTAGAAATAGCAAGTTAAAATAAGGCTAGTCCGTTATCA	118
MCA0128	GTTGACACTCTATCATTGATAGAGTTATTTTACCACTCCCTATCAGTGATCCGCCAGCGGGACCGAAACCGTTTTAGAGCTAGAAATAGCAAGTTAAAATAAGGCTAGTCCGTTATCA	118
MCA0128	GTTGACACTCTATCATTGATAGAGTTATTTTACCACTCCCTATCAGTGATGAAATCGGCTTCGTCCGCTCGTTTTAGAGCTAGAAATAGCAAGTTAAAATAAGGCTAGTCCGTTATCA	118
MCA0128	GTTGACACTCTATCATTGATAGAGTTATTTTACCACTCCCTATCAGTGATCCGCTGGCGGAGATCGAAATGTTTTAGAGCTAGAAATAGCAAGTTAAAATAAGGCTAGTCCGTTATCA	118
MCA0128	GTTGACACTCTATCATTGATAGAGTTATTTTACCACTCCCTATCAGTGATTCGGCTTCGTCCGCTCCGGAGTTTTAGAGCTAGAAATAGCAAGTTAAAATAAGGCTAGTCCGTTATCA	118
MCA0128	GTTGACACTCTATCATTGATAGAGTTATTTTACCACTCCCTATCAGTGATCCGATTTCGATCTCCGCCAGGTTTTAGAGCTAGAAATAGCAAGTTAAAATAAGGCTAGTCCGTTATCA	118
MCA0128	GTTGACACTCTATCATTGATAGAGTTATTTTACCACTCCCTATCAGTGATATCGGCTTCGTCCGCTCCGGGTTTTAGAGCTAGAAATAGCAAGTTAAAATAAGGCTAGTCCGTTATCA	118
MCA0128	GTTGACACTCTATCATTGATAGAGTTATTTTACCACTCCCTATCAGTGATTCCGCTCCGGAGGGGCCGGCGTTTTAGAGCTAGAAATAGCAAGTTAAAATAAGGCTAGTCCGTTATCA	118
MCA0128	GTTGACACTCTATCATTGATAGAGTTATTTTACCACTCCCTATCAGTGATGTTCTGCCCGCCGGCCCCTCGTTTTAGAGCTAGAAATAGCAAGTTAAAATAAGGCTAGTCCGTTATCA	118
MCA0128	GTTGACACTCTATCATTGATAGAGTTATTTTACCACTCCCTATCAGTGATTTCGTCCGCTCCGGAGGGGCGTTTTAGAGCTAGAAATAGCAAGTTAAAATAAGGCTAGTCCGTTATCA	118
MCA0129	GTTGACACTCTATCATTGATAGAGTTATTTTACCACTCCCTATCAGTGATCGTTTCGGCGGACTCCTCCTGTTTTAGAGCTAGAAATAGCAAGTTAAAATAAGGCTAGTCCGTTATCA	118
MCA0129	GTTGACACTCTATCATTGATAGAGTTATTTTACCACTCCCTATCAGTGATCCGCCGAAACGGCGCAGAATGTTTTAGAGCTAGAAATAGCAAGTTAAAATAAGGCTAGTCCGTTATCA	118
MCA0129	GTTGACACTCTATCATTGATAGAGTTATTTTACCACTCCCTATCAGTGATCGAGGAGGAGTCCGCCGAAAGTTTTAGAGCTAGAAATAGCAAGTTAAAATAAGGCTAGTCCGTTATCA	118
MCA0129	GTTGACACTCTATCATTGATAGAGTTATTTTACCACTCCCTATCAGTGATCCGATTCTGCGCCGTTTCGGGTTTTAGAGCTAGAAATAGCAAGTTAAAATAAGGCTAGTCCGTTATCA	118
MCA0129	GTTGACACTCTATCATTGATAGAGTTATTTTACCACTCCCTATCAGTGATCGCCGAAACGGCGCAGAATCGTTTTAGAGCTAGAAATAGCAAGTTAAAATAAGGCTAGTCCGTTATCA	118
MCA0129	GTTGACACTCTATCATTGATAGAGTTATTTTACCACTCCCTATCAGTGATCTGCACGTCGCCCGAGAGCAGTTTTAGAGCTAGAAATAGCAAGTTAAAATAAGGCTAGTCCGTTATCA	118
MCA0129	GTTGACACTCTATCATTGATAGAGTTATTTTACCACTCCCTATCAGTGATGAGCAGGGTTTCGTCTTCCCGTTTTAGAGCTAGAAATAGCAAGTTAAAATAAGGCTAGTCCGTTATCA	118
MCA0129	GTTGACACTCTATCATTGATAGAGTTATTTTACCACTCCCTATCAGTGATTGCTCTCGGGCGACGTGCAGGTTTTAGAGCTAGAAATAGCAAGTTAAAATAAGGCTAGTCCGTTATCA	118
MCA0129	GTTGACACTCTATCATTGATAGAGTTATTTTACCACTCCCTATCAGTGATCTGCTCTCGGGCGACGTGCAGTTTTAGAGCTAGAAATAGCAAGTTAAAATAAGGCTAGTCCGTTATCA	118
MCA0129	GTTGACACTCTATCATTGATAGAGTTATTTTACCACTCCCTATCAGTGATGCTCGTTGCCTGCCAGACCGGTTTTAGAGCTAGAAATAGCAAGTTAAAATAAGGCTAGTCCGTTATCA	118
MCA0129	GTTGACACTCTATCATTGATAGAGTTATTTTACCACTCCCTATCAGTGATGAGGTCGATGTCGTCGTAGAGTTTTAGAGCTAGAAATAGCAAGTTAAAATAAGGCTAGTCCGTTATCA	118
MCA0129	GTTGACACTCTATCATTGATAGAGTTATTTTACCACTCCCTATCAGTGATGACCACTTACCACATCAAGAGTTTTAGAGCTAGAAATAGCAAGTTAAAATAAGGCTAGTCCGTTATCA	118
MCA0129	GTTGACACTCTATCATTGATAGAGTTATTTTACCACTCCCTATCAGTGATTTGCTTCAATTCGGTCTGGTGTTTTAGAGCTAGAAATAGCAAGTTAAAATAAGGCTAGTCCGTTATCA	118
MCA0129	GTTGACACTCTATCATTGATAGAGTTATTTTACCACTCCCTATCAGTGATACCTCAAGCTATCGAACTACGTTTTAGAGCTAGAAATAGCAAGTTAAAATAAGGCTAGTCCGTTATCA	118
MCA0129	GTTGACACTCTATCATTGATAGAGTTATTTTACCACTCCCTATCAGTGATGATGGTGCTGGACGGCCTGCGTTTTAGAGCTAGAAATAGCAAGTTAAAATAAGGCTAGTCCGTTATCA	118
MCA0130	GTTGACACTCTATCATTGATAGAGTTATTTTACCACTCCCTATCAGTGATACCAGCACGATGAGGACTTTGTTTTAGAGCTAGAAATAGCAAGTTAAAATAAGGCTAGTCCGTTATCA	118
MCA0130	GTTGACACTCTATCATTGATAGAGTTATTTTACCACTCCCTATCAGTGATGCCTAAAGTCCTCATCGTGCGTTTTAGAGCTAGAAATAGCAAGTTAAAATAAGGCTAGTCCGTTATCA	118
MCA0130	GTTGACACTCTATCATTGATAGAGTTATTTTACCACTCCCTATCAGTGATCGACCAGTACCAGCACGATGGTTTTAGAGCTAGAAATAGCAAGTTAAAATAAGGCTAGTCCGTTATCA	118
MCA0130	GTTGACACTCTATCATTGATAGAGTTATTTTACCACTCCCTATCAGTGATAGTCCTCATCGTGCTGGTACGTTTTAGAGCTAGAAATAGCAAGTTAAAATAAGGCTAGTCCGTTATCA	118
MCA0130	GTTGACACTCTATCATTGATAGAGTTATTTTACCACTCCCTATCAGTGATGTCGTGATCGTCGCCAGCCTGTTTTAGAGCTAGAAATAGCAAGTTAAAATAAGGCTAGTCCGTTATCA	118
MCA0130	GTTGACACTCTATCATTGATAGAGTTATTTTACCACTCCCTATCAGTGATGGTCGTGATCGTCGCCAGCCGTTTTAGAGCTAGAAATAGCAAGTTAAAATAAGGCTAGTCCGTTATCA	118
MCA0130	GTTGACACTCTATCATTGATAGAGTTATTTTACCACTCCCTATCAGTGATGCACGGTTCGAGGTGAACGAGTTTTAGAGCTAGAAATAGCAAGTTAAAATAAGGCTAGTCCGTTATCA	118
MCA0130	GTTGACACTCTATCATTGATAGAGTTATTTTACCACTCCCTATCAGTGATTTGTTCTATCTGGTCAAGGAGTTTTAGAGCTAGAAATAGCAAGTTAAAATAAGGCTAGTCCGTTATCA	118
MCA0130	GTTGACACTCTATCATTGATAGAGTTATTTTACCACTCCCTATCAGTGATGTCCTTGACCAGATAGAACAGTTTTAGAGCTAGAAATAGCAAGTTAAAATAAGGCTAGTCCGTTATCA	118
MCA0130	GTTGACACTCTATCATTGATAGAGTTATTTTACCACTCCCTATCAGTGATGATCGACAGCCCGATGCGCAGTTTTAGAGCTAGAAATAGCAAGTTAAAATAAGGCTAGTCCGTTATCA	118
MCA0130	GTTGACACTCTATCATTGATAGAGTTATTTTACCACTCCCTATCAGTGATGATAGAACAAGGCGGAACCCGTTTTAGAGCTAGAAATAGCAAGTTAAAATAAGGCTAGTCCGTTATCA	118
MCA0130	GTTGACACTCTATCATTGATAGAGTTATTTTACCACTCCCTATCAGTGATCAGCCCGATGCGCACGGTCAGTTTTAGAGCTAGAAATAGCAAGTTAAAATAAGGCTAGTCCGTTATCA	118
MCA0130	GTTGACACTCTATCATTGATAGAGTTATTTTACCACTCCCTATCAGTGATGGGTTCCGCCTTGTTCTATCGTTTTAGAGCTAGAAATAGCAAGTTAAAATAAGGCTAGTCCGTTATCA	118
MCA0130	GTTGACACTCTATCATTGATAGAGTTATTTTACCACTCCCTATCAGTGATCGCCTTGTTCTATCTGGTCAGTTTTAGAGCTAGAAATAGCAAGTTAAAATAAGGCTAGTCCGTTATCA	118
MCA0130	GTTGACACTCTATCATTGATAGAGTTATTTTACCACTCCCTATCAGTGATCTTGACCAGATAGAACAAGGGTTTTAGAGCTAGAAATAGCAAGTTAAAATAAGGCTAGTCCGTTATCA	118
MCA0131	GTTGACACTCTATCATTGATAGAGTTATTTTACCACTCCCTATCAGTGATCATTATAGCTTCAAACCCGCGTTTTAGAGCTAGAAATAGCAAGTTAAAATAAGGCTAGTCCGTTATCA	118
MCA0131	GTTGACACTCTATCATTGATAGAGTTATTTTACCACTCCCTATCAGTGATGCATTATAGCTTCAAACCCGGTTTTAGAGCTAGAAATAGCAAGTTAAAATAAGGCTAGTCCGTTATCA	118
MCA0131	GTTGACACTCTATCATTGATAGAGTTATTTTACCACTCCCTATCAGTGATATTATAGCTTCAAACCCGCGGTTTTAGAGCTAGAAATAGCAAGTTAAAATAAGGCTAGTCCGTTATCA	118
MCA0131	GTTGACACTCTATCATTGATAGAGTTATTTTACCACTCCCTATCAGTGATTTATAGCTTCAAACCCGCGGGTTTTAGAGCTAGAAATAGCAAGTTAAAATAAGGCTAGTCCGTTATCA	118
MCA0131	GTTGACACTCTATCATTGATAGAGTTATTTTACCACTCCCTATCAGTGATCCGACGACCGCAACCCCCGCGTTTTAGAGCTAGAAATAGCAAGTTAAAATAAGGCTAGTCCGTTATCA	118
MCA0131	GTTGACACTCTATCATTGATAGAGTTATTTTACCACTCCCTATCAGTGATGCTCCGAGCAAACAGAACAGGTTTTAGAGCTAGAAATAGCAAGTTAAAATAAGGCTAGTCCGTTATCA	118
MCA0131	GTTGACACTCTATCATTGATAGAGTTATTTTACCACTCCCTATCAGTGATCCCGACGACCGCAACCCCCGGTTTTAGAGCTAGAAATAGCAAGTTAAAATAAGGCTAGTCCGTTATCA	118
MCA0131	GTTGACACTCTATCATTGATAGAGTTATTTTACCACTCCCTATCAGTGATTGCGGTCGTCGGGATCGCGCGTTTTAGAGCTAGAAATAGCAAGTTAAAATAAGGCTAGTCCGTTATCA	118
MCA0131	GTTGACACTCTATCATTGATAGAGTTATTTTACCACTCCCTATCAGTGATCCGCGGGGGTTGCGGTCGTCGTTTTAGAGCTAGAAATAGCAAGTTAAAATAAGGCTAGTCCGTTATCA	118
MCA0131	GTTGACACTCTATCATTGATAGAGTTATTTTACCACTCCCTATCAGTGATCCCGCGGGGGTTGCGGTCGTGTTTTAGAGCTAGAAATAGCAAGTTAAAATAAGGCTAGTCCGTTATCA	118
MCA0131	GTTGACACTCTATCATTGATAGAGTTATTTTACCACTCCCTATCAGTGATTTGCCTCTGTTCTGTTTGCTGTTTTAGAGCTAGAAATAGCAAGTTAAAATAAGGCTAGTCCGTTATCA	118
MCA0131	GTTGACACTCTATCATTGATAGAGTTATTTTACCACTCCCTATCAGTGATTCGGAGCCTGGCAGCTCAACGTTTTAGAGCTAGAAATAGCAAGTTAAAATAAGGCTAGTCCGTTATCA	118
MCA0131	GTTGACACTCTATCATTGATAGAGTTATTTTACCACTCCCTATCAGTGATTCAACCGGGCCGCGGAGAAGGTTTTAGAGCTAGAAATAGCAAGTTAAAATAAGGCTAGTCCGTTATCA	118
MCA0131	GTTGACACTCTATCATTGATAGAGTTATTTTACCACTCCCTATCAGTGATCGGAGCCTGGCAGCTCAACCGTTTTAGAGCTAGAAATAGCAAGTTAAAATAAGGCTAGTCCGTTATCA	118
MCA0131	GTTGACACTCTATCATTGATAGAGTTATTTTACCACTCCCTATCAGTGATCTTCAAACCCGCGGGGGTTGGTTTTAGAGCTAGAAATAGCAAGTTAAAATAAGGCTAGTCCGTTATCA	118
MCA0132	GTTGACACTCTATCATTGATAGAGTTATTTTACCACTCCCTATCAGTGATTGAGTGCCATGGCTGTGAGAGTTTTAGAGCTAGAAATAGCAAGTTAAAATAAGGCTAGTCCGTTATCA	118
MCA0132	GTTGACACTCTATCATTGATAGAGTTATTTTACCACTCCCTATCAGTGATGTGAGTGCCATGGCTGTGAGGTTTTAGAGCTAGAAATAGCAAGTTAAAATAAGGCTAGTCCGTTATCA	118
MCA0132	GTTGACACTCTATCATTGATAGAGTTATTTTACCACTCCCTATCAGTGATCTGGGTCGGAGTGAGTGCCAGTTTTAGAGCTAGAAATAGCAAGTTAAAATAAGGCTAGTCCGTTATCA	118
MCA0132	GTTGACACTCTATCATTGATAGAGTTATTTTACCACTCCCTATCAGTGATCGATGATGATGATGGTACGCGTTTTAGAGCTAGAAATAGCAAGTTAAAATAAGGCTAGTCCGTTATCA	118
MCA0132	GTTGACACTCTATCATTGATAGAGTTATTTTACCACTCCCTATCAGTGATGGTACGCTGGTTTCGCCGCTGTTTTAGAGCTAGAAATAGCAAGTTAAAATAAGGCTAGTCCGTTATCA	118
MCA0132	GTTGACACTCTATCATTGATAGAGTTATTTTACCACTCCCTATCAGTGATGATCAGGGCGATGATGATGAGTTTTAGAGCTAGAAATAGCAAGTTAAAATAAGGCTAGTCCGTTATCA	118
MCA0132	GTTGACACTCTATCATTGATAGAGTTATTTTACCACTCCCTATCAGTGATTGGTACGCTGGTTTCGCCGCGTTTTAGAGCTAGAAATAGCAAGTTAAAATAAGGCTAGTCCGTTATCA	118
MCA0132	GTTGACACTCTATCATTGATAGAGTTATTTTACCACTCCCTATCAGTGATCGCTGGTTTCGCCGCTGGGTGTTTTAGAGCTAGAAATAGCAAGTTAAAATAAGGCTAGTCCGTTATCA	118
MCA0132	GTTGACACTCTATCATTGATAGAGTTATTTTACCACTCCCTATCAGTGATTGGCACTCACTCCGACCCAGGTTTTAGAGCTAGAAATAGCAAGTTAAAATAAGGCTAGTCCGTTATCA	118
MCA0132	GTTGACACTCTATCATTGATAGAGTTATTTTACCACTCCCTATCAGTGATGAACGGCACGATGCAGATCAGTTTTAGAGCTAGAAATAGCAAGTTAAAATAAGGCTAGTCCGTTATCA	118
MCA0132	GTTGACACTCTATCATTGATAGAGTTATTTTACCACTCCCTATCAGTGATCGCCCATCACCCACTGCGGAGTTTTAGAGCTAGAAATAGCAAGTTAAAATAAGGCTAGTCCGTTATCA	118
MCA0132	GTTGACACTCTATCATTGATAGAGTTATTTTACCACTCCCTATCAGTGATAAATACCAGGCCGCGGCGAAGTTTTAGAGCTAGAAATAGCAAGTTAAAATAAGGCTAGTCCGTTATCA	118
MCA0132	GTTGACACTCTATCATTGATAGAGTTATTTTACCACTCCCTATCAGTGATCATCACCCACTGCGGATGGCGTTTTAGAGCTAGAAATAGCAAGTTAAAATAAGGCTAGTCCGTTATCA	118
MCA0132	GTTGACACTCTATCATTGATAGAGTTATTTTACCACTCCCTATCAGTGATCGAACGGCACGATGCAGATCGTTTTAGAGCTAGAAATAGCAAGTTAAAATAAGGCTAGTCCGTTATCA	118
MCA0132	GTTGACACTCTATCATTGATAGAGTTATTTTACCACTCCCTATCAGTGATCGGATGGCGGGCGAAATACCGTTTTAGAGCTAGAAATAGCAAGTTAAAATAAGGCTAGTCCGTTATCA	118
MCA0133	GTTGACACTCTATCATTGATAGAGTTATTTTACCACTCCCTATCAGTGATTTCCTCCGTATCGCCGACGCGTTTTAGAGCTAGAAATAGCAAGTTAAAATAAGGCTAGTCCGTTATCA	118
MCA0133	GTTGACACTCTATCATTGATAGAGTTATTTTACCACTCCCTATCAGTGATTCAGTAGCGCGCCGAACAGGGTTTTAGAGCTAGAAATAGCAAGTTAAAATAAGGCTAGTCCGTTATCA	118
MCA0133	GTTGACACTCTATCATTGATAGAGTTATTTTACCACTCCCTATCAGTGATCTGTTCGGCGCGCTACTGATGTTTTAGAGCTAGAAATAGCAAGTTAAAATAAGGCTAGTCCGTTATCA	118
MCA0133	GTTGACACTCTATCATTGATAGAGTTATTTTACCACTCCCTATCAGTGATCGATCAGTAGCGCGCCGAACGTTTTAGAGCTAGAAATAGCAAGTTAAAATAAGGCTAGTCCGTTATCA	118
MCA0133	GTTGACACTCTATCATTGATAGAGTTATTTTACCACTCCCTATCAGTGATCTCGGTCTGATCCTCCTGTTGTTTTAGAGCTAGAAATAGCAAGTTAAAATAAGGCTAGTCCGTTATCA	118
MCA0133	GTTGACACTCTATCATTGATAGAGTTATTTTACCACTCCCTATCAGTGATCATCGCGGCGGACTGCTCGTGTTTTAGAGCTAGAAATAGCAAGTTAAAATAAGGCTAGTCCGTTATCA	118
MCA0133	GTTGACACTCTATCATTGATAGAGTTATTTTACCACTCCCTATCAGTGATGAAGTGGCTGTGGCTGGGCTGTTTTAGAGCTAGAAATAGCAAGTTAAAATAAGGCTAGTCCGTTATCA	118
MCA0133	GTTGACACTCTATCATTGATAGAGTTATTTTACCACTCCCTATCAGTGATGACGGGTGCGCCGTAACAGCGTTTTAGAGCTAGAAATAGCAAGTTAAAATAAGGCTAGTCCGTTATCA	118
MCA0133	GTTGACACTCTATCATTGATAGAGTTATTTTACCACTCCCTATCAGTGATCGAGCAGTCCGCCGCGATGAGTTTTAGAGCTAGAAATAGCAAGTTAAAATAAGGCTAGTCCGTTATCA	118
MCA0133	GTTGACACTCTATCATTGATAGAGTTATTTTACCACTCCCTATCAGTGATGCGCTGAAGTGGCTGTGGCTGTTTTAGAGCTAGAAATAGCAAGTTAAAATAAGGCTAGTCCGTTATCA	118
MCA0133	GTTGACACTCTATCATTGATAGAGTTATTTTACCACTCCCTATCAGTGATCATACTGGCGTTGGTCCTGAGTTTTAGAGCTAGAAATAGCAAGTTAAAATAAGGCTAGTCCGTTATCA	118
MCA0133	GTTGACACTCTATCATTGATAGAGTTATTTTACCACTCCCTATCAGTGATTCCGGTGAACAGGTGTGCGGGTTTTAGAGCTAGAAATAGCAAGTTAAAATAAGGCTAGTCCGTTATCA	118
MCA0133	GTTGACACTCTATCATTGATAGAGTTATTTTACCACTCCCTATCAGTGATGCAAGGCGCTGAAGTGGCTGGTTTTAGAGCTAGAAATAGCAAGTTAAAATAAGGCTAGTCCGTTATCA	118
MCA0133	GTTGACACTCTATCATTGATAGAGTTATTTTACCACTCCCTATCAGTGATGGCCATGATTGGGTGGCTGCGTTTTAGAGCTAGAAATAGCAAGTTAAAATAAGGCTAGTCCGTTATCA	118
MCA0133	GTTGACACTCTATCATTGATAGAGTTATTTTACCACTCCCTATCAGTGATGGCTGGGTTCACCGGTATCTGTTTTAGAGCTAGAAATAGCAAGTTAAAATAAGGCTAGTCCGTTATCA	118
MCA0134	GTTGACACTCTATCATTGATAGAGTTATTTTACCACTCCCTATCAGTGATGTGGAAGCTGACGTCGTGCAGTTTTAGAGCTAGAAATAGCAAGTTAAAATAAGGCTAGTCCGTTATCA	118
MCA0134	GTTGACACTCTATCATTGATAGAGTTATTTTACCACTCCCTATCAGTGATTGCAGGGCTTCACCAAACTCGTTTTAGAGCTAGAAATAGCAAGTTAAAATAAGGCTAGTCCGTTATCA	118
MCA0134	GTTGACACTCTATCATTGATAGAGTTATTTTACCACTCCCTATCAGTGATTGTGGAAGCTGACGTCGTGCGTTTTAGAGCTAGAAATAGCAAGTTAAAATAAGGCTAGTCCGTTATCA	118
MCA0134	GTTGACACTCTATCATTGATAGAGTTATTTTACCACTCCCTATCAGTGATGTGCAGGGCTTCACCAAACTGTTTTAGAGCTAGAAATAGCAAGTTAAAATAAGGCTAGTCCGTTATCA	118
MCA0134	GTTGACACTCTATCATTGATAGAGTTATTTTACCACTCCCTATCAGTGATTACAAGCGTTATCCCGAGTTGTTTTAGAGCTAGAAATAGCAAGTTAAAATAAGGCTAGTCCGTTATCA	118
MCA0134	GTTGACACTCTATCATTGATAGAGTTATTTTACCACTCCCTATCAGTGATACGACGTCAGCTTCCACATCGTTTTAGAGCTAGAAATAGCAAGTTAAAATAAGGCTAGTCCGTTATCA	118
MCA0134	GTTGACACTCTATCATTGATAGAGTTATTTTACCACTCCCTATCAGTGATCTTGCCGGCTCCCGAATGGCGTTTTAGAGCTAGAAATAGCAAGTTAAAATAAGGCTAGTCCGTTATCA	118
MCA0134	GTTGACACTCTATCATTGATAGAGTTATTTTACCACTCCCTATCAGTGATCTCACCGGCCATTCGGGAGCGTTTTAGAGCTAGAAATAGCAAGTTAAAATAAGGCTAGTCCGTTATCA	118
MCA0134	GTTGACACTCTATCATTGATAGAGTTATTTTACCACTCCCTATCAGTGATTCCACATCGGGCGCGGCGAAGTTTTAGAGCTAGAAATAGCAAGTTAAAATAAGGCTAGTCCGTTATCA	118
MCA0134	GTTGACACTCTATCATTGATAGAGTTATTTTACCACTCCCTATCAGTGATGGCGAACGGGTGTTCCTCACGTTTTAGAGCTAGAAATAGCAAGTTAAAATAAGGCTAGTCCGTTATCA	118
MCA0134	GTTGACACTCTATCATTGATAGAGTTATTTTACCACTCCCTATCAGTGATCACGACGTCAGCTTCCACATGTTTTAGAGCTAGAAATAGCAAGTTAAAATAAGGCTAGTCCGTTATCA	118
MCA0134	GTTGACACTCTATCATTGATAGAGTTATTTTACCACTCCCTATCAGTGATTGCTCTTGCCGGCTCCCGAAGTTTTAGAGCTAGAAATAGCAAGTTAAAATAAGGCTAGTCCGTTATCA	118
MCA0134	GTTGACACTCTATCATTGATAGAGTTATTTTACCACTCCCTATCAGTGATGTCAGCTTCCACATCGGGCGGTTTTAGAGCTAGAAATAGCAAGTTAAAATAAGGCTAGTCCGTTATCA	118
MCA0134	GTTGACACTCTATCATTGATAGAGTTATTTTACCACTCCCTATCAGTGATCTTGAGCAGGGTGCTCTTGCGTTTTAGAGCTAGAAATAGCAAGTTAAAATAAGGCTAGTCCGTTATCA	118
MCA0134	GTTGACACTCTATCATTGATAGAGTTATTTTACCACTCCCTATCAGTGATGGTGTTCCTCACCGGCCATTGTTTTAGAGCTAGAAATAGCAAGTTAAAATAAGGCTAGTCCGTTATCA	118
MCA0135	GTTGACACTCTATCATTGATAGAGTTATTTTACCACTCCCTATCAGTGATGCGCCGGCGTGCTCAGCGGTGTTTTAGAGCTAGAAATAGCAAGTTAAAATAAGGCTAGTCCGTTATCA	118
MCA0135	GTTGACACTCTATCATTGATAGAGTTATTTTACCACTCCCTATCAGTGATGGGGCGGCACGTCTGCGGCCGTTTTAGAGCTAGAAATAGCAAGTTAAAATAAGGCTAGTCCGTTATCA	118
MCA0135	GTTGACACTCTATCATTGATAGAGTTATTTTACCACTCCCTATCAGTGATCGCCCCACCGCTGAGCACGCGTTTTAGAGCTAGAAATAGCAAGTTAAAATAAGGCTAGTCCGTTATCA	118
MCA0135	GTTGACACTCTATCATTGATAGAGTTATTTTACCACTCCCTATCAGTGATGCGGTGGGGCGGCACGTCTGGTTTTAGAGCTAGAAATAGCAAGTTAAAATAAGGCTAGTCCGTTATCA	118
MCA0135	GTTGACACTCTATCATTGATAGAGTTATTTTACCACTCCCTATCAGTGATGGCAGCGCCGGCGTGCTCAGGTTTTAGAGCTAGAAATAGCAAGTTAAAATAAGGCTAGTCCGTTATCA	118
MCA0135	GTTGACACTCTATCATTGATAGAGTTATTTTACCACTCCCTATCAGTGATAAACCAAGTAGCTCTGCAGCGTTTTAGAGCTAGAAATAGCAAGTTAAAATAAGGCTAGTCCGTTATCA	118
MCA0135	GTTGACACTCTATCATTGATAGAGTTATTTTACCACTCCCTATCAGTGATCGACCGGCTGCAGAGCTACTGTTTTAGAGCTAGAAATAGCAAGTTAAAATAAGGCTAGTCCGTTATCA	118
MCA0135	GTTGACACTCTATCATTGATAGAGTTATTTTACCACTCCCTATCAGTGATTAGCTCTGCAGCCGGTCGACGTTTTAGAGCTAGAAATAGCAAGTTAAAATAAGGCTAGTCCGTTATCA	118
MCA0135	GTTGACACTCTATCATTGATAGAGTTATTTTACCACTCCCTATCAGTGATTGCAGCCGGTCGACCGGACTGTTTTAGAGCTAGAAATAGCAAGTTAAAATAAGGCTAGTCCGTTATCA	118
MCA0135	GTTGACACTCTATCATTGATAGAGTTATTTTACCACTCCCTATCAGTGATAGCGCCGGCGTGCTCAGCGGGTTTTAGAGCTAGAAATAGCAAGTTAAAATAAGGCTAGTCCGTTATCA	118
MCA0135	GTTGACACTCTATCATTGATAGAGTTATTTTACCACTCCCTATCAGTGATAGTGTGAGTGCCATGGCGAAGTTTTAGAGCTAGAAATAGCAAGTTAAAATAAGGCTAGTCCGTTATCA	118
MCA0135	GTTGACACTCTATCATTGATAGAGTTATTTTACCACTCCCTATCAGTGATGCGCCTCCTTGGCGGTATGCGTTTTAGAGCTAGAAATAGCAAGTTAAAATAAGGCTAGTCCGTTATCA	118
MCA0135	GTTGACACTCTATCATTGATAGAGTTATTTTACCACTCCCTATCAGTGATCTTGGTCATCGCCGCCACGCGTTTTAGAGCTAGAAATAGCAAGTTAAAATAAGGCTAGTCCGTTATCA	118
MCA0135	GTTGACACTCTATCATTGATAGAGTTATTTTACCACTCCCTATCAGTGATATACCGCCAAGGAGGCGCTGGTTTTAGAGCTAGAAATAGCAAGTTAAAATAAGGCTAGTCCGTTATCA	118
MCA0135	GTTGACACTCTATCATTGATAGAGTTATTTTACCACTCCCTATCAGTGATGCACCTGCATACCGCCAAGGGTTTTAGAGCTAGAAATAGCAAGTTAAAATAAGGCTAGTCCGTTATCA	118
MCA0136	GTTGACACTCTATCATTGATAGAGTTATTTTACCACTCCCTATCAGTGATCTCCCGACCCATTTGCCGCTGTTTTAGAGCTAGAAATAGCAAGTTAAAATAAGGCTAGTCCGTTATCA	118
MCA0136	GTTGACACTCTATCATTGATAGAGTTATTTTACCACTCCCTATCAGTGATTCCCGACCCATTTGCCGCTGGTTTTAGAGCTAGAAATAGCAAGTTAAAATAAGGCTAGTCCGTTATCA	118
MCA0136	GTTGACACTCTATCATTGATAGAGTTATTTTACCACTCCCTATCAGTGATTCTCCCGACCCATTTGCCGCGTTTTAGAGCTAGAAATAGCAAGTTAAAATAAGGCTAGTCCGTTATCA	118
MCA0136	GTTGACACTCTATCATTGATAGAGTTATTTTACCACTCCCTATCAGTGATGATGGACCCCAGCGGCAAATGTTTTAGAGCTAGAAATAGCAAGTTAAAATAAGGCTAGTCCGTTATCA	118
MCA0136	GTTGACACTCTATCATTGATAGAGTTATTTTACCACTCCCTATCAGTGATCGATGGACCCCAGCGGCAAAGTTTTAGAGCTAGAAATAGCAAGTTAAAATAAGGCTAGTCCGTTATCA	118
MCA0136	GTTGACACTCTATCATTGATAGAGTTATTTTACCACTCCCTATCAGTGATCGCGGCGAAATAATCGTCGAGTTTTAGAGCTAGAAATAGCAAGTTAAAATAAGGCTAGTCCGTTATCA	118
MCA0136	GTTGACACTCTATCATTGATAGAGTTATTTTACCACTCCCTATCAGTGATTCCTCATCGGCATCCAGCCGGTTTTAGAGCTAGAAATAGCAAGTTAAAATAAGGCTAGTCCGTTATCA	118
MCA0136	GTTGACACTCTATCATTGATAGAGTTATTTTACCACTCCCTATCAGTGATGACCCCAGCGGCAAATGGGTGTTTTAGAGCTAGAAATAGCAAGTTAAAATAAGGCTAGTCCGTTATCA	118
MCA0136	GTTGACACTCTATCATTGATAGAGTTATTTTACCACTCCCTATCAGTGATCCGCGGCAGACGGTTCACCGGTTTTAGAGCTAGAAATAGCAAGTTAAAATAAGGCTAGTCCGTTATCA	118
MCA0136	GTTGACACTCTATCATTGATAGAGTTATTTTACCACTCCCTATCAGTGATTAATCGTCGATGGACCCCAGGTTTTAGAGCTAGAAATAGCAAGTTAAAATAAGGCTAGTCCGTTATCA	118
MCA0136	GTTGACACTCTATCATTGATAGAGTTATTTTACCACTCCCTATCAGTGATCCTCCAGATCCTGCTCGTCAGTTTTAGAGCTAGAAATAGCAAGTTAAAATAAGGCTAGTCCGTTATCA	118
MCA0136	GTTGACACTCTATCATTGATAGAGTTATTTTACCACTCCCTATCAGTGATCGCCAGTTCCCGTTCCTCATGTTTTAGAGCTAGAAATAGCAAGTTAAAATAAGGCTAGTCCGTTATCA	118
MCA0136	GTTGACACTCTATCATTGATAGAGTTATTTTACCACTCCCTATCAGTGATGATTCGCCAACACCAAGCGCGTTTTAGAGCTAGAAATAGCAAGTTAAAATAAGGCTAGTCCGTTATCA	118
MCA0136	GTTGACACTCTATCATTGATAGAGTTATTTTACCACTCCCTATCAGTGATGATCCGTTTCCGTGACGAGCGTTTTAGAGCTAGAAATAGCAAGTTAAAATAAGGCTAGTCCGTTATCA	118
MCA0136	GTTGACACTCTATCATTGATAGAGTTATTTTACCACTCCCTATCAGTGATGATCCTGCTCGTCACGGAAAGTTTTAGAGCTAGAAATAGCAAGTTAAAATAAGGCTAGTCCGTTATCA	118
MCA0137	GTTGACACTCTATCATTGATAGAGTTATTTTACCACTCCCTATCAGTGATGACTCAGTTGAAATATCCGCGTTTTAGAGCTAGAAATAGCAAGTTAAAATAAGGCTAGTCCGTTATCA	118
MCA0137	GTTGACACTCTATCATTGATAGAGTTATTTTACCACTCCCTATCAGTGATAATTCGAAGCTGAATTCCCGGTTTTAGAGCTAGAAATAGCAAGTTAAAATAAGGCTAGTCCGTTATCA	118
MCA0137	GTTGACACTCTATCATTGATAGAGTTATTTTACCACTCCCTATCAGTGATAGACTCAGTTGAAATATCCGGTTTTAGAGCTAGAAATAGCAAGTTAAAATAAGGCTAGTCCGTTATCA	118
MCA0137	GTTGACACTCTATCATTGATAGAGTTATTTTACCACTCCCTATCAGTGATGCTTGGTCAGCGTGCGTCGCGTTTTAGAGCTAGAAATAGCAAGTTAAAATAAGGCTAGTCCGTTATCA	118
MCA0137	GTTGACACTCTATCATTGATAGAGTTATTTTACCACTCCCTATCAGTGATCAGGTTCTCCGTCGCCTCTTGTTTTAGAGCTAGAAATAGCAAGTTAAAATAAGGCTAGTCCGTTATCA	118
MCA0137	GTTGACACTCTATCATTGATAGAGTTATTTTACCACTCCCTATCAGTGATGTCGCCTCTTCGGTTTTCGGGTTTTAGAGCTAGAAATAGCAAGTTAAAATAAGGCTAGTCCGTTATCA	118
MCA0137	GTTGACACTCTATCATTGATAGAGTTATTTTACCACTCCCTATCAGTGATTCCGTCGCCTCTTCGGTTTTGTTTTAGAGCTAGAAATAGCAAGTTAAAATAAGGCTAGTCCGTTATCA	118
MCA0137	GTTGACACTCTATCATTGATAGAGTTATTTTACCACTCCCTATCAGTGATGCCGAAAACCGAAGAGGCGAGTTTTAGAGCTAGAAATAGCAAGTTAAAATAAGGCTAGTCCGTTATCA	118
MCA0137	GTTGACACTCTATCATTGATAGAGTTATTTTACCACTCCCTATCAGTGATCTTTCCGCCGAAAACCGAAGGTTTTAGAGCTAGAAATAGCAAGTTAAAATAAGGCTAGTCCGTTATCA	118
MCA0137	GTTGACACTCTATCATTGATAGAGTTATTTTACCACTCCCTATCAGTGATTGCTCCGTGACCTTCGGCGCGTTTTAGAGCTAGAAATAGCAAGTTAAAATAAGGCTAGTCCGTTATCA	118
MCA0137	GTTGACACTCTATCATTGATAGAGTTATTTTACCACTCCCTATCAGTGATGAGCAGAAGCGCGGCTTGAGGTTTTAGAGCTAGAAATAGCAAGTTAAAATAAGGCTAGTCCGTTATCA	118
MCA0137	GTTGACACTCTATCATTGATAGAGTTATTTTACCACTCCCTATCAGTGATAAGGTCACGGAGCAGAAGCGGTTTTAGAGCTAGAAATAGCAAGTTAAAATAAGGCTAGTCCGTTATCA	118
MCA0137	GTTGACACTCTATCATTGATAGAGTTATTTTACCACTCCCTATCAGTGATTCCGTGACCTTCGGCGCAGGGTTTTAGAGCTAGAAATAGCAAGTTAAAATAAGGCTAGTCCGTTATCA	118
MCA0137	GTTGACACTCTATCATTGATAGAGTTATTTTACCACTCCCTATCAGTGATCGGCTTGAGCGGCGCGAGCTGTTTTAGAGCTAGAAATAGCAAGTTAAAATAAGGCTAGTCCGTTATCA	118
MCA0137	GTTGACACTCTATCATTGATAGAGTTATTTTACCACTCCCTATCAGTGATCGCTTCTGCTCCGTGACCTTGTTTTAGAGCTAGAAATAGCAAGTTAAAATAAGGCTAGTCCGTTATCA	118
MCA0138	GTTGACACTCTATCATTGATAGAGTTATTTTACCACTCCCTATCAGTGATCGCATCATTCGACGACCACAGTTTTAGAGCTAGAAATAGCAAGTTAAAATAAGGCTAGTCCGTTATCA	118
MCA0138	GTTGACACTCTATCATTGATAGAGTTATTTTACCACTCCCTATCAGTGATCGATCTCTCCCTGGCCGGCTGTTTTAGAGCTAGAAATAGCAAGTTAAAATAAGGCTAGTCCGTTATCA	118
MCA0138	GTTGACACTCTATCATTGATAGAGTTATTTTACCACTCCCTATCAGTGATCTTGTGGTCGTCGAATGATGGTTTTAGAGCTAGAAATAGCAAGTTAAAATAAGGCTAGTCCGTTATCA	118
MCA0138	GTTGACACTCTATCATTGATAGAGTTATTTTACCACTCCCTATCAGTGATCAAGGTCGCCGATCTCTCCCGTTTTAGAGCTAGAAATAGCAAGTTAAAATAAGGCTAGTCCGTTATCA	118
MCA0138	GTTGACACTCTATCATTGATAGAGTTATTTTACCACTCCCTATCAGTGATGTCGCCGATCTCTCCCTGGCGTTTTAGAGCTAGAAATAGCAAGTTAAAATAAGGCTAGTCCGTTATCA	118
MCA0138	GTTGACACTCTATCATTGATAGAGTTATTTTACCACTCCCTATCAGTGATGAGGCCCGGCATTTCGGTCTGTTTTAGAGCTAGAAATAGCAAGTTAAAATAAGGCTAGTCCGTTATCA	118
MCA0138	GTTGACACTCTATCATTGATAGAGTTATTTTACCACTCCCTATCAGTGATCCAGCCGGCCAGGGAGAGATGTTTTAGAGCTAGAAATAGCAAGTTAAAATAAGGCTAGTCCGTTATCA	118
MCA0138	GTTGACACTCTATCATTGATAGAGTTATTTTACCACTCCCTATCAGTGATGAGCGGCCCGGTATTCCTCGGTTTTAGAGCTAGAAATAGCAAGTTAAAATAAGGCTAGTCCGTTATCA	118
MCA0138	GTTGACACTCTATCATTGATAGAGTTATTTTACCACTCCCTATCAGTGATGACCGAAATGCCGGGCCTCAGTTTTAGAGCTAGAAATAGCAAGTTAAAATAAGGCTAGTCCGTTATCA	118
MCA0138	GTTGACACTCTATCATTGATAGAGTTATTTTACCACTCCCTATCAGTGATATTCCTCGCGGATCGCCATGGTTTTAGAGCTAGAAATAGCAAGTTAAAATAAGGCTAGTCCGTTATCA	118
MCA0138	GTTGACACTCTATCATTGATAGAGTTATTTTACCACTCCCTATCAGTGATATCGAGACCTTGGTGGCCCTGTTTTAGAGCTAGAAATAGCAAGTTAAAATAAGGCTAGTCCGTTATCA	118
MCA0138	GTTGACACTCTATCATTGATAGAGTTATTTTACCACTCCCTATCAGTGATCATCGCCGAGACCGAAATGCGTTTTAGAGCTAGAAATAGCAAGTTAAAATAAGGCTAGTCCGTTATCA	118
MCA0138	GTTGACACTCTATCATTGATAGAGTTATTTTACCACTCCCTATCAGTGATTGTGGAGGCTCCCGGCGATGGTTTTAGAGCTAGAAATAGCAAGTTAAAATAAGGCTAGTCCGTTATCA	118
MCA0138	GTTGACACTCTATCATTGATAGAGTTATTTTACCACTCCCTATCAGTGATCCACATGACCATCCAGACCGGTTTTAGAGCTAGAAATAGCAAGTTAAAATAAGGCTAGTCCGTTATCA	118
MCA0138	GTTGACACTCTATCATTGATAGAGTTATTTTACCACTCCCTATCAGTGATTGGCGATCCGCGAGGAATACGTTTTAGAGCTAGAAATAGCAAGTTAAAATAAGGCTAGTCCGTTATCA	118
MCA0139	GTTGACACTCTATCATTGATAGAGTTATTTTACCACTCCCTATCAGTGATACTTCGGAGTCCGTCTCCGAGTTTTAGAGCTAGAAATAGCAAGTTAAAATAAGGCTAGTCCGTTATCA	118
MCA0139	GTTGACACTCTATCATTGATAGAGTTATTTTACCACTCCCTATCAGTGATCCTGGTCCGCGATCTTGTCGGTTTTAGAGCTAGAAATAGCAAGTTAAAATAAGGCTAGTCCGTTATCA	118
MCA0139	GTTGACACTCTATCATTGATAGAGTTATTTTACCACTCCCTATCAGTGATACCTGGTCCGCGATCTTGTCGTTTTAGAGCTAGAAATAGCAAGTTAAAATAAGGCTAGTCCGTTATCA	118
MCA0139	GTTGACACTCTATCATTGATAGAGTTATTTTACCACTCCCTATCAGTGATCAACTCTTTCATCTTCACTTGTTTTAGAGCTAGAAATAGCAAGTTAAAATAAGGCTAGTCCGTTATCA	118
[truncated: 43,799 more rows]

## Sheet: sT2. sgRNA spacer sequence
#id1	id2	sgRNA spacer	PAM
gene-MCA_RS00005	MCA0001	GAGTTCGACGTGATCGTGGT	CGG
gene-MCA_RS00005	MCA0001	CGATGAGTTCGACGTGATCG	TGG
gene-MCA_RS00005	MCA0001	TTCGACGTGATCGTGGTCGG	CGG
gene-MCA_RS00005	MCA0001	GACGTGATCGTGGTCGGCGG	CGG
gene-MCA_RS00005	MCA0001	GCGCGCACCCGTCCGCGCCG	CGG
gene-MCA_RS00005	MCA0001	ACGCAGAACGTCGAGACCCT	GGG
gene-MCA_RS00005	MCA0001	CCATCGGCGGCATCGGCAAG	GGG
gene-MCA_RS00005	MCA0001	GACGTTCTGCGTCAACAACA	GGG
gene-MCA_RS00005	MCA0001	GGGCCAGATGAGCTGCAATC	CGG
gene-MCA_RS00005	MCA0001	ATTGCAGCTCATCTGGCCCA	GGG
gene-MCA_RS00005	MCA0001	GTGAAGGAAATCGATGCCAT	GGG
gene-MCA_RS00005	MCA0001	TTCGACGATCAAGTCGACCA	CGG
gene-MCA_RS00005	MCA0001	CGACGTTCTGCGTCAACAAC	AGG
gene-MCA_RS00005	MCA0001	GCATCCTCAACGCGAGCAAG	GGG
gene-MCA_RS00005	MCA0001	ATGAGCTGCAATCCGGCCAT	CGG
gene-MCA_RS00010	MCA0002	TCCGAACGCGATGCTCGAGC	GGG
gene-MCA_RS00010	MCA0002	CTCCGAACGCGATGCTCGAG	CGG
gene-MCA_RS00010	MCA0002	CCGAACGCGATGCTCGAGCG	GGG
gene-MCA_RS00010	MCA0002	CCCCGCTCGAGCATCGCGTT	CGG
gene-MCA_RS00010	MCA0002	GAGCGGGGCTTGAGCGAACT	GGG
gene-MCA_RS00010	MCA0002	ACGTTCGCGCTGATCGCCCC	CGG
gene-MCA_RS00010	MCA0002	CGAACTGGGGTCGGATGCCG	GGG
gene-MCA_RS00010	MCA0002	AGCGGGGCTTGAGCGAACTG	GGG
gene-MCA_RS00010	MCA0002	CGAGCGGGGCTTGAGCGAAC	TGG
gene-MCA_RS00010	MCA0002	GGGCTTGAGCGAACTGGGGT	CGG
gene-MCA_RS00010	MCA0002	TTCTCGAACTGCTGCGCAAA	TGG
gene-MCA_RS00010	MCA0002	GAACCGGGTGTACAGTCTCA	CGG
gene-MCA_RS00010	MCA0002	TGGCCGTGAGACTGTACACC	CGG
gene-MCA_RS00010	MCA0002	ACTGCTGCGCAAATGGAACC	GGG
gene-MCA_RS00010	MCA0002	AACTGCTGCGCAAATGGAAC	CGG
gene-MCA_RS00015	MCA0003	TAGCAATCGCGAACCAGAAA	GGG
gene-MCA_RS00015	MCA0003	ATAGCAATCGCGAACCAGAA	AGG
gene-MCA_RS00015	MCA0003	GCAATCGCGAACCAGAAAGG	GGG
gene-MCA_RS00015	MCA0003	AGCAATCGCGAACCAGAAAG	GGG
gene-MCA_RS00015	MCA0003	CAATCGCGAACCAGAAAGGG	GGG
gene-MCA_RS00015	MCA0003	CGATGCCGCCAGATTGACAC	CGG
gene-MCA_RS00015	MCA0003	GACCACGACCGGTGTCAATC	TGG
gene-MCA_RS00015	MCA0003	CACGACCGGTGTCAATCTGG	CGG
gene-MCA_RS00015	MCA0003	CGCCAGATTGACACCGGTCG	TGG
gene-MCA_RS00015	MCA0003	TCTTGCCGACCCCCCCTTTC	TGG
gene-MCA_RS00015	MCA0003	TCCCATGGTCGCGTTGCCCT	GGG
gene-MCA_RS00015	MCA0003	CAATCTGGCGGCATCGCTCG	CGG
gene-MCA_RS00015	MCA0003	GGCAACGCGACCATGGGATG	CGG
gene-MCA_RS00015	MCA0003	CCCATGGTCGCGTTGCCCTG	GGG
gene-MCA_RS00015	MCA0003	CTTGTCGACGCCGCATCCCA	TGG
gene-MCA_RS00020	MCA0004	CCAGCCTGGCTTCTCCCAGC	AGG
gene-MCA_RS00020	MCA0004	TGAAGAAACCCGCCCTGGGC	AGG
gene-MCA_RS00020	MCA0004	GAAGAAACCCGCCCTGGGCA	GGG
gene-MCA_RS00020	MCA0004	CAGCCTGGCTTCTCCCAGCA	GGG
gene-MCA_RS00020	MCA0004	AAGAAACCCGCCCTGGGCAG	GGG
gene-MCA_RS00020	MCA0004	AGCCAGGCTGGATCCGAAGC	AGG
gene-MCA_RS00020	MCA0004	CCTGCTGGGAGAAGCCAGGC	TGG
gene-MCA_RS00020	MCA0004	TCCAGGCCCCTGCCCAGGGC	GGG
gene-MCA_RS00020	MCA0004	CTTCTCCCAGCAGGGCTTCC	AGG
gene-MCA_RS00020	MCA0004	TTGCGCAAAGACTCCTGCTT	CGG
gene-MCA_RS00020	MCA0004	GTCGGCAAGTTCGCGCAACT	TGG
gene-MCA_RS00020	MCA0004	TCGGTTCCAAATGCTCGATG	GGG
gene-MCA_RS00020	MCA0004	GCCCTGCGCACTGATGGAGT	CGG
gene-MCA_RS00020	MCA0004	AAATCCTTGCGCGGCTGAAA	CGG
gene-MCA_RS00020	MCA0004	GCAGAGTCGAAATCCTTGCG	CGG
gene-MCA_RS00025	MCA0005	AAACGCCCGCCCAACATTTC	AGG
gene-MCA_RS00025	MCA0005	TTGGGCGGGCGTTTGTACGG	GGG
gene-MCA_RS00025	MCA0005	GTTGGGCGGGCGTTTGTACG	GGG
gene-MCA_RS00025	MCA0005	ATGTTGGGCGGGCGTTTGTA	CGG
gene-MCA_RS00025	MCA0005	TGTTGGGCGGGCGTTTGTAC	GGG
gene-MCA_RS00025	MCA0005	TGGGCGGGCGTTTGTACGGG	GGG
gene-MCA_RS00025	MCA0005	GGGCGGGCGTTTGTACGGGG	GGG
gene-MCA_RS00025	MCA0005	CCGCTGGCAACTCGTCGTGA	TGG
gene-MCA_RS00025	MCA0005	GGGTACGACGGATCATCCGC	TGG
gene-MCA_RS00025	MCA0005	CCATCACGACGAGTTGCCAG	CGG
gene-MCA_RS00025	MCA0005	GTTTGTACGGGGGGGTACGA	CGG
gene-MCA_RS00025	MCA0005	CTCGTCGTGATGGTTGTCTG	CGG
gene-MCA_RS00025	MCA0005	TTTCCATCCGCCCGCAACGT	AGG
gene-MCA_RS00025	MCA0005	ACAGCAATATCGGCATCTGC	AGG
gene-MCA_RS00025	MCA0005	TCGGGTCGAAGAAGCCGAAA	CGG
gene-MCA_RS00030	MCA0006	GCGACAGAAGCGCACGATGC	CGG
gene-MCA_RS00030	MCA0006	CACGATGCCGGTGGCGCTAC	CGG
gene-MCA_RS00030	MCA0006	ACAGAAGCGCACGATGCCGG	TGG
gene-MCA_RS00030	MCA0006	GATGTAACCGGTAGCGCCAC	CGG
gene-MCA_RS00030	MCA0006	CAGGTGATGGACGATGTAAC	CGG
gene-MCA_RS00030	MCA0006	GAAACCCTCACCGGAAGAGA	GGG
gene-MCA_RS00030	MCA0006	AGAAACCCTCACCGGAAGAG	AGG
gene-MCA_RS00030	MCA0006	AAACCCTCACCGGAAGAGAG	GGG
gene-MCA_RS00030	MCA0006	CAGTGTCCAGAAACCCTCAC	CGG
gene-MCA_RS00030	MCA0006	AAGAGAGGGGAGTCAGGTGA	TGG
gene-MCA_RS00030	MCA0006	GGGTTTCTGGACACTGCATG	TGG
gene-MCA_RS00030	MCA0006	TCGCCTGTTCGGCGGCCTTA	CGG
gene-MCA_RS00030	MCA0006	CACCGGAAGAGAGGGGAGTC	AGG
gene-MCA_RS00030	MCA0006	ACTCCCCTCTCTTCCGGTGA	GGG
gene-MCA_RS00030	MCA0006	CACCTGACTCCCCTCTCTTC	CGG
gene-MCA_RS00035	MCA0007	GGTATGACCGCGATTGCTGT	CGG
gene-MCA_RS00035	MCA0007	ATTGCTGTCGGCATCATCCT	GGG
gene-MCA_RS00035	MCA0007	GATGATGCCGACAGCAATCG	CGG
gene-MCA_RS00035	MCA0007	GATTGCTGTCGGCATCATCC	TGG
gene-MCA_RS00035	MCA0007	GCCGAGCAGCCCAAAGCCGA	TGG
gene-MCA_RS00035	MCA0007	TCGGTACCATTTCCGGCTGA	CGG
gene-MCA_RS00035	MCA0007	ATCCTGGGCCTGGGCGCCAT	GGG
gene-MCA_RS00035	MCA0007	ATCGGCTTTGGGCTGCTCGG	CGG
gene-MCA_RS00035	MCA0007	CTCGGCGGCAAGTTCCTGGA	AGG
gene-MCA_RS00035	MCA0007	AAAGCCGATGGCGGTACCCA	TGG
gene-MCA_RS00035	MCA0007	GCCATCGGCTTTGGGCTGCT	CGG
gene-MCA_RS00035	MCA0007	CGGTACCATTTCCGGCTGAC	GGG
gene-MCA_RS00035	MCA0007	GGCGCCATGGGTACCGCCAT	CGG
gene-MCA_RS00035	MCA0007	TACCATTTCCGGCTGACGGG	CGG
gene-MCA_RS00035	MCA0007	GAGCAGCCCAAAGCCGATGG	CGG
gene-MCA_RS00040	MCA0008	GACCATTTGCCCAAATAGCG	TGG
gene-MCA_RS00040	MCA0008	ACATCAATGCCACGCTATTT	GGG
gene-MCA_RS00040	MCA0008	AACATCAATGCCACGCTATT	TGG
gene-MCA_RS00040	MCA0008	TGCCACGCTATTTGGGCAAA	TGG
gene-MCA_RS00040	MCA0008	AATGGTCACATTCGCGCTTC	TGG
gene-MCA_RS00040	MCA0008	CTCTTCCAGCGCTTGCAACA	GGG
gene-MCA_RS00040	MCA0008	TCACATTCGCGCTTCTGGTG	TGG
gene-MCA_RS00040	MCA0008	GGTTCACCATGAAGTACGTC	TGG
gene-MCA_RS00040	MCA0008	GCTCTTCCAGCGCTTGCAAC	AGG
gene-MCA_RS00040	MCA0008	TCTTCCAGCGCTTGCAACAG	GGG
gene-MCA_RS00040	MCA0008	GCCGCCCCTGTTGCAAGCGC	TGG
gene-MCA_RS00040	MCA0008	GGGCGGCCAGACGTACTTCA	TGG
gene-MCA_RS00040	MCA0008	TCCAGCGCTTGCAACAGGGG	CGG
gene-MCA_RS00040	MCA0008	GTCTTTGGCCTCCTTCAAGG	CGG
gene-MCA_RS00040	MCA0008	GGCTGCGGAGATCGTGAACC	AGG
gene-MCA_RS00045	MCA0009	GCGAACTGACCACCCTGGCT	CGG
gene-MCA_RS00045	MCA0009	GACGGCGTAGGGCCGAGCCA	GGG
gene-MCA_RS00045	MCA0009	GGCGTAGGGCCGAGCCAGGG	TGG
gene-MCA_RS00045	MCA0009	CGACGGCGTAGGGCCGAGCC	AGG
gene-MCA_RS00045	MCA0009	TTCCTTGGCCGCTTTGAATA	CGG
gene-MCA_RS00045	MCA0009	TTGAATACGGCGACGGCGTA	GGG
gene-MCA_RS00045	MCA0009	GGCCGCTTTGAATACGGCGA	CGG
gene-MCA_RS00045	MCA0009	TTTGAATACGGCGACGGCGT	AGG
gene-MCA_RS00045	MCA0009	CGCCGTCGCCGTATTCAAAG	CGG
gene-MCA_RS00045	MCA0009	CTTGAGGAATTCGAGCATGT	CGG
gene-MCA_RS00045	MCA0009	CTGGATGTTGCCGGCTTCCT	TGG
gene-MCA_RS00045	MCA0009	CATGCTCGAATTCCTCAAGC	AGG
gene-MCA_RS00045	MCA0009	AGCCGGCAACATCCAGGAAT	GGG
gene-MCA_RS00045	MCA0009	CAAGGAAGCCGGCAACATCC	AGG
gene-MCA_RS00045	MCA0009	TTCAAAGCGGCCAAGGAAGC	CGG
gene-MCA_RS00050	MCA0010	AGGATCGGAAAGTTCGATCT	GGG
gene-MCA_RS00050	MCA0010	TCAGTGATCTCATCAAGCAG	AGG
gene-MCA_RS00050	MCA0010	GATCTCATCAAGCAGAGGAT	CGG
gene-MCA_RS00050	MCA0010	GAGGATCGGAAAGTTCGATC	TGG
gene-MCA_RS00050	MCA0010	ACCATCGTCAGCCTGACCGA	CGG
gene-MCA_RS00050	MCA0010	CCTCCAGGACGTGATGCAAG	GGG
gene-MCA_RS00050	MCA0010	GGCGTTGAGTCACGCAGTGA	AGG
gene-MCA_RS00050	MCA0010	CGTCCGCATCCATGGCCTCC	AGG
gene-MCA_RS00050	MCA0010	ATGGATGCGGACGATGCCGT	CGG
gene-MCA_RS00050	MCA0010	GCCGTCGGTCAGGCTGACGA	TGG
gene-MCA_RS00050	MCA0010	TCCTATGAGCACCTTTCCGA	AGG
gene-MCA_RS00050	MCA0010	GCCTCCAGGACGTGATGCAA	GGG
gene-MCA_RS00050	MCA0010	CTACGGCATGGCGCTCAACC	TGG
gene-MCA_RS00050	MCA0010	CCGAGCAGCGCTTCACCCAC	CGG
gene-MCA_RS00050	MCA0010	TGCGGACGATGCCGTCGGTC	AGG
gene-MCA_RS00055	MCA0011	TATGCGGATTTCTTTGCCGA	CGG
gene-MCA_RS00055	MCA0011	GGACGCTCGCGATCTTTATG	CGG
gene-MCA_RS00055	MCA0011	GATCACGCGCGCCATGGAAA	TGG
gene-MCA_RS00055	MCA0011	GCTCGCCGCAACCATTTCCA	TGG
gene-MCA_RS00055	MCA0011	GCGTGATCTTCTGGGTGTTG	CGG
gene-MCA_RS00055	MCA0011	CCATGGCGCGCGTGATCTTC	TGG
gene-MCA_RS00055	MCA0011	CATGGCGCGCGTGATCTTCT	GGG
gene-MCA_RS00055	MCA0011	CCAGAAGATCACGCGCGCCA	TGG
gene-MCA_RS00055	MCA0011	GCGCGCCATGGAAATGGTTG	CGG
gene-MCA_RS00055	MCA0011	CGGGCGATCTTGCGCGCATA	CGG
gene-MCA_RS00055	MCA0011	GAGCAAGATGCGCCGTACCC	AGG
gene-MCA_RS00055	MCA0011	GGCGAGGTGCTTGATGATCC	GGG
gene-MCA_RS00055	MCA0011	CGATCTTGCGCGCATACGGA	CGG
gene-MCA_RS00055	MCA0011	GATCTTGCGCGCATACGGAC	GGG
gene-MCA_RS00055	MCA0011	GGGCGAGGTGCTTGATGATC	CGG
gene-MCA_RS00060	MCA0012	CGTACAGATCATCGGCGCGG	TGG
gene-MCA_RS00060	MCA0012	ATCTTCGGTAAGGATTCGCG	CGG
gene-MCA_RS00060	MCA0012	AATCGTACAGATCATCGGCG	CGG
gene-MCA_RS00060	MCA0012	CATCGGCGCGGTGGTCGACG	CGG
gene-MCA_RS00060	MCA0012	GGGAAAATCGTACAGATCAT	CGG
gene-MCA_RS00060	MCA0012	CTGGAAGTCCAGCAGCAGCT	GGG
gene-MCA_RS00060	MCA0012	TGCGTCGTAAATCTTCGGTA	AGG
gene-MCA_RS00060	MCA0012	GCATTGCGCGTCGACGAGGT	CGG
gene-MCA_RS00060	MCA0012	CGACGCATTGCGCGTCGACG	AGG
gene-MCA_RS00060	MCA0012	GTCCAGCAGCAGCTGGGCGA	CGG
gene-MCA_RS00060	MCA0012	GTGGTGCGCTGCATCGCCAT	GGG
gene-MCA_RS00060	MCA0012	GCGCCGATCTCGGTACCGGT	GGG
gene-MCA_RS00060	MCA0012	GCTGCTGGACTTCCAGGACG	AGG
gene-MCA_RS00060	MCA0012	GGTCGCATCATGAACGTGCT	GGG
gene-MCA_RS00060	MCA0012	CACGTTCATGATGCGACCCA	AGG
gene-MCA_RS00065	MCA0013	GATGTCCACATGCATCGTCA	TGG
gene-MCA_RS00065	MCA0013	GTGGACATCGTGAGTGCGGA	AGG
gene-MCA_RS00065	MCA0013	GCATGTGGACATCGTGAGTG	CGG
gene-MCA_RS00065	MCA0013	CGGAAGGCGAGATCTTCTCC	GGG
gene-MCA_RS00065	MCA0013	AGGCGAGATCTTCTCCGGGC	AGG
gene-MCA_RS00065	MCA0013	GCCGAGCTGGTCGTGGCACC	GGG
gene-MCA_RS00065	MCA0013	GCCCGGTGCCACGACCAGCT	CGG
gene-MCA_RS00065	MCA0013	CCCACCTCGCCTTCCTGGCC	CGG
gene-MCA_RS00065	MCA0013	GCGGAAGGCGAGATCTTCTC	CGG
gene-MCA_RS00065	MCA0013	CGGGCAGGCCGAGCTGGTCG	TGG
gene-MCA_RS00065	MCA0013	CTTCTCCGGGCAGGCCGAGC	TGG
gene-MCA_RS00065	MCA0013	GGCCGAGCTGGTCGTGGCAC	CGG
gene-MCA_RS00065	MCA0013	CACGACCAGCTCGGCCTGCC	CGG
gene-MCA_RS00065	MCA0013	GCTGGTCGTGGCACCGGGCC	AGG
gene-MCA_RS00065	MCA0013	GAGGTCAGGGTCAAGAGCGA	GGG
gene-MCA_RS00070	MCA0014	CATGCGTTCCGGTCTGCCGA	AGG
gene-MCA_RS00070	MCA0014	ATCGCTCTCATTCTGGCGGC	GGG
gene-MCA_RS00070	MCA0014	GTGCAGAACCTTCGGCAGAC	CGG
gene-MCA_RS00070	MCA0014	AGTCATCGCTCTCATTCTGG	CGG
gene-MCA_RS00070	MCA0014	CATCGCTCTCATTCTGGCGG	CGG
gene-MCA_RS00070	MCA0014	GTCTGCTCGAGCATGTCTAC	CGG
gene-MCA_RS00070	MCA0014	CTCATTCTGGCGGCGGGTCA	GGG
gene-MCA_RS00070	MCA0014	GTCTGCCGAAGGTTCTGCAC	CGG
gene-MCA_RS00070	MCA0014	GACCGTTTCACGGACTTCGA	GGG
gene-MCA_RS00070	MCA0014	AGACATGCTCGAGCAGACAG	AGG
gene-MCA_RS00070	MCA0014	GATCGAGCAGAAGAAGCGCA	GGG
gene-MCA_RS00070	MCA0014	CGAGCATGTCTACCGGCTCG	CGG
gene-MCA_RS00070	MCA0014	TTACGGCCACGGCGGTGAGC	AGG
gene-MCA_RS00070	MCA0014	CGATCCAGGTCGCCGGCAGA	TGG
gene-MCA_RS00070	MCA0014	AAGGTTCTGCACCGGATCGG	CGG
gene-MCA_RS00075	MCA0015	TACCGCGGTTACGATTCCGC	CGG
gene-MCA_RS00075	MCA0015	GTGCGGAATAGTGGGCGCGG	TGG
gene-MCA_RS00075	MCA0015	GCTGGAAGGTCTGCGGCGGT	TGG
gene-MCA_RS00075	MCA0015	CAGACCTTCCAGCAGGATCG	GGG
gene-MCA_RS00075	MCA0015	ACCGCCGCAGACCTTCCAGC	AGG
gene-MCA_RS00075	MCA0015	CGCAGCGATCACTGCGATGC	CGG
gene-MCA_RS00075	MCA0015	CGATCCTGCTGGAAGGTCTG	CGG
gene-MCA_RS00075	MCA0015	TGCCGGCGGAATCGTAACCG	CGG
gene-MCA_RS00075	MCA0015	CGGCATCGCAGTGATCGCTG	CGG
gene-MCA_RS00075	MCA0015	TCGCAGTGATCGCTGCGGAC	GGG
gene-MCA_RS00075	MCA0015	CGGCATCATCGAGAACCATG	AGG
gene-MCA_RS00075	MCA0015	CGGTATCGCTCACACCCGCT	GGG
gene-MCA_RS00075	MCA0015	ATCGCAGTGATCGCTGCGGA	CGG
gene-MCA_RS00075	MCA0015	CGCAGACCTTCCAGCAGGAT	CGG
gene-MCA_RS00075	MCA0015	CTCGCGGCAGACATGCGGAT	GGG
gene-MCA_RS00080	MCA0016	ATACATCCAGACCGACATCT	GGG
gene-MCA_RS00080	MCA0016	GTTGGCGTAGGGAAGAGCGC	TGG
gene-MCA_RS00080	MCA0016	TCTGGATGTATTCGACCAGA	TGG
gene-MCA_RS00080	MCA0016	TGGATCGGACCGTTGGCGTA	GGG
gene-MCA_RS00080	MCA0016	GCCCAGGTGGATCGGACCGT	TGG
gene-MCA_RS00080	MCA0016	TGCGCTTCCAGAAGATGCGT	GGG
gene-MCA_RS00080	MCA0016	AGGGAAGAGCGCTGGTGACG	AGG
gene-MCA_RS00080	MCA0016	ATGCTGCGTGCGGAGAAGGA	GGG
gene-MCA_RS00080	MCA0016	TCCGATCCACCTGGGCCATC	TGG
gene-MCA_RS00080	MCA0016	CAGCATGATGGGCGTGCCGT	GGG
gene-MCA_RS00080	MCA0016	GATATCGGCGGCATGAGCTC	GGG
gene-MCA_RS00080	MCA0016	AGCGCTCTTCCCTACGCCAA	CGG
gene-MCA_RS00080	MCA0016	CTTCTCCGCACGCAGCATGA	TGG
gene-MCA_RS00080	MCA0016	TTCGCCCTTGATGAAACGGT	CGG
gene-MCA_RS00080	MCA0016	GTCGAACTCGATGTGGAAGC	CGG
gene-MCA_RS00085	MCA0017	ATGGATGGAGCGCGATCTCG	CGG
gene-MCA_RS00085	MCA0017	GCGACTCGTGGTCCTTCATC	TGG
gene-MCA_RS00085	MCA0017	CGAGATCGCGCTCCATCCAT	TGG
gene-MCA_RS00085	MCA0017	GCGCTCCATCCATTGGCGGC	CGG
gene-MCA_RS00085	MCA0017	AGCGCGATCTCGCGGTGCTG	TGG
gene-MCA_RS00085	MCA0017	GGATCAGCGGCAGCGACTCG	TGG
gene-MCA_RS00085	MCA0017	GTCTGGCTGGAGGATTTCGA	CGG
gene-MCA_RS00085	MCA0017	CTCCATCCATTGGCGGCCGG	CGG
gene-MCA_RS00085	MCA0017	TGGTCCTTCATCTGGCTGCA	CGG
gene-MCA_RS00085	MCA0017	GGTCCTTCATCTGGCTGCAC	GGG
gene-MCA_RS00085	MCA0017	CTGGAGCACGTGATCTTCGC	CGG
gene-MCA_RS00085	MCA0017	GGCTGGAGGATTTCGACGGC	AGG
gene-MCA_RS00085	MCA0017	GCACCCGTGCAGCCAGATGA	AGG
gene-MCA_RS00085	MCA0017	CGTTGATCGCGGGATGGCAG	TGG
gene-MCA_RS00085	MCA0017	ATCCGCCGGCCGCCAATGGA	TGG
gene-MCA_RS00090	MCA0018	ACTCTATCTCCCGGTGCCGC	TGG
gene-MCA_RS00090	MCA0018	CGGCACCGGGAGATAGAGTC	TGG
gene-MCA_RS00090	MCA0018	CATTTCCAGACTCTATCTCC	CGG
gene-MCA_RS00090	MCA0018	ACATCGGCGCCCGATGCCAG	CGG
gene-MCA_RS00090	MCA0018	CGCCCGATGCCAGCGGCACC	GGG
gene-MCA_RS00090	MCA0018	ATCGGGCGCCGATGTCGTGC	TGG
gene-MCA_RS00090	MCA0018	TCTCCCGGTGCCGCTGGCAT	CGG
gene-MCA_RS00090	MCA0018	CGCCGATGTCGTGCTGGACG	GGG
gene-MCA_RS00090	MCA0018	GGCGCCGATGTCGTGCTGGA	CGG
gene-MCA_RS00090	MCA0018	GCGCCGATGTCGTGCTGGAC	GGG
gene-MCA_RS00090	MCA0018	CAGGACCGTGCGCAGATAAT	GGG
gene-MCA_RS00090	MCA0018	TTCGATCTCACGGTGTTCAA	TGG
gene-MCA_RS00090	MCA0018	ACGGTCCTGCGGCTCAAGCG	CGG
gene-MCA_RS00090	MCA0018	CAAGCGCGGCTTCGATCTCA	CGG
gene-MCA_RS00090	MCA0018	ATTATCTGCGCACGGTCCTG	CGG
gene-MCA_RS00095	MCA0019	ATGTCCTTTCCGCCGTGCTC	TGG
gene-MCA_RS00095	MCA0019	CGACCCAGAGCACGGCGGAA	AGG
gene-MCA_RS00095	MCA0019	CATGCCGCCGACCCAGAGCA	CGG
gene-MCA_RS00095	MCA0019	TGTCCTTTCCGCCGTGCTCT	GGG
gene-MCA_RS00095	MCA0019	GCCGCCGACCCAGAGCACGG	CGG
gene-MCA_RS00095	MCA0019	CTTTCCGCCGTGCTCTGGGT	CGG
gene-MCA_RS00095	MCA0019	CGGCATGTTCTTCGCCCATC	AGG
gene-MCA_RS00095	MCA0019	GACCGGGCGCAGGACCTGAT	GGG
gene-MCA_RS00095	MCA0019	TGCAGCAAGCCGGCAGCGAC	CGG
gene-MCA_RS00095	MCA0019	CGCCCATCAGGTCCTGCGCC	CGG
gene-MCA_RS00095	MCA0019	CGACCGGGCGCAGGACCTGA	TGG
gene-MCA_RS00095	MCA0019	GCAGCAAGCCGGCAGCGACC	GGG
gene-MCA_RS00095	MCA0019	TCCGCCGTGCTCTGGGTCGG	CGG
gene-MCA_RS00095	MCA0019	AGCCGGCAGCGACCGGGCGC	AGG
gene-MCA_RS00095	MCA0019	GGTGAGGAACAGCAGCACGA	TGG
gene-MCA_RS00100	MCA0020	ACCTCCGAGAAGGAAACCGA	AGG
gene-MCA_RS00100	MCA0020	TGGCTCGGCAAACTCTTGGG	GGG
gene-MCA_RS00100	MCA0020	GCTGGCTCGGCAAACTCTTG	GGG
gene-MCA_RS00100	MCA0020	GAGCTGGCTCGGCAAACTCT	TGG
gene-MCA_RS00100	MCA0020	AGCTGGCTCGGCAAACTCTT	GGG
gene-MCA_RS00100	MCA0020	TTCCTTCTCGGAGGTCCGCT	CGG
gene-MCA_RS00100	MCA0020	ACCTTCGGTTTCCTTCTCGG	AGG
gene-MCA_RS00100	MCA0020	GGTCCGCTCGGCGCATTGCT	GGG
gene-MCA_RS00100	MCA0020	GTCCAGCTTGTGGACGATGG	CGG
gene-MCA_RS00100	MCA0020	CTGGCTCGGCAAACTCTTGG	GGG
gene-MCA_RS00100	MCA0020	CGCCCAGCACCGGATACAGA	TGG
gene-MCA_RS00100	MCA0020	GCCGTCCAGCTTGTGGACGA	TGG
gene-MCA_RS00100	MCA0020	TGACGGGTCCGATTCGATCT	GGG
gene-MCA_RS00100	MCA0020	GCCATCGTCCACAAGCTGGA	CGG
gene-MCA_RS00100	MCA0020	TGTATCCGGTGCTGGGCGTC	GGG
gene-MCA_RS00105	MCA0021	TGGATTCGAACAATGTCTCA	GGG
gene-MCA_RS00105	MCA0021	AATCCAGCCTGTCTTCGCTG	CGG
gene-MCA_RS00105	MCA0021	GGATTCGAACAATGTCTCAG	GGG
gene-MCA_RS00105	MCA0021	CAGCCGCAGCGAAGACAGGC	TGG
gene-MCA_RS00105	MCA0021	CTTTCAGCCGCAGCGAAGAC	AGG
gene-MCA_RS00105	MCA0021	GTTCGCGACATCTACGAAGC	CGG
gene-MCA_RS00105	MCA0021	TTCGCTGCGGCTGAAAGCGC	GGG
gene-MCA_RS00105	MCA0021	TCGCTGCGGCTGAAAGCGCG	GGG
gene-MCA_RS00105	MCA0021	CTTCGCTGCGGCTGAAAGCG	CGG
gene-MCA_RS00105	MCA0021	CTGGATTCGAACAATGTCTC	AGG
gene-MCA_RS00105	MCA0021	GATCAGCATCAGATCGTCGC	CGG
gene-MCA_RS00105	MCA0021	GCGAGACGCGGGTCAGTACC	CGG
gene-MCA_RS00105	MCA0021	TGACGTCGAAGGCCGACAGC	CGG
gene-MCA_RS00105	MCA0021	TCTGATGCTGATCGTCACGA	CGG
gene-MCA_RS00105	MCA0021	CGTCACGACGGACCGGCTGT	CGG
gene-MCA_RS00110	MCA0022	CTACCACCCAGTCGCGCTCG	CGG
gene-MCA_RS00110	MCA0022	GACGGCGCCGCCAACCAGAA	AGG
gene-MCA_RS00110	MCA0022	GCCGAGCAGGCGGTCGCGGA	CGG
gene-MCA_RS00110	MCA0022	CGACCGCCTGCTCGGCCTGC	CGG
gene-MCA_RS00110	MCA0022	ATGAAAGCCTTTCTGGTTGG	CGG
gene-MCA_RS00110	MCA0022	GAGCGCGACTGGGTGGTAGT	GGG
gene-MCA_RS00110	MCA0022	CACCGGGAAGTCGCGGCCTA	CGG
gene-MCA_RS00110	MCA0022	CCGGAAACCATGATCGCGCG	CGG
gene-MCA_RS00110	MCA0022	ACCGGGAAGTCGCGGCCTAC	GGG
gene-MCA_RS00110	MCA0022	GGTGGTAGTGGGCGAATCGC	CGG
gene-MCA_RS00110	MCA0022	TCCTGCTCCAGCGTGACGTC	GGG
gene-MCA_RS00110	MCA0022	CTTCCCGGTGTTCCTGCACC	CGG
gene-MCA_RS00110	MCA0022	CGAGCGCGACTGGGTGGTAG	TGG
gene-MCA_RS00110	MCA0022	ATGCCCTCGCCCGCACCGAA	CGG
gene-MCA_RS00110	MCA0022	GGCGAGGGCATACTCCTCGT	GGG
gene-MCA_RS00115	MCA0023	GGCGAGGTAGAACGTGAGCG	TGG
gene-MCA_RS00115	MCA0023	GCCGGAAGCGACGCCTGCAA	GGG
gene-MCA_RS00115	MCA0023	CTCACGTTCTACCTCGCCTT	CGG
gene-MCA_RS00115	MCA0023	GACGCCTGCAAGGGCGCCGA	AGG
gene-MCA_RS00115	MCA0023	CTCGCCTTCGGCGCCCTTGC	AGG
gene-MCA_RS00115	MCA0023	GCTTCCGGCCTGTTCGGCAT	CGG
gene-MCA_RS00115	MCA0023	GACCAGGAACGGCACGATGA	TGG
gene-MCA_RS00115	MCA0023	GCCACCGATGCCGAACAGGC	CGG
gene-MCA_RS00115	MCA0023	TCCGGCCTGTTCGGCATCGG	TGG
gene-MCA_RS00115	MCA0023	GGCCTGTTCGGCATCGGTGG	CGG
gene-MCA_RS00115	MCA0023	GGAAAGCATCCTCATGATCA	TGG
gene-MCA_RS00115	MCA0023	GGGAACAGCCAGACCAGGAA	CGG
gene-MCA_RS00115	MCA0023	CACGATGGTGGCCAGCGAGG	TGG
gene-MCA_RS00115	MCA0023	TTCCTGGTCTGGCTGTTCCC	CGG
gene-MCA_RS00115	MCA0023	TGGCGACCGCCATGATCATG	AGG
gene-MCA_RS00120	MCA0024	TCGTGTTGTCGTCGAACCAT	CGG
gene-MCA_RS00120	MCA0024	GTTCGACGACAACACGAGCT	TGG
gene-MCA_RS00120	MCA0024	GTCGTCGAACCATCGGATCT	CGG
gene-MCA_RS00120	MCA0024	CGACAACACGAGCTTGGCGC	CGG
gene-MCA_RS00120	MCA0024	GCTGGCCGCGGCGGTGGCGG	AGG
gene-MCA_RS00120	MCA0024	GCCACCGCCGCGGCCAGCGC	CGG
gene-MCA_RS00120	MCA0024	GGCGCCGGCGCTGGCCGCGG	CGG
gene-MCA_RS00120	MCA0024	CTTGGCGCCGGCGCTGGCCG	CGG
gene-MCA_RS00120	MCA0024	CACGAGCTTGGCGCCGGCGC	TGG
gene-MCA_RS00120	MCA0024	CACATCCTCCGCCACCGCCG	CGG
gene-MCA_RS00120	MCA0024	CGAACACCGGTACCGGCGAG	CGG
gene-MCA_RS00120	MCA0024	AAGGCCTCGAACACCGGTAC	CGG
gene-MCA_RS00120	MCA0024	GGAGGATGTGCGCGCCGCGT	TGG
gene-MCA_RS00120	MCA0024	GACCGATCCCGCGGCTATTT	TGG
gene-MCA_RS00120	MCA0024	GCCGGCGCTGGCCGCGGCGG	TGG
gene-MCA_RS00125	MCA0025	TGTTGAAAGATTCGGGAAAT	GGG
gene-MCA_RS00125	MCA0025	GCAACAGCTTGCGCGTGACC	AGG
gene-MCA_RS00125	MCA0025	TTCAACATGGTGTTCTTCGG	CGG
gene-MCA_RS00125	MCA0025	ATGTTGAAAGATTCGGGAAA	TGG
gene-MCA_RS00125	MCA0025	ATTTCCCGAATCTTTCAACA	TGG
gene-MCA_RS00125	MCA0025	GTGCCACAAGAACGGCCTGC	TGG
gene-MCA_RS00125	MCA0025	ATGGTGTTCTTCGGCGGCGC	CGG
gene-MCA_RS00125	MCA0025	GCCATATTCTCTGCGTCGAC	CGG
gene-MCA_RS00125	MCA0025	GTCGACGCAGAGAATATGGC	CGG
gene-MCA_RS00125	MCA0025	GCCGGTCGACGCAGAGAATA	TGG
gene-MCA_RS00125	MCA0025	CCTCCTCGCTCAGATCCTGC	CGG
gene-MCA_RS00125	MCA0025	CGGCGCGTACTGTTCGGGCT	GGG
gene-MCA_RS00125	MCA0025	CTTGCGCGTGACCAGGTCGC	CGG
gene-MCA_RS00125	MCA0025	CCACACCGCGGCATCCCAGT	CGG
gene-MCA_RS00125	MCA0025	ATGTATCAGTGCCACAAGAA	CGG
gene-MCA_RS00130	MCA0026	GGACATGCTCGGTCACCAGC	GGG
gene-MCA_RS00130	MCA0026	CGATCCAGGGATTCCGCCTG	CGG
gene-MCA_RS00130	MCA0026	GGATCGCCTGAGACGTGCAC	TGG
gene-MCA_RS00130	MCA0026	CGGGAATTCGGCCTGCAAGG	TGG
gene-MCA_RS00130	MCA0026	GAATGGCCGACACGTCCCGC	TGG
gene-MCA_RS00130	MCA0026	GCTCGAAGTCCGTGAGCGTC	GGG
gene-MCA_RS00130	MCA0026	TCCAGGGATTCCGCCTGCGG	CGG
gene-MCA_RS00130	MCA0026	GCCATGCGCCAGATGCAGGT	AGG
gene-MCA_RS00130	MCA0026	CGAGCGCGAAGCACAGCGAC	GGG
gene-MCA_RS00130	MCA0026	CGGTCACCAGCGGGACGTGT	CGG
gene-MCA_RS00130	MCA0026	CGTGATCAGCTTGTTGTAGA	TGG
gene-MCA_RS00130	MCA0026	GCGGTGGACGATCAGTCGGT	GGG
gene-MCA_RS00130	MCA0026	CGCTCGAAGTCCGTGAGCGT	CGG
gene-MCA_RS00130	MCA0026	TCGCGCATCCGCTTGATGCG	CGG
gene-MCA_RS00130	MCA0026	TGCACGTCTCAGGCGATCCA	GGG
gene-MCA_RS00135	MCA0027	CAATTGTTCAATGAGCTCGT	GGG
gene-MCA_RS00135	MCA0027	GCCGCCGGTTTCTTCTTGCT	TGG
gene-MCA_RS00135	MCA0027	AAGAAGAAACCGGCGGCAGC	CGG
gene-MCA_RS00135	MCA0027	TCAATTGTTCAATGAGCTCG	TGG
gene-MCA_RS00135	MCA0027	AATTGTTCAATGAGCTCGTG	GGG
gene-MCA_RS00135	MCA0027	CGTCATCGGCGTGGCGCCGC	CGG
gene-MCA_RS00135	MCA0027	CGGCGGCGCCACGCCGATGA	CGG
gene-MCA_RS00135	MCA0027	GATGCAGCCAACCAGCGCAA	CGG
gene-MCA_RS00135	MCA0027	AGCGCTGATCGAGCGTGCGC	TGG
gene-MCA_RS00135	MCA0027	CGCAGAGCTGTCGTACCACC	TGG
gene-MCA_RS00135	MCA0027	CGCTGGTTGGCTGCATCCTC	GGG
gene-MCA_RS00135	MCA0027	GGACTTGCCGTTGCGCTGGT	TGG
gene-MCA_RS00135	MCA0027	GCGCTGGTTGGCTGCATCCT	CGG
gene-MCA_RS00135	MCA0027	TTTCTTCAGCGCCATGGTGG	TGG
gene-MCA_RS00135	MCA0027	ACAGATCAACGCCACCACCA	TGG
gene-MCA_RS00140	MCA0028	CCGAAACGCCGCTGCAACTC	GGG
gene-MCA_RS00140	MCA0028	CTGCAACTCGGGTTTGGCTG	CGG
gene-MCA_RS00140	MCA0028	CAGCCAAACCCGAGTTGCAG	CGG
gene-MCA_RS00140	MCA0028	GCCGAAACGCCGCTGCAACT	CGG
gene-MCA_RS00140	MCA0028	ACGCCGCTGCAACTCGGGTT	TGG
gene-MCA_RS00140	MCA0028	GGACAGCGACATCGATGTGC	TGG
gene-MCA_RS00140	MCA0028	AGCGGCGTTTCGGCGTGACG	CGG
gene-MCA_RS00140	MCA0028	GCTGGCGCTGTTTGGCTCCA	CGG
gene-MCA_RS00140	MCA0028	CAGCGACATCGATGTGCTGG	TGG
gene-MCA_RS00140	MCA0028	GGCACGCGACGAAGCGCGTG	CGG
gene-MCA_RS00140	MCA0028	CCCGAGTTGCAGCGGCGTTT	CGG
gene-MCA_RS00140	MCA0028	GTGACGCGGCTGGCGCTGTT	TGG
gene-MCA_RS00140	MCA0028	ACGCGCTTCGTCGCGTGCCG	TGG
gene-MCA_RS00140	MCA0028	GCGTTTCGGCGTGACGCGGC	TGG
gene-MCA_RS00140	MCA0028	GATGTGCTGGTGGCCTTCGA	TGG
gene-MCA_RS00145	MCA0029	CTGGTTTGCTCTTAGAAATT	TGG
gene-MCA_RS00145	MCA0029	GTGATACCAAAGCTGTTGGT	CGG
gene-MCA_RS00145	MCA0029	TCTAAGAGCAAACCAGACCG	AGG
gene-MCA_RS00145	MCA0029	GCAGGTGATACCAAAGCTGT	TGG
gene-MCA_RS00145	MCA0029	GCTGTTGGTCGGCCTCGGTC	TGG
gene-MCA_RS00145	MCA0029	CCAAAGCTGTTGGTCGGCCT	CGG
gene-MCA_RS00145	MCA0029	CCGAGGCCGACCAACAGCTT	TGG
gene-MCA_RS00145	MCA0029	TTCAAGCGTCAGAAGCCAAT	CGG
gene-MCA_RS00145	MCA0029	TGGTCATCGAAGTGGACGGA	GGG
gene-MCA_RS00145	MCA0029	TGCGCGCCCGTCGTTTCATG	GGG
gene-MCA_RS00145	MCA0029	TGTCTGCATGGAATACGGGT	TGG
gene-MCA_RS00145	MCA0029	CCATGAAACGACGGGCGCGC	AGG
gene-MCA_RS00145	MCA0029	GAAGTGGACGGAGGGCAGCA	CGG
gene-MCA_RS00145	MCA0029	ATACGGGTTGGTCATCGAAG	TGG
gene-MCA_RS00145	MCA0029	TCAGCAATGTACGAACCGAT	TGG
gene-MCA_RS00150	MCA0030	GATCTTTGGCGACAACCTGT	TGG
gene-MCA_RS00150	MCA0030	GGTTGTCGCCAAAGATCAGC	CGG
gene-MCA_RS00150	MCA0030	GCGCTGGAGGCGGAATTCAC	GGG
gene-MCA_RS00150	MCA0030	CCAGCGCCTTCAAGGCCAAC	AGG
gene-MCA_RS00150	MCA0030	CCTGTTGGCCTTGAAGGCGC	TGG
gene-MCA_RS00150	MCA0030	CTCCAGCCCGTCGTCATAAT	GGG
gene-MCA_RS00150	MCA0030	AACGCGCTGCCGGTGTTGTA	GGG
gene-MCA_RS00150	MCA0030	CTGGAGCATTCCATCTGGCT	GGG
gene-MCA_RS00150	MCA0030	CGTTCACCCATTATGACGAC	GGG
gene-MCA_RS00150	MCA0030	ATAATGGGTGAACGCGCTGC	CGG
gene-MCA_RS00150	MCA0030	ATGGCATTCGTTGTCGTCGA	TGG
gene-MCA_RS00150	MCA0030	GCGTTCACCCATTATGACGA	CGG
gene-MCA_RS00150	MCA0030	TCTGAAGGTGCTGTGTGATG	AGG
gene-MCA_RS00150	MCA0030	GCCGCCGGATGATCTCCAGC	CGG
gene-MCA_RS00150	MCA0030	CACACAGCACCTTCAGATAA	TGG
gene-MCA_RS00165	MCA0033	TGTTTGAGGTCTTCGAACGA	TGG
gene-MCA_RS00165	MCA0033	TGGCCCGGCAATGGCGATGT	CGG
gene-MCA_RS00165	MCA0033	TTCGAACGATGGCCCGGCAA	TGG
gene-MCA_RS00165	MCA0033	GAGGTCTTCGAACGATGGCC	CGG
gene-MCA_RS00165	MCA0033	AAACCGACATCGCCATTGCC	GGG
gene-MCA_RS00165	MCA0033	CTCAAACAGACCAACGCGCA	CGG
gene-MCA_RS00165	MCA0033	ACAGACCAACGCGCACGGCG	CGG
gene-MCA_RS00165	MCA0033	CGCGGAGTACTGGAGCGCGC	GGG
gene-MCA_RS00165	MCA0033	CGTGCGCGTTGGTCTGTTTG	AGG
gene-MCA_RS00165	MCA0033	GTACTCCGCGCCGTGCGCGT	TGG
gene-MCA_RS00165	MCA0033	GGAGGTTATCGCCCGTTCGA	TGG
gene-MCA_RS00165	MCA0033	GCCACTGGCTGTAACCGAGC	AGG
gene-MCA_RS00165	MCA0033	ATAACCTCCTGTAAAGAATC	AGG
gene-MCA_RS00165	MCA0033	CTTGCTCGAAGCGCCGCCAC	TGG
gene-MCA_RS00165	MCA0033	GCTTCGAGCAAGCCATCGAA	CGG
gene-MCA_RS00170	MCA0034	TTCAGCACAGCCTTGGGCGA	TGG
gene-MCA_RS00170	MCA0034	GGCTGTGCTGAAAACAATCA	AGG
gene-MCA_RS00170	MCA0034	ATTGTTTTCAGCACAGCCTT	GGG
gene-MCA_RS00170	MCA0034	GATTGTTTTCAGCACAGCCT	TGG
gene-MCA_RS00170	MCA0034	GCTGTGCTGAAAACAATCAA	GGG
gene-MCA_RS00170	MCA0034	AGGGATACGAACTCGACAAA	TGG
gene-MCA_RS00170	MCA0034	CTGGCTCGTCAAGCGCTCCA	TGG
gene-MCA_RS00170	MCA0034	ATACGAACTCGACAAATGGA	CGG
gene-MCA_RS00170	MCA0034	GCGCTTGACGAGCCAGAAAG	TGG
gene-MCA_RS00170	MCA0034	ACAAATGGACGGCCACTTTC	TGG
gene-MCA_RS00170	MCA0034	TACATAACCAGCCAGTTACA	GGG
gene-MCA_RS00170	MCA0034	ATCCTTGCCCTGTAACTGGC	TGG
gene-MCA_RS00170	MCA0034	GCACTGTATAACGCGCTTCA	CGG
gene-MCA_RS00170	MCA0034	ACGCGCTTCACGGTTTGCCA	TGG
gene-MCA_RS00170	MCA0034	CTACATAACCAGCCAGTTAC	AGG
gene-MCA_RS00180	MCA0036	TCTGGTAGATATCGGCGATG	CGG
gene-MCA_RS00180	MCA0036	AAACTGGCCTTGATTTCGTC	CGG
gene-MCA_RS00180	MCA0036	CCGATATCTACCAGAACTGC	CGG
gene-MCA_RS00180	MCA0036	CCGGCAGTTCTGGTAGATAT	CGG
gene-MCA_RS00180	MCA0036	CTACCAGAACTGCCGGAATC	CGG
gene-MCA_RS00180	MCA0036	CATCGCCTCGTTGATCTCGC	TGG
gene-MCA_RS00180	MCA0036	CCGGAATCCGGACGAAATCA	AGG
gene-MCA_RS00180	MCA0036	GAGCTGCAGTTGTTCGAAAC	TGG
gene-MCA_RS00180	MCA0036	CCTCTCCAGCGAGATCAACG	AGG
gene-MCA_RS00180	MCA0036	CCTCGTTGATCTCGCTGGAG	AGG
gene-MCA_RS00180	MCA0036	CAGCGAGATCAACGAGGCGA	TGG
gene-MCA_RS00180	MCA0036	ACGCGCACTTCGGCTGTCCT	CGG
gene-MCA_RS00180	MCA0036	CCTGCTGGAGAACTTCGACG	AGG
gene-MCA_RS00180	MCA0036	CCATCAGCAATCGCTCGAAG	CGG
gene-MCA_RS00180	MCA0036	CCTCGTCGAAGTTCTCCAGC	AGG
gene-MCA_RS00185	MCA0037	GATCGAGGTAAGCGGCGCGG	CGG
gene-MCA_RS00185	MCA0037	CGTCGACCAGTGTCTGGTGC	AGG
gene-MCA_RS00185	MCA0037	GTGCATGAGATCGAGGTAAG	CGG
gene-MCA_RS00185	MCA0037	GTGCGCGGTGCATGAGATCG	AGG
gene-MCA_RS00185	MCA0037	CGGTCACGTCGACCAGTGTC	TGG
gene-MCA_RS00185	MCA0037	CTTCAGCACCAGCTTGTCGT	TGG
gene-MCA_RS00185	MCA0037	TGAGATCGAGGTAAGCGGCG	CGG
gene-MCA_RS00185	MCA0037	GGCATGGGCCACGTTGGTGC	AGG
gene-MCA_RS00185	MCA0037	CATGCACCGCGCACGCCAGA	AGG
gene-MCA_RS00185	MCA0037	CAACGTGGCCCATGCCTATG	CGG
gene-MCA_RS00185	MCA0037	ATCTCCGGATAGCGCTCGTA	GGG
gene-MCA_RS00185	MCA0037	CTCCATGCCGGTCTGACCCT	GGG
gene-MCA_RS00185	MCA0037	CGCATAGGCATGGGCCACGT	TGG
gene-MCA_RS00185	MCA0037	CACGATGCCGAGATTCGGCA	CGG
gene-MCA_RS00185	MCA0037	CTACACCCTTCTGGCGTGCG	CGG
gene-MCA_RS00190	MCA0038	CGAAGCCACCAGCGTCATGC	CGG
gene-MCA_RS00190	MCA0038	GCGGCACGGCATCTTCGGGA	CGG
gene-MCA_RS00190	MCA0038	CACCAGCGTCATGCCGGTGA	TGG
gene-MCA_RS00190	MCA0038	CACCATCACCGGCATGACGC	TGG
gene-MCA_RS00190	MCA0038	CATCACCGGCATGACGCTGG	TGG
gene-MCA_RS00190	MCA0038	CGTCATGCCGGTGATGGTGG	TGG
gene-MCA_RS00190	MCA0038	CAGCGTCATGCCGGTGATGG	TGG
gene-MCA_RS00190	MCA0038	GGACGGTCCACCACCATCAC	CGG
gene-MCA_RS00190	MCA0038	TCCCGAAGATGCCGTGCCGC	TGG
gene-MCA_RS00190	MCA0038	GCAGGGTGATCTCCAGCACG	CGG
gene-MCA_RS00190	MCA0038	GCGGATGCCACCCTCGACCA	GGG
gene-MCA_RS00190	MCA0038	GCCAGCGGCACGGCATCTTC	GGG
gene-MCA_RS00190	MCA0038	GCCACCCTCGACCAGGGCGC	GGG
gene-MCA_RS00190	MCA0038	CGAGGGTGGCATCCGCGTGC	TGG
gene-MCA_RS00190	MCA0038	CTGGCCCGCGCCCTGGTCGA	GGG
gene-MCA_RS00195	MCA0039	GCGGCGCCTTGGATGACACT	AGG
gene-MCA_RS00195	MCA0039	GATGACACTAGGGATGAGGT	GGG
gene-MCA_RS00195	MCA0039	CGGCGCCTTGGATGACACTA	GGG
gene-MCA_RS00195	MCA0039	ATGACACTAGGGATGAGGTG	GGG
gene-MCA_RS00195	MCA0039	CTTGGATGACACTAGGGATG	AGG
gene-MCA_RS00195	MCA0039	TGTCATCCAAGGCGCCGCAT	CGG
gene-MCA_RS00195	MCA0039	GGATGACACTAGGGATGAGG	TGG
gene-MCA_RS00195	MCA0039	TCACCTCCTCGGCATGCGAC	TGG
gene-MCA_RS00195	MCA0039	CTCATCCCTAGTGTCATCCA	AGG
gene-MCA_RS00195	MCA0039	CTCCTCGGCATGCGACTGGA	TGG
gene-MCA_RS00195	MCA0039	AGCGCTCTCGATCAGGCGAT	CGG
gene-MCA_RS00195	MCA0039	ATGCGACTGGATGGCCGATG	CGG
gene-MCA_RS00195	MCA0039	ATCGAGAGCGCTCACCTCCT	CGG
gene-MCA_RS00195	MCA0039	GGAGGTGAGCGCTCTCGATC	AGG
gene-MCA_RS00195	MCA0039	CTCGATCAGGCGATCGGCGA	CGG
gene-MCA_RS00200	MCA0040	AACCGCGGAGGCTTTCGTCC	AGG
gene-MCA_RS00200	MCA0040	TTCCTGGACGAAAGCCTCCG	CGG
gene-MCA_RS00200	MCA0040	CAACACGGTAGAGGATTTCC	TGG
gene-MCA_RS00200	MCA0040	AAAATTCATCAACACGGTAG	AGG
gene-MCA_RS00200	MCA0040	GAAATCGACGATGTCGGCGT	GGG
gene-MCA_RS00200	MCA0040	TGAAATCGACGATGTCGGCG	TGG
gene-MCA_RS00200	MCA0040	GGGAGACGAAGCGGGGTTCG	GGG
gene-MCA_RS00200	MCA0040	GGGCCAGGGCGAAACCGCGG	AGG
gene-MCA_RS00200	MCA0040	GGGGCTGAAATCGACGATGT	CGG
gene-MCA_RS00200	MCA0040	AAGCCTCCGCGGTTTCGCCC	TGG
gene-MCA_RS00200	MCA0040	CCGCTGCACACGGGATTCGT	CGG
gene-MCA_RS00200	MCA0040	GCCTTGCGGGAGACGAAGCG	GGG
gene-MCA_RS00200	MCA0040	GGGCAAAGTGGCCCTGGTCT	CGG
gene-MCA_RS00200	MCA0040	CCGACGAATCCCGTGTGCAG	CGG
gene-MCA_RS00200	MCA0040	CTTCGTCTCCCGCAAGGCAC	CGG
gene-MCA_RS00205	MCA0041	CATCAGGCGTTCGTTGACGC	GGG
gene-MCA_RS00205	MCA0041	ATTCCAACGAAACTGCGCTG	GGG
gene-MCA_RS00205	MCA0041	AATTCCAACGAAACTGCGCT	GGG
gene-MCA_RS00205	MCA0041	AAATTCCAACGAAACTGCGC	TGG
gene-MCA_RS00205	MCA0041	GCATCAGGCGTTCGTTGACG	CGG
gene-MCA_RS00205	MCA0041	CCTGATGCCCACCATCGTCG	AGG
gene-MCA_RS00205	MCA0041	GGCCTCGAATTCCGAACTGG	TGG
gene-MCA_RS00205	MCA0041	CCTCGACGATGGTGGGCATC	AGG
gene-MCA_RS00205	MCA0041	GGAATTCGAGGCCTCGACGA	TGG
gene-MCA_RS00205	MCA0041	TTCGAGGCCTCGACGATGGT	GGG
gene-MCA_RS00205	MCA0041	TCATCGGCGAGCAGGACCTC	GGG
gene-MCA_RS00205	MCA0041	GTATTTGGCCAGGGTCTCTG	CGG
gene-MCA_RS00205	MCA0041	CGAGGCCTCGAATTCCGAAC	TGG
gene-MCA_RS00205	MCA0041	CAAATACGCACCGCACCAGC	AGG
gene-MCA_RS00205	MCA0041	AACTGGTGGCCATCGCCAGC	CGG
gene-MCA_RS00210	MCA0042	CAGGCAGACGGTCTCCGACT	CGG
gene-MCA_RS00210	MCA0042	CAGACGGTCTCCGACTCGGA	TGG
gene-MCA_RS00210	MCA0042	GTCGGAGACCGTCTGCCTGC	GGG
gene-MCA_RS00210	MCA0042	CGAACTCGGTGCATTCGGTG	AGG
gene-MCA_RS00210	MCA0042	TGAGGCTGCCCGCAGGCAGA	CGG
gene-MCA_RS00210	MCA0042	CATTCGGTGAGGCTGCCCGC	AGG
gene-MCA_RS00210	MCA0042	AGTCGGAGACCGTCTGCCTG	CGG
gene-MCA_RS00210	MCA0042	CGGATCGAACTCGGTGCATT	CGG
gene-MCA_RS00210	MCA0042	TCGACCGCCCTGGGATTCAT	GGG
gene-MCA_RS00210	MCA0042	GGCGGTGGCCGGATCGAACT	CGG
gene-MCA_RS00210	MCA0042	TTCATGGGACAGGCGGTGGC	CGG
gene-MCA_RS00210	MCA0042	TCACCGACGTCGACCGCCCT	GGG
gene-MCA_RS00210	MCA0042	CCTGGGATTCATGGGACAGG	CGG
gene-MCA_RS00210	MCA0042	CGAATGCACCGAGTTCGATC	CGG
gene-MCA_RS00210	MCA0042	CGCCTGTCCCATGAATCCCA	GGG
gene-MCA_RS00215	MCA0043	GGCATCGCATCCGATCACGC	CGG
gene-MCA_RS00215	MCA0043	CCGTTCTTTGTAATCGAAAC	CGG
gene-MCA_RS00215	MCA0043	GTAATCGAAACCGGCGTGAT	CGG
gene-MCA_RS00215	MCA0043	CGTGCCTGGCTCGCTTCGCT	CGG
gene-MCA_RS00215	MCA0043	CCGGTTTCGATTACAAAGAA	CGG
gene-MCA_RS00215	MCA0043	AGCCGTAGTCGACGACCTCA	TGG
gene-MCA_RS00215	MCA0043	CGAGCGAAGCGAGCCAGGCA	CGG
gene-MCA_RS00215	MCA0043	GCTCGCTTCGCTCGGCCATG	AGG
gene-MCA_RS00215	MCA0043	ATGGCCGAGCGAAGCGAGCC	AGG
gene-MCA_RS00215	MCA0043	ACAAAGAACGGCTCCGTGCC	TGG
gene-MCA_RS00215	MCA0043	GGCCATGAGGTCGTCGACTA	CGG
gene-MCA_RS00215	MCA0043	GCGTATCCAGGTGGGATAAT	CGG
gene-MCA_RS00215	MCA0043	GTCGAGCGCGGCATCGTGCT	CGG
gene-MCA_RS00215	MCA0043	GTGCTCGGCGGCAGTGGCAA	TGG
gene-MCA_RS00215	MCA0043	AGCGCACCGATTATCCCACC	TGG
gene-MCA_RS00220	MCA0044	TTTCTCAAGAAAAAACAGAA	CGG
gene-MCA_RS00220	MCA0044	GGACATCTGGTCGAGATTCT	CGG
gene-MCA_RS00220	MCA0044	GAAAAAACAGAACGGACATC	TGG
gene-MCA_RS00220	MCA0044	GCTCCTCGCCGTAGTGCAGA	CGG
gene-MCA_RS00220	MCA0044	GTGCCCGGCCGTCTGCACTA	CGG
gene-MCA_RS00220	MCA0044	CTCGCCGTAGTGCAGACGGC	CGG
gene-MCA_RS00220	MCA0044	CTGGTCGAGATTCTCGGCCT	CGG
gene-MCA_RS00220	MCA0044	TCGGATTGAACAAATCGCCG	AGG
gene-MCA_RS00220	MCA0044	CGGCCGTCTGCACTACGGCG	AGG
gene-MCA_RS00220	MCA0044	TCGCCGTAGTGCAGACGGCC	GGG
gene-MCA_RS00220	MCA0044	CCGGGCACCATTTTGTGCAT	CGG
gene-MCA_RS00220	MCA0044	CCGATGCACAAAATGGTGCC	CGG
gene-MCA_RS00220	MCA0044	GTTCAATCCGATGCACAAAA	TGG
gene-MCA_RS00220	MCA0044	AGGGAACATCAGATCCGACT	TGG
gene-MCA_RS00220	MCA0044	GCACTACGGCGAGGAGCTGC	AGG
gene-MCA_RS00225	MCA0045	AGTCCCAGCGATGTGAATGC	TGG
gene-MCA_RS00225	MCA0045	GCTCCAGCATTCACATCGCT	GGG
gene-MCA_RS00225	MCA0045	CGCTCCAGCATTCACATCGC	TGG
gene-MCA_RS00225	MCA0045	GATGTGAATGCTGGAGCGCC	AGG
gene-MCA_RS00225	MCA0045	GCGGAGACGGGTTTGCAGGT	TGG
gene-MCA_RS00225	MCA0045	TCGCTGGGACTTGAGTCCCA	GGG
gene-MCA_RS00225	MCA0045	TGCAGGTTGGCGGCTTCCCT	GGG
gene-MCA_RS00225	MCA0045	ATCGCTGGGACTTGAGTCCC	AGG
gene-MCA_RS00225	MCA0045	TTGCAGGTTGGCGGCTTCCC	TGG
gene-MCA_RS00225	MCA0045	GCGGGCGGAGACGGGTTTGC	AGG
gene-MCA_RS00225	MCA0045	GCTTCCCGACGAGATCCGCA	CGG
gene-MCA_RS00225	MCA0045	CGTCTTCGGCCAGCACCAGC	GGG
gene-MCA_RS00225	MCA0045	GCCACCGTGCGGATCTCGTC	GGG
gene-MCA_RS00225	MCA0045	TCCCGACGAGATCCGCACGG	TGG
gene-MCA_RS00225	MCA0045	GGCCACCGTGCGGATCTCGT	CGG
gene-MCA_RS00230	MCA0046	CATGATATCGAGGAGGCGTC	GGG
gene-MCA_RS00230	MCA0046	CCGACGCCTCCTCGATATCA	TGG
gene-MCA_RS00230	MCA0046	GTAAGCGGGCCATGATATCG	AGG
gene-MCA_RS00230	MCA0046	CCATGATATCGAGGAGGCGT	CGG
gene-MCA_RS00230	MCA0046	AGCGGGCCATGATATCGAGG	AGG
gene-MCA_RS00230	MCA0046	GGCTGGCGAAGTCCTGCCGA	AGG
gene-MCA_RS00230	MCA0046	CGTGTCCGGGTCCCGTAAGC	GGG
gene-MCA_RS00230	MCA0046	AGTCCTGCCGAAGGTCCCAA	GGG
gene-MCA_RS00230	MCA0046	AAGTCCTGCCGAAGGTCCCA	AGG
gene-MCA_RS00230	MCA0046	CTGCCCTTGGGACCTTCGGC	AGG
gene-MCA_RS00230	MCA0046	AGGCTTCTTCCAGCGTGTAA	GGG
gene-MCA_RS00230	MCA0046	GTCGCCGATGCCATCGAAAG	GGG
gene-MCA_RS00230	MCA0046	CACGCTGGAAGAAGCCTATG	AGG
gene-MCA_RS00230	MCA0046	CAGCCTGGTCCCTTACACGC	TGG
gene-MCA_RS00230	MCA0046	TAGGCTTCTTCCAGCGTGTA	AGG
gene-MCA_RS00235	MCA0047	AAACACCATGATGGTGTCAT	AGG
gene-MCA_RS00235	MCA0047	CGCTCTCATCTGCGGCTCCA	TGG
gene-MCA_RS00235	MCA0047	ACGGTCCTGAAACACCATGA	TGG
gene-MCA_RS00235	MCA0047	CATGGCCTATGACACCATCA	TGG
gene-MCA_RS00235	MCA0047	CATGATGGTGTCATAGGCCA	TGG
gene-MCA_RS00235	MCA0047	GCAGGATATGGTGTTTGAAA	CGG
gene-MCA_RS00235	MCA0047	AGACGTTCAGGATGTGGACC	TGG
gene-MCA_RS00235	MCA0047	GGACCTGGTCGGGCAGGATA	TGG
gene-MCA_RS00235	MCA0047	GTTCAGGATGTGGACCTGGT	CGG
gene-MCA_RS00235	MCA0047	ACACCATATCCTGCCCGACC	AGG
gene-MCA_RS00235	MCA0047	GCCTACAACCTCAAACTGCT	GGG
gene-MCA_RS00235	MCA0047	GAACGTCTCGTTCTTAGTGC	CGG
gene-MCA_RS00235	MCA0047	CGCGAATACGGCGGCTGTGC	CGG
gene-MCA_RS00235	MCA0047	TTCAGGATGTGGACCTGGTC	GGG
gene-MCA_RS00235	MCA0047	CCGGAGCTGCGCCGCGAATA	CGG
gene-MCA_RS00240	MCA0048	ATGGCTGGACAAAATCTCAA	GGG
gene-MCA_RS00240	MCA0048	AATTGATGAATGCGGCGTAA	AGG
gene-MCA_RS00240	MCA0048	GCATTCATCAATTCCCTCGC	CGG
gene-MCA_RS00240	MCA0048	GGCGAGGGAATTGATGAATG	CGG
gene-MCA_RS00240	MCA0048	GTGCCAGGTGGCGCGTACGC	CGG
gene-MCA_RS00240	MCA0048	GGTGGCGCGTACGCCGGCGA	GGG
gene-MCA_RS00240	MCA0048	AGGTGGCGCGTACGCCGGCG	AGG
gene-MCA_RS00240	MCA0048	GTTTGTGGTTGGGTGAAACG	GGG
gene-MCA_RS00240	MCA0048	GAATGCTGGCTGACCCTCGC	TGG
gene-MCA_RS00240	MCA0048	CAGCCAGCATTCCTGGCGGA	AGG
gene-MCA_RS00240	MCA0048	ATCGAGCGGGCGTTGCTGGT	GGG
gene-MCA_RS00240	MCA0048	GGCCTCTTCATGGTGCCAGG	TGG
gene-MCA_RS00240	MCA0048	TCACCCAACCACAAACCGAG	CGG
gene-MCA_RS00240	MCA0048	CGTGCCGCTCGGTTTGTGGT	TGG
gene-MCA_RS00240	MCA0048	AGGCCTTCCGCCAGGAATGC	TGG
gene-MCA_RS00245	MCA0049	GCCGAGAACCAACAGCCAAA	GGG
gene-MCA_RS00245	MCA0049	GTACTCAAAGCTGCATCCAT	CGG
gene-MCA_RS00245	MCA0049	TTGTGCCTGGGCCGCTTCGT	CGG
gene-MCA_RS00245	MCA0049	CAAGAATTCCCTTTGGCTGT	TGG
gene-MCA_RS00245	MCA0049	GTTTCGGCATGGGCAGCCGA	TGG
gene-MCA_RS00245	MCA0049	CGCTTCGTCGGTTTCGGCAT	GGG
gene-MCA_RS00245	MCA0049	TCGGGTGATCTTCTGTCCGC	CGG
gene-MCA_RS00245	MCA0049	AGCCGAGAACCAACAGCCAA	AGG
gene-MCA_RS00245	MCA0049	CAGTGTGAGGGTCACGAACA	CGG
gene-MCA_RS00245	MCA0049	TGAGTACATCATCACCAGTC	AGG
gene-MCA_RS00245	MCA0049	GTTGGACTCCAGGTTGCGCA	CGG
gene-MCA_RS00245	MCA0049	GTCGGAGTCGGAGTCGGAGT	CGG
gene-MCA_RS00245	MCA0049	GACCCTCACACTGGCGGAAA	AGG
gene-MCA_RS00245	MCA0049	CCATGCCGAAACCGACGAAG	CGG
gene-MCA_RS00245	MCA0049	GTGGCGTGGAACATGCCCGG	CGG
gene-MCA_RS00255	MCA0051	TTGGCGTATTTCAGCCCGGC	CGG
gene-MCA_RS00255	MCA0051	GCGGGCCCATTCGTGGGTCT	TGG
gene-MCA_RS00255	MCA0051	GGTCTTGGCGTATTTCAGCC	CGG
gene-MCA_RS00255	MCA0051	ATACGCCAAGACCCACGAAT	GGG
gene-MCA_RS00255	MCA0051	GGAAGCGGATGGAACCGTCA	AGG
gene-MCA_RS00255	MCA0051	GGTTCCATCCGCTTCCAAGC	GGG
gene-MCA_RS00255	MCA0051	TGGGCCCGCTTGGAAGCGGA	TGG
gene-MCA_RS00255	MCA0051	TTCCAAGCGGGCCCATTCGT	GGG
gene-MCA_RS00255	MCA0051	AATACGCCAAGACCCACGAA	TGG
gene-MCA_RS00255	MCA0051	GACCCACGAATGGGCCCGCT	TGG
gene-MCA_RS00255	MCA0051	CGAATGGGCCCGCTTGGAAG	CGG
gene-MCA_RS00255	MCA0051	CGGTTCCATCCGCTTCCAAG	CGG
gene-MCA_RS00255	MCA0051	GTCGGAAATTCCGACCTTGA	CGG
gene-MCA_RS00255	MCA0051	CTTCCAAGCGGGCCCATTCG	TGG
gene-MCA_RS00255	MCA0051	TCTGGTCTATCTGGAACTGC	CGG
gene-MCA_RS00260	MCA0052	AGCGGCTTCGACATCCGCCT	GGG
gene-MCA_RS00260	MCA0052	GAGCGGCTTCGACATCCGCC	TGG
gene-MCA_RS00260	MCA0052	ATCGACGAAGTTTTTCAGAG	CGG
gene-MCA_RS00260	MCA0052	AACTTCGTCGATCCCAATCT	CGG
gene-MCA_RS00260	MCA0052	CGATTGGTTCGCCGCCAAGT	CGG
gene-MCA_RS00260	MCA0052	ATCCCAATCTCGGCGTCGAT	TGG
gene-MCA_RS00260	MCA0052	GAACCAATCGACGCCGAGAT	TGG
gene-MCA_RS00260	MCA0052	AACCAATCGACGCCGAGATT	GGG
gene-MCA_RS00260	MCA0052	GTGAAAAAGATAAGCGTGGA	CGG
gene-MCA_RS00260	MCA0052	GCTTATCTTTTTCACCGACT	TGG
gene-MCA_RS00260	MCA0052	TGAGTCTTCGCATTGCGCTG	GGG
gene-MCA_RS00260	MCA0052	GAGGTCGATCTCGACCTCGG	CGG
gene-MCA_RS00260	MCA0052	CTGCCGCGATGAACTGGCGC	AGG
gene-MCA_RS00260	MCA0052	GCGCAATGCGAAGACTCACG	CGG
gene-MCA_RS00260	MCA0052	CTGCGCCAGTTCATCGCGGC	AGG
gene-MCA_RS00265	MCA0053	TGGGTATCAAATCAGACCGC	TGG
gene-MCA_RS00265	MCA0053	TCAAATCAGACCGCTGGATA	CGG
gene-MCA_RS00265	MCA0053	GCGCCATCTTCCGTATCCAG	CGG
gene-MCA_RS00265	MCA0053	CTGGATACGGAAGATGGCGC	GGG
gene-MCA_RS00265	MCA0053	AGACCGCTGGATACGGAAGA	TGG
gene-MCA_RS00265	MCA0053	CGGAAGATGGCGCGGGAGCA	CGG
gene-MCA_RS00265	MCA0053	GCTGGATACGGAAGATGGCG	CGG
gene-MCA_RS00265	MCA0053	TGTTCCAGCGTCATCTCCTA	CGG
gene-MCA_RS00265	MCA0053	CGAACCGTTCGAGCCGCATC	AGG
gene-MCA_RS00265	MCA0053	CGCTGGAACAATCGCCGTGG	CGG
gene-MCA_RS00265	MCA0053	GGTGCCGTAGGAGATGACGC	TGG
gene-MCA_RS00265	MCA0053	CGGACCTGATGCGGCTCGAA	CGG
gene-MCA_RS00265	MCA0053	TCGCCGTGGCGGACCTGATG	CGG
gene-MCA_RS00265	MCA0053	TGACGCTGGAACAATCGCCG	TGG
gene-MCA_RS00265	MCA0053	GAGCCGCATCAGGTCCGCCA	CGG
gene-MCA_RS00270	MCA0054	GGGAATGAAACGGCAGGCAT	CGG
gene-MCA_RS00270	MCA0054	CCTGCCGTTTCATTCCCGGC	GGG
gene-MCA_RS00270	MCA0054	CCCGCCGGGAATGAAACGGC	AGG
gene-MCA_RS00270	MCA0054	GCCTGCCGTTTCATTCCCGG	CGG
gene-MCA_RS00270	MCA0054	CTGCCGTTTCATTCCCGGCG	GGG
gene-MCA_RS00270	MCA0054	CATCCACGCCATAGACGTAA	GGG
gene-MCA_RS00270	MCA0054	TCGGCGCGATCGACGAACAC	CGG
gene-MCA_RS00270	MCA0054	GTGTTCGTCGATCGCGCCGA	AGG
gene-MCA_RS00270	MCA0054	GCAGGCATCGGCGAAGAGAG	TGG
gene-MCA_RS00270	MCA0054	TCCCGGCGGGGTGAACTCTC	CGG
gene-MCA_RS00270	MCA0054	AAGGCCTATATCGATTACGT	CGG
gene-MCA_RS00270	MCA0054	GCGCGCCATAGCTCAGACCC	CGG
gene-MCA_RS00270	MCA0054	CGCCGTCAAGACTTCCGGAT	GGG
gene-MCA_RS00270	MCA0054	CCATCCACGCCATAGACGTA	AGG
gene-MCA_RS00270	MCA0054	TGGGCATGGCCAAGTATCAT	CGG
gene-MCA_RS00275	MCA0055	CCTGGAAGCCGTCCATCTGT	GGG
gene-MCA_RS00275	MCA0055	CGTTCTGGCCGAATCGCTCG	CGG
gene-MCA_RS00275	MCA0055	GCCAGCACCCGCATCTCGCT	GGG
gene-MCA_RS00275	MCA0055	GAGCGATTCGGCCAGAACGA	TGG
gene-MCA_RS00275	MCA0055	GCCGAATCGCTCGCGGTCGT	GGG
gene-MCA_RS00275	MCA0055	TTTCGTCTCGACGTATGTCT	GGG
gene-MCA_RS00275	MCA0055	GGTGCTGGCCAACCCACAGA	TGG
gene-MCA_RS00275	MCA0055	AGTAAAGATCAGGACCGTGC	CGG
gene-MCA_RS00275	MCA0055	GATCTTTACTTTCGGTACGC	TGG
gene-MCA_RS00275	MCA0055	ACCGCCAGCCCAGCGAGATG	CGG
gene-MCA_RS00275	MCA0055	GATGGCATCAGTTTCTGGCT	GGG
gene-MCA_RS00275	MCA0055	GAAGCCGTCCATCTGTGGGT	TGG
gene-MCA_RS00275	MCA0055	GCCATGGCGTCCTGTTCGGC	CGG
gene-MCA_RS00275	MCA0055	GCGTACCGAAAGTAAAGATC	AGG
gene-MCA_RS00275	MCA0055	GCCTTTCAGCCGGTTCCCGG	CGG
gene-MCA_RS00280	MCA0056	GATTTCGATCAGTTCGGATA	CGG
gene-MCA_RS00280	MCA0056	GCTTGCGCTTGAGGTCAGTG	AGG
gene-MCA_RS00280	MCA0056	ATTTCGATCAGTTCGGATAC	GGG
gene-MCA_RS00280	MCA0056	GATCGAAATCGCCGAATCCC	TGG
gene-MCA_RS00280	MCA0056	CGGATACGGGCTTGCGCTTG	AGG
gene-MCA_RS00280	MCA0056	GCCGAATCCCTGGACATCGA	AGG
gene-MCA_RS00280	MCA0056	GGCGACGCCTTCGATGTCCA	GGG
gene-MCA_RS00280	MCA0056	GGGCGACGCCTTCGATGTCC	AGG
gene-MCA_RS00280	MCA0056	AAAGATCAGATCCTGCTTGC	GGG
gene-MCA_RS00280	MCA0056	TTCGGCGATTTCGATCAGTT	CGG
gene-MCA_RS00280	MCA0056	CGAAGACATCTATGGCGACG	GGG
gene-MCA_RS00280	MCA0056	GGCGACACATAGATGTCATC	GGG
gene-MCA_RS00280	MCA0056	CTTCGGATTCCTGCGCTCGC	CGG
gene-MCA_RS00280	MCA0056	GTGCTGGAAATCTTGCAGGA	TGG
gene-MCA_RS00280	MCA0056	CCGGACAGCTCCTTCCTCGC	CGG
gene-MCA_RS00285	MCA0057	ATTCGGCGTCGGTCACATGA	AGG
gene-MCA_RS00285	MCA0057	CGACGCCGAATTCGAAGACA	AGG
gene-MCA_RS00285	MCA0057	GACAAGGTCCTCAAGGCACC	CGG
gene-MCA_RS00285	MCA0057	CTTGTCTTCGAATTCGGCGT	CGG
gene-MCA_RS00285	MCA0057	ATTCGAAGACAAGGTCCTCA	AGG
gene-MCA_RS00285	MCA0057	GAGGACCTTGTCTTCGAATT	CGG
gene-MCA_RS00285	MCA0057	GCACCGGTCCGGGTGCCTTG	AGG
gene-MCA_RS00285	MCA0057	GAGATCGCCGGCGAATACGA	AGG
gene-MCA_RS00285	MCA0057	ACCGGTGCTGGTGGACTACT	GGG
gene-MCA_RS00285	MCA0057	TGGGAGCGATCATCTTGCAC	GGG
gene-MCA_RS00285	MCA0057	CCGGCGATCTCGTCGAGGAT	GGG
gene-MCA_RS00285	MCA0057	TAGTCCACCAGCACCGGTCC	GGG
gene-MCA_RS00285	MCA0057	CCCATCCTCGACGAGATCGC	CGG
gene-MCA_RS00285	MCA0057	TGAGCTTGGCGACGGTCAGG	CGG
gene-MCA_RS00285	MCA0057	TGGTGGACTACTGGGCCGAA	TGG
gene-MCA_RS00290	MCA0058	CGCGCTTCAGACAGGCCTAT	AGG
gene-MCA_RS00290	MCA0058	CTATAGGGCCGTCCTGGTGA	CGG
gene-MCA_RS00290	MCA0058	CTATAGGCCTGTCTGAAGCG	CGG
gene-MCA_RS00290	MCA0058	GCGCTTCAGACAGGCCTATA	GGG
gene-MCA_RS00290	MCA0058	CGTCACCAGGACGGCCCTAT	AGG
gene-MCA_RS00290	MCA0058	ACAGGCCTATAGGGCCGTCC	TGG
gene-MCA_RS00290	MCA0058	GGGGGGGAACAGCAGCACCA	CGG
gene-MCA_RS00290	MCA0058	CTGGTGACGGCCGCCTGCCT	GGG
gene-MCA_RS00290	MCA0058	GGCCGCCTGCCTGGGCGGCA	TGG
gene-MCA_RS00290	MCA0058	CCAGGCAGGCGGCCGTCACC	AGG
gene-MCA_RS00290	MCA0058	GACCCTGTCCCGCAGGCACT	GGG
gene-MCA_RS00290	MCA0058	CTTTCTCCCAGGGCGCGCAA	GGG
gene-MCA_RS00290	MCA0058	CCTGCGGGACAGGGTCCAGA	TGG
gene-MCA_RS00290	MCA0058	CTGGGCGCGGCTTTCTCCCA	GGG
gene-MCA_RS00290	MCA0058	CCATCTGGACCCTGTCCCGC	AGG
gene-MCA_RS00295	MCA0059	CACCGGAATCACGCACGAGT	CGG
gene-MCA_RS00295	MCA0059	GGAATCACGCACGAGTCGGC	CGG
gene-MCA_RS00295	MCA0059	GGCCGACTCGTGCGTGATTC	CGG
gene-MCA_RS00295	MCA0059	ACGAATGCCGTGAGCCGGCC	CGG
gene-MCA_RS00295	MCA0059	GAATCACGCACGAGTCGGCC	GGG
gene-MCA_RS00295	MCA0059	TCGCGACGAATGCCGTGAGC	CGG
gene-MCA_RS00295	MCA0059	CACGCACGAGTCGGCCGGGC	CGG
gene-MCA_RS00295	MCA0059	GAGTCGGCCGGGCCGGCTCA	CGG
gene-MCA_RS00295	MCA0059	GCGTCTTCGCCGAGGAAATG	GGG
gene-MCA_RS00295	MCA0059	GCGGTAGCGAAGTTTCTGTG	CGG
gene-MCA_RS00295	MCA0059	TCGATGTCGAGACCGTCGAT	GGG
gene-MCA_RS00295	MCA0059	GACCGTCGATGGGCGTGTGC	AGG
gene-MCA_RS00295	MCA0059	CCATTTCCTCGGCGAAGACG	CGG
gene-MCA_RS00295	MCA0059	GTCGATGTCGAGACCGTCGA	TGG
gene-MCA_RS00295	MCA0059	CGCCTGCACACGCCCATCGA	CGG
gene-MCA_RS00300	MCA0060	CCTCGATGCGCTCCGCAAAT	CGG
gene-MCA_RS00300	MCA0060	GCGGAGCGCATCGAGGATAT	AGG
gene-MCA_RS00300	MCA0060	CCGATTTGCGGAGCGCATCG	AGG
gene-MCA_RS00300	MCA0060	TGCGCTCCGCAAATCGGAGC	GGG
gene-MCA_RS00300	MCA0060	ATGCGCTCCGCAAATCGGAG	CGG
gene-MCA_RS00300	MCA0060	CGCTGTCCAGTGAGGCGGCT	TGG
gene-MCA_RS00300	MCA0060	GATCACGCTGTCCAGTGAGG	CGG
gene-MCA_RS00300	MCA0060	GAAGATCACGCTGTCCAGTG	AGG
gene-MCA_RS00300	MCA0060	GCTCAGCCAAGCCGCCTCAC	TGG
gene-MCA_RS00300	MCA0060	TTCGTTCCCGCTCCGATTTG	CGG
gene-MCA_RS00300	MCA0060	TGGACGCCCTTGGCTGCCGT	GGG
gene-MCA_RS00300	MCA0060	ATAGCCCAACGCCGCCACGT	TGG
gene-MCA_RS00300	MCA0060	GGACAGCGTGATCTTCTCAC	CGG
gene-MCA_RS00300	MCA0060	AACCGGTGCCTGGACGCCCT	TGG
gene-MCA_RS00300	MCA0060	ACTACCACACCCAGGACCCA	CGG
gene-MCA_RS00305	MCA0061	GCCTCGCGGTGTCTGGCACT	GGG
gene-MCA_RS00305	MCA0061	GTCGGTGAGCCGGAAGAATC	GGG
gene-MCA_RS00305	MCA0061	CCTCGCGGTGTCTGGCACTG	GGG
gene-MCA_RS00305	MCA0061	CGTCGGTGAGCCGGAAGAAT	CGG
gene-MCA_RS00305	MCA0061	AGCCTCGCGGTGTCTGGCAC	TGG
gene-MCA_RS00305	MCA0061	CTTGATGCCGTAAATGAGGT	GGG
gene-MCA_RS00305	MCA0061	CTTGCCGGTGCCGACTTCGC	CGG
gene-MCA_RS00305	MCA0061	ATTTACGGCATCAAGGAGGA	AGG
gene-MCA_RS00305	MCA0061	CCACCTCATTTACGGCATCA	AGG
gene-MCA_RS00305	MCA0061	CCTCCTTGATGCCGTAAATG	AGG
gene-MCA_RS00305	MCA0061	GATGTGCAGTTCGTCACAGA	CGG
gene-MCA_RS00305	MCA0061	TTCGATCAGGCAACGGCACA	GGG
gene-MCA_RS00305	MCA0061	TGAGGTGGGCCAGAGCCTCG	CGG
gene-MCA_RS00305	MCA0061	ATCGACCAGAAGCTTGAGAC	TGG
gene-MCA_RS00305	MCA0061	GGTGCCGACTTCGCCGGTGA	GGG
gene-MCA_RS00310	MCA0062	AATTCCAGCGGCAAACCGGC	TGG
gene-MCA_RS00310	MCA0062	AACCGGCTGGCGGCATCTCC	TGG
gene-MCA_RS00310	MCA0062	GACGAATTCCAGCGGCAAAC	CGG
gene-MCA_RS00310	MCA0062	TCCAGCGGCAAACCGGCTGG	CGG
gene-MCA_RS00310	MCA0062	GCCGCCAGCCGGTTTGCCGC	TGG
gene-MCA_RS00310	MCA0062	CACCACTTTCAGTTTGCACA	GGG
gene-MCA_RS00310	MCA0062	TGATGGCGGTGAACACGATG	TGG
gene-MCA_RS00310	MCA0062	CTGTGCAAACTGAAAGTGGT	GGG
gene-MCA_RS00310	MCA0062	CATCTCCTGGCGTACCTATC	TGG
gene-MCA_RS00310	MCA0062	CCACCACTTTCAGTTTGCAC	AGG
gene-MCA_RS00310	MCA0062	GATGCCGAGCGAAGCCCAGA	AGG
gene-MCA_RS00310	MCA0062	GGCCAGGAACATGCCGATGA	TGG
gene-MCA_RS00310	MCA0062	CAGTTTGCACAGGGCCAGAT	AGG
gene-MCA_RS00310	MCA0062	CGGCATGTTCCTGGCCGTGC	CGG
gene-MCA_RS00310	MCA0062	TTCTGGGCTTCGCTCGGCAT	CGG
gene-MCA_RS00315	MCA0063	ATGAGCAGAAATCCGAGTCT	CGG
gene-MCA_RS00315	MCA0063	AGGGTGAATTCGTGCACCTG	GGG
gene-MCA_RS00315	MCA0063	GAGACTCGGATTTCTGCTCA	TGG
gene-MCA_RS00315	MCA0063	TCTGCTCATGGCGCTGCCTC	TGG
gene-MCA_RS00315	MCA0063	GCTCATGGCGCTGCCTCTGG	CGG
gene-MCA_RS00315	MCA0063	AACCAGCACCCTGAGGCCGT	TGG
gene-MCA_RS00315	MCA0063	CAGACCTGCGACACGGCGAC	TGG
gene-MCA_RS00315	MCA0063	CAGGGTGAATTCGTGCACCT	GGG
gene-MCA_RS00315	MCA0063	CACGAATTCACCCTGGCCAA	CGG
gene-MCA_RS00315	MCA0063	CACCCTGGCCAACGGCCTCA	GGG
gene-MCA_RS00315	MCA0063	CTCGAACACATGATGTTCAA	GGG
gene-MCA_RS00315	MCA0063	CTTGTACCAGACCTGCGACA	CGG
gene-MCA_RS00315	MCA0063	CCAGGGTGAATTCGTGCACC	TGG
gene-MCA_RS00315	MCA0063	TCCCGCATTATCGCAGCAAA	CGG
gene-MCA_RS00315	MCA0063	TTCGAGCATGTGCGACACGC	CGG
gene-MCA_RS00320	MCA0064	CAGGACGAACAAGAGAACGA	CGG
gene-MCA_RS00320	MCA0064	AAGGCGAACACACCCTGCAA	CGG
gene-MCA_RS00320	MCA0064	ACACACCCTGCAACGGCAGC	AGG
gene-MCA_RS00320	MCA0064	TTCGTCCTGCTGCCGTTGCA	GGG
gene-MCA_RS00320	MCA0064	AACGACGGCGAAGCGCTTAA	CGG
gene-MCA_RS00320	MCA0064	GGAAATCCAGACCTGGACTA	CGG
gene-MCA_RS00320	MCA0064	GTGTATTTCGCCCGGACCCA	GGG
gene-MCA_RS00320	MCA0064	AGACCTGGACTACGGCCAAC	GGG
gene-MCA_RS00320	MCA0064	CAGACCTGGACTACGGCCAA	CGG
gene-MCA_RS00320	MCA0064	GACCTGGACTACGGCCAACG	GGG
gene-MCA_RS00320	MCA0064	GTCCGCGTGGTGTTCGACGC	CGG
gene-MCA_RS00320	MCA0064	GGCGTCGGCATTCCAGTCGC	CGG
gene-MCA_RS00320	MCA0064	CCTTGCCGGAAATCCAGACC	TGG
gene-MCA_RS00320	MCA0064	CGATGGCGGGCAGTTCGGCT	TGG
gene-MCA_RS00320	MCA0064	AGCCGAACTGCCCGCCATCG	CGG
gene-MCA_RS00325	MCA0065	ATGAGCTGCGCATCATCGGC	GGG
gene-MCA_RS00325	MCA0065	CGCAATGAGCTGCGCATCAT	CGG
gene-MCA_RS00325	MCA0065	AATGAGCTGCGCATCATCGG	CGG
gene-MCA_RS00325	MCA0065	TGCGCATCATCGGCGGGCTG	TGG
gene-MCA_RS00325	MCA0065	GGCCGGGCTCCGGCGCGAAC	CGG
gene-MCA_RS00325	MCA0065	GCGGGCTGTGGCGCAGCCGG	CGG
gene-MCA_RS00325	MCA0065	TGTGGCGCAGCCGGCGGATC	CGG
gene-MCA_RS00325	MCA0065	TCGGCGGGCTGTGGCGCAGC	CGG
gene-MCA_RS00325	MCA0065	CCGGCGCGAACCGGATCCGC	CGG
gene-MCA_RS00325	MCA0065	CTGCTGCAGCCAGTTGAAGA	CGG
gene-MCA_RS00325	MCA0065	GACGGTTTCCCGCACCCGGT	CGG
gene-MCA_RS00325	MCA0065	TGCGGGAAACCGTCTTCAAC	TGG
gene-MCA_RS00325	MCA0065	TGAAGACGGTTTCCCGCACC	CGG
gene-MCA_RS00325	MCA0065	ACGGTTTCCCGCACCCGGTC	GGG
gene-MCA_RS00325	MCA0065	CCGGCGGATCCGGTTCGCGC	CGG
gene-MCA_RS00330	MCA0066	AACGTCACCGCTATCTATCC	CGG
gene-MCA_RS00330	MCA0066	GAAAGTGCCGGGATAGATAG	CGG
gene-MCA_RS00330	MCA0066	ACTTTCGATCCCATCACCCT	GGG
gene-MCA_RS00330	MCA0066	GGTGATGGGATCGAAAGTGC	CGG
gene-MCA_RS00330	MCA0066	CTTTCGATCCCATCACCCTG	GGG
gene-MCA_RS00330	MCA0066	CACTTTCGATCCCATCACCC	TGG
gene-MCA_RS00330	MCA0066	GTGATGGGATCGAAAGTGCC	GGG
gene-MCA_RS00330	MCA0066	TCCGCATGCCCCAGGGTGAT	GGG
gene-MCA_RS00330	MCA0066	GTCCGCATGCCCCAGGGTGA	TGG
gene-MCA_RS00330	MCA0066	GACGCGGTCGAAGATGCGGC	TGG
gene-MCA_RS00330	MCA0066	CATCTTCGACCGCGTCATCC	TGG
gene-MCA_RS00330	MCA0066	GGATGACGCGGTCGAAGATG	CGG
gene-MCA_RS00330	MCA0066	GGTCGAAGATGCGGCTGGCG	CGG
gene-MCA_RS00330	MCA0066	CACCAGGTCCGCATGCCCCA	GGG
gene-MCA_RS00330	MCA0066	CTGGGGCATGCGGACCTGGT	GGG
gene-MCA_RS00335	MCA0067	CAGTGTGAGGTTGTCGATGA	AGG
gene-MCA_RS00335	MCA0067	GGGTGTGTTCCGGTGCATCC	GGG
gene-MCA_RS00335	MCA0067	GAGAATTTCCGGGCTCATGC	CGG
gene-MCA_RS00335	MCA0067	GACAACCTCACACTGGCCGT	GGG
gene-MCA_RS00335	MCA0067	CATGAGCCCGGAAATTCTCA	AGG
gene-MCA_RS00335	MCA0067	GTACCAAGCCATCGCACTGT	CGG
gene-MCA_RS00335	MCA0067	CGGGTGTGTTCCGGTGCATC	CGG
gene-MCA_RS00335	MCA0067	GTAGGCGACCTGGCGTACGT	CGG
gene-MCA_RS00335	MCA0067	CTTCATCGACAACCTCACAC	TGG
gene-MCA_RS00335	MCA0067	CGACCGCATCATGCAGCGCT	GGG
gene-MCA_RS00335	MCA0067	GTCGCGCACCGACAGTGCGA	TGG
gene-MCA_RS00335	MCA0067	GGCAACAGCCTGCTCAATCT	CGG
gene-MCA_RS00335	MCA0067	CGAAGATGCCGAATTCGTAG	CGG
gene-MCA_RS00335	MCA0067	GGTGTGTTCCGGTGCATCCG	GGG
gene-MCA_RS00335	MCA0067	ATTGGACTGGAGGAGGAACC	GGG
gene-MCA_RS00340	MCA0068	GACGGAAACGGATGTCTTTG	CGG
gene-MCA_RS00340	MCA0068	TTAAGGCAGATTGACGGAAA	CGG
gene-MCA_RS00340	MCA0068	CGTTTGTTAAGGCAGATTGA	CGG
gene-MCA_RS00340	MCA0068	AATCTGCCTTAACAAACGTC	CGG
gene-MCA_RS00340	MCA0068	CGGAGCCAAGCGGTCAAACG	CGG
gene-MCA_RS00340	MCA0068	GCGGTCAAACGCGGCAGGAA	CGG
gene-MCA_RS00340	MCA0068	GCCAAGCGGTCAAACGCGGC	AGG
gene-MCA_RS00340	MCA0068	AAACGCGGCAGGAACGGTAC	CGG
gene-MCA_RS00340	MCA0068	ACGGTACCGGACGTTTGTTA	AGG
gene-MCA_RS00340	MCA0068	GCTGCCGATGTAGATTTCGT	CGG
gene-MCA_RS00340	MCA0068	TCCTGCCGCGTTTGACCGCT	TGG
gene-MCA_RS00340	MCA0068	CTGCTTCGACGCGCTGGTCG	AGG
gene-MCA_RS00340	MCA0068	TCTACATCGGCAGCGCGGAC	TGG
gene-MCA_RS00340	MCA0068	TTGGCTCCGCCTTTGGGAAC	GGG
gene-MCA_RS00340	MCA0068	GCAGCGCGGACTGGATGACG	CGG
gene-MCA_RS00345	MCA0069	GTATGAGAAGCGGCGAGAAG	CGG
gene-MCA_RS00345	MCA0069	AGAAGCGGCGAGAAGCGGTC	CGG
gene-MCA_RS00345	MCA0069	CGGATTCTACCGCCTCGCAG	TGG
gene-MCA_RS00345	MCA0069	CACTGCGAGGCGGTAGAATC	CGG
gene-MCA_RS00345	MCA0069	ATTCTACCGCCTCGCAGTGG	TGG
gene-MCA_RS00345	MCA0069	TCCCCGCCACCACTGCGAGG	CGG
gene-MCA_RS00345	MCA0069	GCATCCCCGCCACCACTGCG	AGG
gene-MCA_RS00345	MCA0069	GCCCGGAACGGCAAGCGCAT	GGG
gene-MCA_RS00345	MCA0069	TACCGCCTCGCAGTGGTGGC	GGG
gene-MCA_RS00345	MCA0069	GATGACGATCTTGCCCGGAA	CGG
gene-MCA_RS00345	MCA0069	TGCCCGGAACGGCAAGCGCA	TGG
gene-MCA_RS00345	MCA0069	CTACCGCCTCGCAGTGGTGG	CGG
gene-MCA_RS00345	MCA0069	AGTGGTGGCGGGGATGCTGG	CGG
gene-MCA_RS00345	MCA0069	TCCCATGCGCTTGCCGTTCC	GGG
gene-MCA_RS00345	MCA0069	TTCCCATGCGCTTGCCGTTC	CGG
gene-MCA_RS00350	MCA0070	GCCCAGGACGAGTTGCTCGA	AGG
gene-MCA_RS00350	MCA0070	CGGCCAGAGCCTTTCCGAGT	TGG
gene-MCA_RS00350	MCA0070	GGCTCTGGCCGATCAGTCTG	AGG
gene-MCA_RS00350	MCA0070	TCCTTCGAGCAACTCGTCCT	GGG
gene-MCA_RS00350	MCA0070	CGCCCAACTCGGAAAGGCTC	TGG
gene-MCA_RS00350	MCA0070	TGCCACCCATATCCCGCCGC	TGG
gene-MCA_RS00350	MCA0070	ATCCTTCGAGCAACTCGTCC	TGG
gene-MCA_RS00350	MCA0070	TTTCTCAGCCTCAGACTGAT	CGG
gene-MCA_RS00350	MCA0070	GTCTGAGGCTGAGAAAGAAC	AGG
gene-MCA_RS00350	MCA0070	TTTCCGAGTTGGGCGGCGGC	GGG
gene-MCA_RS00350	MCA0070	GCTGGCCAGAATGAAAGTCA	CGG
gene-MCA_RS00350	MCA0070	CACCAGCGGATGGATGTCGA	CGG
gene-MCA_RS00350	MCA0070	AGCCTTTCCGAGTTGGGCGG	CGG
gene-MCA_RS00350	MCA0070	CGTTGGACCAGACGACAACG	AGG
gene-MCA_RS00350	MCA0070	ATGCCGAGCATCGAAGCCAG	CGG
gene-MCA_RS00355	MCA0071	GTCCGGGTTCAAGCGGGCAA	GGG
gene-MCA_RS00355	MCA0071	TGTCCGGGTTCAAGCGGGCA	AGG
gene-MCA_RS00355	MCA0071	GTTCAAGCGGGCAAGGGCCC	TGG
gene-MCA_RS00355	MCA0071	GCCGGTGTCCGGGTTCAAGC	GGG
gene-MCA_RS00355	MCA0071	CGGACACCGGCGATACCTGC	TGG
gene-MCA_RS00355	MCA0071	AGCAGGTATCGCCGGTGTCC	GGG
gene-MCA_RS00355	MCA0071	CGAGGTCCAGCAGGTATCGC	CGG
gene-MCA_RS00355	MCA0071	GGCCCTTGCCCGCTTGAACC	CGG
gene-MCA_RS00355	MCA0071	CGCCGGTGTCCGGGTTCAAG	CGG
gene-MCA_RS00355	MCA0071	CAGCAGGTATCGCCGGTGTC	CGG
gene-MCA_RS00355	MCA0071	ATCCGGCACGGCCTCACCAC	CGG
gene-MCA_RS00355	MCA0071	GCAGGTCTGCAAGGTCGACC	GGG
gene-MCA_RS00355	MCA0071	GGCAGGTCTGCAAGGTCGAC	CGG
gene-MCA_RS00355	MCA0071	GCCCGCTTGAACCCGGACAC	CGG
gene-MCA_RS00355	MCA0071	CTGCAAGGTCGACCGGGAGG	GGG
gene-MCA_RS00360	MCA0072	GTTCGAGCTCCAGCCGTCGC	CGG
gene-MCA_RS00360	MCA0072	GGCGACGGCTGGAGCTCGAA	CGG
gene-MCA_RS00360	MCA0072	TAGAACAGGCCGGCGACGGC	TGG
gene-MCA_RS00360	MCA0072	GTCTGCGGGGTAGAACAGGC	CGG
gene-MCA_RS00360	MCA0072	GGGGTAGAACAGGCCGGCGA	CGG
gene-MCA_RS00360	MCA0072	CAGCTCCACGCCCTGCTGCA	GGG
gene-MCA_RS00360	MCA0072	GCCGAGGAAGCCCTGCAGCA	GGG
gene-MCA_RS00360	MCA0072	GGCGGTCTGCGGGGTAGAAC	AGG
gene-MCA_RS00360	MCA0072	GCAGGGCGTGGAGCTGGCGG	CGG
gene-MCA_RS00360	MCA0072	TGGAGCTGGCGGCGGTCTGC	GGG
gene-MCA_RS00360	MCA0072	CTCGGCGAAGCGAAGACCGC	CGG
gene-MCA_RS00360	MCA0072	GAATAGACGTAGCCGGCATG	GGG
gene-MCA_RS00360	MCA0072	GCCCTGCTGCAGGGCTTCCT	CGG
gene-MCA_RS00360	MCA0072	CAGCGCCTTGGGCGGTGTAC	CGG
gene-MCA_RS00360	MCA0072	GGAATAGACGTAGCCGGCAT	GGG
gene-MCA_RS00365	MCA0073	AGAACATGCCAGAACCGAGT	GGG
gene-MCA_RS00365	MCA0073	GGCTTCCGCGGCATCGATGT	TGG
gene-MCA_RS00365	MCA0073	CCGCGGAAGCCTTTCCCACT	CGG
gene-MCA_RS00365	MCA0073	ATGCCAGAACCGAGTGGGAA	AGG
gene-MCA_RS00365	MCA0073	CAGAACATGCCAGAACCGAG	TGG
gene-MCA_RS00365	MCA0073	GCTTCTGCAAACTGCACGAA	GGG
gene-MCA_RS00365	MCA0073	TTCTGGCATGTTCTGGAGGA	TGG
gene-MCA_RS00365	MCA0073	TCGTGCAGTTTGCAGAAGCG	GGG
gene-MCA_RS00365	MCA0073	CGCTTCTGCAAACTGCACGA	AGG
gene-MCA_RS00365	MCA0073	TTCGTGCAGTTTGCAGAAGC	GGG
gene-MCA_RS00365	MCA0073	AAGGTGGTGCTGCTGTCCTA	CGG
gene-MCA_RS00365	MCA0073	CTTCGTGCAGTTTGCAGAAG	CGG
gene-MCA_RS00365	MCA0073	GCGCGGTCTGTGCTTCGTGC	GGG
gene-MCA_RS00365	MCA0073	TCGGTTCTGGCATGTTCTGG	AGG
gene-MCA_RS00365	MCA0073	TGTCCTACGGCCGCTCCAGC	GGG
gene-MCA_RS00370	MCA0074	ATGAAACTCTACTATTTCCC	CGG
gene-MCA_RS00370	MCA0074	GCGCCAGGGAACAGGCACCG	GGG
gene-MCA_RS00370	MCA0074	GGCGCCAGGGAACAGGCACC	GGG
gene-MCA_RS00370	MCA0074	GGGCGCCAGGGAACAGGCAC	CGG
gene-MCA_RS00370	MCA0074	CACATCGTGCTGCGCGAAGC	GGG
gene-MCA_RS00370	MCA0074	CGCTTCGCGCAGCACGATGT	GGG
gene-MCA_RS00370	MCA0074	GCTTCGCGCAGCACGATGTG	GGG
gene-MCA_RS00370	MCA0074	CCGCTTCGCGCAGCACGATG	TGG
gene-MCA_RS00370	MCA0074	CCACATCGTGCTGCGCGAAG	CGG
gene-MCA_RS00370	MCA0074	TTTCCCCGGTGCCTGTTCCC	TGG
gene-MCA_RS00370	MCA0074	GAGCTGGAGAACGTCGATCT	CGG
gene-MCA_RS00370	MCA0074	CAAGAAGACCGGCAGCGGCG	CGG
gene-MCA_RS00370	MCA0074	AGCGGGTCTGGATTTCGAGC	TGG
gene-MCA_RS00370	MCA0074	GATCTCGGCACCAAGAAGAC	CGG
gene-MCA_RS00370	MCA0074	GAGAAAGTCCGCGCCGCTGC	CGG
gene-MCA_RS00375	MCA0075	CATTCGATCGAGGATTCGCG	CGG
gene-MCA_RS00375	MCA0075	GAGAGCGAACGCCTTGGCAT	AGG
gene-MCA_RS00375	MCA0075	GGAGCGCATCGCCTTCCTCG	GGG
gene-MCA_RS00375	MCA0075	ACGCCTTGGCATAGGTATAG	CGG
gene-MCA_RS00375	MCA0075	TGGAGCGCATCGCCTTCCTC	GGG
gene-MCA_RS00375	MCA0075	CTGGAGCGCATCGCCTTCCT	CGG
gene-MCA_RS00375	MCA0075	GAGCGCATCGCCTTCCTCGG	GGG
gene-MCA_RS00375	MCA0075	TTGCCGCTATACCTATGCCA	AGG
gene-MCA_RS00375	MCA0075	GGGGGCGAGAGCGAACGCCT	TGG
gene-MCA_RS00375	MCA0075	TTCGCTCTCGCCCCCGAGGA	AGG
gene-MCA_RS00375	MCA0075	CAAACCCGATCCCGCCTCGT	TGG
gene-MCA_RS00375	MCA0075	TAGGCAACGACATTCTTGTC	CGG
gene-MCA_RS00375	MCA0075	CTCCCTGCTGCTCGATCCAC	TGG
gene-MCA_RS00375	MCA0075	CCTCGTTGGAGCCCATACGA	GGG
gene-MCA_RS00375	MCA0075	GCTCCAGTGGATCGAGCAGC	AGG
gene-MCA_RS00380	MCA0076	TCGGTGTTTCGGATCGTAAA	GGG
gene-MCA_RS00380	MCA0076	CGAGCCGCGCTGTTCCATCT	CGG
gene-MCA_RS00380	MCA0076	CAGGGCCAAGCCCAATCTAT	CGG
gene-MCA_RS00380	MCA0076	GATTGGGCTTGGCCCTGTCC	GGG
gene-MCA_RS00380	MCA0076	GGATCGTAAAGGGAGCGTCG	TGG
gene-MCA_RS00380	MCA0076	ATAATACATCGCGCCGATGA	TGG
gene-MCA_RS00380	MCA0076	GATCCGAAACACCGATAGAT	TGG
gene-MCA_RS00380	MCA0076	AACGCCGAGATGGAACAGCG	CGG
gene-MCA_RS00380	MCA0076	ATCGGTGTTTCGGATCGTAA	AGG
gene-MCA_RS00380	MCA0076	CAGATGCTCTCGACCGTGTC	CGG
gene-MCA_RS00380	MCA0076	CGGCGCGATGTATTATCTGA	AGG
gene-MCA_RS00380	MCA0076	CAGGGCACGCACGCGCAAGT	TGG
gene-MCA_RS00380	MCA0076	AAACACCGATAGATTGGGCT	TGG
gene-MCA_RS00380	MCA0076	ACTATCTTGACGTAGGCACC	GGG
gene-MCA_RS00380	MCA0076	GTTACTGGAACACGAGCGCA	CGG
gene-MCA_RS00385	MCA0077	ATAACCTTTGAAAGCAAAGT	CGG
gene-MCA_RS00385	MCA0077	CCGCCCGACTTTGCTTTCAA	AGG
gene-MCA_RS00385	MCA0077	CTTTGAAAGCAAAGTCGGGC	GGG
gene-MCA_RS00385	MCA0077	TAACCTTTGAAAGCAAAGTC	GGG
gene-MCA_RS00385	MCA0077	CCTTTGAAAGCAAAGTCGGG	CGG
gene-MCA_RS00385	MCA0077	GTCGGGCGGGTGACGATGTT	CGG
gene-MCA_RS00385	MCA0077	CTCAGGATGATGGGAAATAC	GGG
gene-MCA_RS00385	MCA0077	GCGCTCGAGAAGCTCGAACA	GGG
gene-MCA_RS00385	MCA0077	ATGTCGCTCTGCACCTGCTC	AGG
gene-MCA_RS00385	MCA0077	CGAGCTTCTCGAGCGCCACC	GGG
gene-MCA_RS00385	MCA0077	CTGCACCTGCTCAGGATGAT	GGG
gene-MCA_RS00385	MCA0077	CCTGCTGGCCAGGGACATCC	CGG
gene-MCA_RS00385	MCA0077	GATGATGGGAAATACGGGTA	CGG
gene-MCA_RS00385	MCA0077	TATTTCCCATCATCCTGAGC	AGG
gene-MCA_RS00385	MCA0077	GCTCAGGATGATGGGAAATA	CGG
gene-MCA_RS00390	gene-MCA_RS00390	CGAGGACGATCGACGCCGCC	AGG
gene-MCA_RS00390	gene-MCA_RS00390	TTCGCGTTTTCATGGCACAT	GGG
gene-MCA_RS00390	gene-MCA_RS00390	AAAACGCGAATACGGCGGCG	AGG
gene-MCA_RS00390	gene-MCA_RS00390	GTGCCATGAAAACGCGAATA	CGG
gene-MCA_RS00390	gene-MCA_RS00390	CCGCCGTATTCGCGTTTTCA	TGG
gene-MCA_RS00390	gene-MCA_RS00390	ATTCGCGTTTTCATGGCACA	TGG
gene-MCA_RS00390	gene-MCA_RS00390	TCGCGTTTTCATGGCACATG	GGG
gene-MCA_RS00390	gene-MCA_RS00390	CCATGAAAACGCGAATACGG	CGG
gene-MCA_RS00390	gene-MCA_RS00390	CGCGTTTTCATGGCACATGG	GGG
gene-MCA_RS00390	gene-MCA_RS00390	TCGCTTCGTTCGCCAGGCGC	TGG
gene-MCA_RS00390	gene-MCA_RS00390	CCAGGCACGGATGTCGGTAC	CGG
gene-MCA_RS00390	gene-MCA_RS00390	AAGCGAAGCGCGCCCAGGCA	CGG
gene-MCA_RS00390	gene-MCA_RS00390	GGGGGTGGGTGCCGGACTGA	CGG
gene-MCA_RS00390	gene-MCA_RS00390	GCCGGACTGACGGGCGGCGC	CGG
gene-MCA_RS00390	gene-MCA_RS00390	CGGTACCGACATCCGTGCCT	GGG
gene-MCA_RS00395	MCA0079	CGGTGTCGTGATCGCGCTCG	CGG
gene-MCA_RS00395	MCA0079	GGTCTGCACCACCACCCGCT	TGG
gene-MCA_RS00395	MCA0079	CTAGTTTCGCCGTCGCTGCA	CGG
gene-MCA_RS00395	MCA0079	CGCTGCACGGTACAGGCCGT	AGG
gene-MCA_RS00395	MCA0079	CGGCCTGTACCGTGCAGCGA	CGG
gene-MCA_RS00395	MCA0079	GCCGGCCAGCTTTCGCTCGA	TGG
gene-MCA_RS00395	MCA0079	GCGCGATCACGACACCGCTG	CGG
gene-MCA_RS00395	MCA0079	TTGCCGGTCGCGGTAGATGT	CGG
gene-MCA_RS00395	MCA0079	CTGGATCGACTCCGAGCGCA	GGG
gene-MCA_RS00395	MCA0079	TCGCCGTCGCTGCACGGTAC	AGG
gene-MCA_RS00395	MCA0079	GCCACCGAAGACATTGACGT	CGG
gene-MCA_RS00395	MCA0079	GCAACTGGTGAGTGAACGCT	TGG
gene-MCA_RS00395	MCA0079	TCAGGAGGATCTCGACCTGC	CGG
gene-MCA_RS00395	MCA0079	CCTCAACGCCGTGAGCCTGG	CGG
gene-MCA_RS00395	MCA0079	GGCTTGACTTCGGAGACCCT	CGG
gene-MCA_RS00400	MCA0080	CCAGCGAGTCGCTGCCGTGC	GGG
gene-MCA_RS00400	MCA0080	CCCGCACGGCAGCGACTCGC	TGG
gene-MCA_RS00400	MCA0080	GCCAGCGAGTCGCTGCCGTG	CGG
gene-MCA_RS00400	MCA0080	CGGCCCGAAACGAGATCACT	GGG
gene-MCA_RS00400	MCA0080	TGGCATCGAAACGCGCATCC	TGG
gene-MCA_RS00400	MCA0080	CGTTTCGGGCCGGTACTCGA	CGG
gene-MCA_RS00400	MCA0080	CCAGTGATCTCGTTTCGGGC	CGG
gene-MCA_RS00400	MCA0080	TCCTGGATGCCGTCGAGTAC	CGG
gene-MCA_RS00400	MCA0080	GCCGGTACTCGACGGCATCC	AGG
gene-MCA_RS00400	MCA0080	CCGGCCCGAAACGAGATCAC	TGG
gene-MCA_RS00400	MCA0080	CGCGAGCGCAGTTCGAGCAA	TGG
gene-MCA_RS00400	MCA0080	AGATCACCGATGCCGCGCTG	CGG
gene-MCA_RS00400	MCA0080	ATGGCTGGAGATCCACGATG	CGG
gene-MCA_RS00400	MCA0080	CAGCGCGGCATCGGTGATCT	TGG
gene-MCA_RS00400	MCA0080	GAGATCACTGGGCCGCATCG	TGG
gene-MCA_RS00405	MCA0081	TGGATGAGGACAACCTTGTG	GGG
gene-MCA_RS00405	MCA0081	GTGGATGAGGACAACCTTGT	GGG
gene-MCA_RS00405	MCA0081	AGTGGATGAGGACAACCTTG	TGG
gene-MCA_RS00405	MCA0081	CGTCGTTGGTTAGGGTATAG	TGG
gene-MCA_RS00405	MCA0081	TGGTTAGGGTATAGTGGATG	AGG
gene-MCA_RS00405	MCA0081	GTCTCCCTCGTCGTTGGTTA	GGG
gene-MCA_RS00405	MCA0081	CGTCTCCCTCGTCGTTGGTT	AGG
gene-MCA_RS00405	MCA0081	GAGAACGTCTCCCTCGTCGT	TGG
gene-MCA_RS00405	MCA0081	ATCCCGTGGATGTAAGCCAG	CGG
gene-MCA_RS00405	MCA0081	CGTTCTCGACAGCTCCAGCG	CGG
gene-MCA_RS00405	MCA0081	TATACCCTAACCAACGACGA	GGG
gene-MCA_RS00405	MCA0081	CTATACCCTAACCAACGACG	AGG
gene-MCA_RS00405	MCA0081	CTCCAGCGCGGACGAGCCGC	TGG
gene-MCA_RS00405	MCA0081	AGCCAGCGGCTCGTCCGCGC	TGG
gene-MCA_RS00405	MCA0081	GTTCTCGTCGTGCAGACCGT	AGG
gene-MCA_RS00410	MCA0082	TGGCTGTCCCAAGGCGCTCG	TGG
gene-MCA_RS00410	MCA0082	GGCTGATGAAGCCGATTCGG	GGG
gene-MCA_RS00410	MCA0082	CATCAGCCTTGGCTGTCCCA	AGG
gene-MCA_RS00410	MCA0082	TCGCTGTCCACGAGCGCCTT	GGG
gene-MCA_RS00410	MCA0082	CGAATCGGCTTCATCAGCCT	TGG
gene-MCA_RS00410	MCA0082	ATCACCCAGTTGCGTGCCGA	GGG
gene-MCA_RS00410	MCA0082	CTATCAGGACGCCGATCTGG	TGG
gene-MCA_RS00410	MCA0082	AGATCGGCGTCCTGATAGGT	CGG
gene-MCA_RS00410	MCA0082	CGGCACGATGGCGTAGCCCT	CGG
gene-MCA_RS00410	MCA0082	GTAGCCCTCGGCACGCAACT	GGG
gene-MCA_RS00410	MCA0082	TTCCGCCACGGCTTCGCCGA	TGG
gene-MCA_RS00410	MCA0082	GTCCTGATAGGTCGGCACGA	TGG
gene-MCA_RS00410	MCA0082	CGAACGGCCGGAGGAAATCC	AGG
gene-MCA_RS00410	MCA0082	CTGGTGGTCGTGAATACCTG	CGG
gene-MCA_RS00410	MCA0082	AACGGCAAGGTGATCGTCAC	CGG
gene-MCA_RS00415	MCA0083	TCGTTGCGGTAATCTTTGTT	GGG
gene-MCA_RS00415	MCA0083	CCTTGCGCAGGGAGTCGTTG	CGG
gene-MCA_RS00415	MCA0083	GTCGTTGCGGTAATCTTTGT	TGG
gene-MCA_RS00415	MCA0083	AGCCGAAATCCGTATCGACA	CGG
gene-MCA_RS00415	MCA0083	CGCAACGACTCCCTGCGCAA	GGG
gene-MCA_RS00415	MCA0083	AATGCCTGGCCGTGTCGATA	CGG
gene-MCA_RS00415	MCA0083	AAACTCGGCGCCCTTGCGCA	GGG
gene-MCA_RS00415	MCA0083	CCGCAACGACTCCCTGCGCA	AGG
gene-MCA_RS00415	MCA0083	GTCGATACGGATTTCGGCTT	CGG
gene-MCA_RS00415	MCA0083	GGCCGTGTCGATACGGATTT	CGG
gene-MCA_RS00415	MCA0083	GCATTACGACGACTGTTACT	GGG
gene-MCA_RS00415	MCA0083	GGCGCTGCACTACGGCTACT	GGG
gene-MCA_RS00415	MCA0083	CTGGTTCGACAACGAGAACC	TGG
gene-MCA_RS00415	MCA0083	CAGGTTCTCGTTGTCGAACC	AGG
gene-MCA_RS00415	MCA0083	GAGAACCTGGCGCTGCACTA	CGG
gene-MCA_RS00420	MCA0084	TTTCGGAAAGCATGGCTGGC	GGG
gene-MCA_RS00420	MCA0084	AAAGCGATCGAGGGTGGGAA	GGG
gene-MCA_RS00420	MCA0084	CGATCGAGGGTGGGAAGGGA	CGG
gene-MCA_RS00420	MCA0084	TCCCACCCTCGATCGCTTTT	CGG
gene-MCA_RS00420	MCA0084	GCTTTCCGAAAAGCGATCGA	GGG
gene-MCA_RS00420	MCA0084	GCTGGCGGGCTTTCTGCTGC	TGG
gene-MCA_RS00420	MCA0084	CTGGTCGATGAGTTGCCCCG	CGG
gene-MCA_RS00420	MCA0084	GCCGCATCCCCCGTCCGTGC	CGG
gene-MCA_RS00420	MCA0084	GTCCGTGCCGGGCTGACCGC	GGG
gene-MCA_RS00420	MCA0084	TCCGTGCCGGGCTGACCGCG	GGG
gene-MCA_RS00420	MCA0084	GGTCGCCAGCGATTTGCTAC	CGG
gene-MCA_RS00420	MCA0084	TTTCTGCAAGCGTGCGACGT	CGG
gene-MCA_RS00420	MCA0084	GGGCAACTCATCGACCAGGT	GGG
gene-MCA_RS00420	MCA0084	GACGTCGCACGCTTGCAGAA	AGG
gene-MCA_RS00420	MCA0084	GTAGCAAATCGCTGGCGACC	GGG
gene-MCA_RS00425	MCA0085	GAATCCGGACAGGTTCGCGG	CGG
gene-MCA_RS00425	MCA0085	GAAGCCGCCGCGAACCTGTC	CGG
gene-MCA_RS00425	MCA0085	GAACCTGTCCGGATTCCCCA	AGG
gene-MCA_RS00425	MCA0085	GGGGAATCCGGACAGGTTCG	CGG
gene-MCA_RS00425	MCA0085	GGCATATTCCTTGGGGAATC	CGG
gene-MCA_RS00425	MCA0085	ATTCCTTGGGGAATCCGGAC	AGG
gene-MCA_RS00425	MCA0085	GAATATGCCTTCCTGCTGCT	GGG
gene-MCA_RS00425	MCA0085	CAGCAGGAAGGCATATTCCT	TGG
gene-MCA_RS00425	MCA0085	AATATGCCTTCCTGCTGCTG	GGG
gene-MCA_RS00425	MCA0085	GGAATATGCCTTCCTGCTGC	TGG
gene-MCA_RS00425	MCA0085	CTGCTGCTGGGGACAGGCCT	CGG
gene-MCA_RS00425	MCA0085	GCCTTCCTGCTGCTGGGGAC	AGG
gene-MCA_RS00425	MCA0085	GCAGGAAGGCATATTCCTTG	GGG
gene-MCA_RS00425	MCA0085	AGCAGGAAGGCATATTCCTT	GGG
gene-MCA_RS00425	MCA0085	GCCTGTCCCCAGCAGCAGGA	AGG
gene-MCA_RS00430	MCA0086	GTAATGCTTACCTTTCCGTT	CGG
gene-MCA_RS00430	MCA0086	GCTTACCTTTCCGTTCGGTT	CGG
gene-MCA_RS00430	MCA0086	TAAGCATTACTCCCGCCCGC	CGG
gene-MCA_RS00430	MCA0086	CCCGTCCCTCCGCCGCCCGG	CGG
gene-MCA_RS00430	MCA0086	CCGTCCCTCCGCCGCCCGGC	GGG
gene-MCA_RS00430	MCA0086	CCCTCCGCCGCCCGGCGGGC	GGG
gene-MCA_RS00430	MCA0086	AAGCATTACTCCCGCCCGCC	GGG
gene-MCA_RS00430	MCA0086	CATTACTCCCGCCCGCCGGG	CGG
gene-MCA_RS00430	MCA0086	TCCCTCCGCCGCCCGGCGGG	CGG
gene-MCA_RS00430	MCA0086	GGTGATCATCAGTTCGAGCA	GGG
gene-MCA_RS00430	MCA0086	GCTCGAACTGATGATCACCG	TGG
gene-MCA_RS00430	MCA0086	CGGTGATCATCAGTTCGAGC	AGG
gene-MCA_RS00430	MCA0086	CCCGCCCGCCGGGCGGCGGA	GGG
gene-MCA_RS00430	MCA0086	CGCCGGGCGGCGGAGGGACG	GGG
gene-MCA_RS00430	MCA0086	ATCCCCGTCCCTCCGCCGCC	CGG
gene-MCA_RS00435	MCA0087	CTGGACTACCGCTCGAACCT	GGG
gene-MCA_RS00435	MCA0087	AAAGCACCATGATTGCGGGT	TGG
gene-MCA_RS00435	MCA0087	GACACCGACATCTATTTCGC	TGG
gene-MCA_RS00435	MCA0087	GCCGCCAGCGAAATAGATGT	CGG
gene-MCA_RS00435	MCA0087	GACATCTATTTCGCTGGCGG	CGG
gene-MCA_RS00435	MCA0087	CATCGTCGTCATCTTCCTGA	TGG
gene-MCA_RS00435	MCA0087	ACCCATTTCGACCTGATCCG	GGG
gene-MCA_RS00435	MCA0087	ACCGACATCTATTTCGCTGG	CGG
gene-MCA_RS00435	MCA0087	AGACAGTCGTCCTCAGCGAA	TGG
gene-MCA_RS00435	MCA0087	GTCATGCTCGTCGTCTTCAC	CGG
gene-MCA_RS00435	MCA0087	GCTGAAACCTCTCAGCACGT	AGG
gene-MCA_RS00435	MCA0087	GAAGATGACGACGATGAACA	CGG
gene-MCA_RS00435	MCA0087	AGGACTACGGCGACAGCAAC	CGG
gene-MCA_RS00435	MCA0087	ATCGTCCATGGCCTTGCGCA	AGG
gene-MCA_RS00435	MCA0087	TCCAGGCTGAACATCACCAG	CGG
gene-MCA_RS00440	MCA0088	CGGAAAAGAAGCACGCAAAA	CGG
gene-MCA_RS00440	MCA0088	GTTTTGCGTGCTTCTTTTCC	GGG
gene-MCA_RS00440	MCA0088	CGTTTTGCGTGCTTCTTTTC	CGG
gene-MCA_RS00440	MCA0088	TCAGCACGATGGTGAACAGC	AGG
gene-MCA_RS00440	MCA0088	GAACAGCAGGCCTACGACCA	GGG
gene-MCA_RS00440	MCA0088	TGAACAGCAGGCCTACGACC	AGG
gene-MCA_RS00440	MCA0088	AACGGCGCCGCCCTGGTCGT	AGG
gene-MCA_RS00440	MCA0088	CAGCAGGCCTACGACCAGGG	CGG
gene-MCA_RS00440	MCA0088	CACGCAAAACGGCGCCGCCC	TGG
gene-MCA_RS00440	MCA0088	GCCCAGCATCGTCAGCACGA	TGG
gene-MCA_RS00440	MCA0088	CATGCGGACGCTGGTGCTGC	TGG
gene-MCA_RS00440	MCA0088	GCTGACGATGCTGGGCATCG	CGG
gene-MCA_RS00440	MCA0088	ACCATCGTGCTGACGATGCT	GGG
gene-MCA_RS00440	MCA0088	GGACGCTGGTGCTGCTGGAA	TGG
gene-MCA_RS00440	MCA0088	CACCATCGTGCTGACGATGC	TGG
gene-MCA_RS00445	MCA0089	TCCGAGACGGAGCGGCCTGA	TGG
gene-MCA_RS00445	MCA0089	CGAGACGGAGCGGCCTGATG	GGG
gene-MCA_RS00445	MCA0089	CCCATCAGGCCGCTCCGTCT	CGG
gene-MCA_RS00445	MCA0089	CGATATCAGCAGTTCCACCG	TGG
gene-MCA_RS00445	MCA0089	CCGAGACGGAGCGGCCTGAT	GGG
gene-MCA_RS00445	MCA0089	CTGCACGAACAGACTGCCGA	TGG
gene-MCA_RS00445	MCA0089	GGTGGAACTGCTGATATCGA	TGG
gene-MCA_RS00445	MCA0089	CGATGGCGCCGACCACCAAA	AGG
gene-MCA_RS00445	MCA0089	CTGCTGATATCGATGGTGCT	GGG
gene-MCA_RS00445	MCA0089	ACTGCTGATATCGATGGTGC	TGG
gene-MCA_RS00445	MCA0089	TTGCTCGTTCTGGCGGTAGT	TGG
gene-MCA_RS00445	MCA0089	ACGGTTCACCCTCAACCTGC	TGG
gene-MCA_RS00445	MCA0089	CGAGCAATTCGCGCTGATGC	AGG
gene-MCA_RS00445	MCA0089	CTGGCGCTGGCGGGATTCTG	GGG
gene-MCA_RS00445	MCA0089	CAACCTGCTGGCCAGCGACC	TGG
gene-MCA_RS00450	MCA0090	ATGAACCGGTCTCACCCTAA	CGG
gene-MCA_RS00450	MCA0090	TGAAGCCGTTAGGGTGAGAC	CGG
gene-MCA_RS00450	MCA0090	TCGATCAGGGTGAAGCCGTT	AGG
gene-MCA_RS00450	MCA0090	CGATCAGGGTGAAGCCGTTA	GGG
gene-MCA_RS00450	MCA0090	GCTGACGAGTACTTCGATCA	GGG
gene-MCA_RS00450	MCA0090	CGCTGACGAGTACTTCGATC	AGG
gene-MCA_RS00450	MCA0090	ATCTTTGCCGTGGCGCTGCT	GGG
gene-MCA_RS00450	MCA0090	CTTGCGGGCGGCGATCTGCA	GGG
gene-MCA_RS00450	MCA0090	CATCTTTGCCGTGGCGCTGC	TGG
gene-MCA_RS00450	MCA0090	TTCGAACGCGGCCTTGCGGG	CGG
gene-MCA_RS00450	MCA0090	CAGCGTGTTCATCTTTGCCG	TGG
gene-MCA_RS00450	MCA0090	CGGCGATCTGCAGGGCCGCC	AGG
gene-MCA_RS00450	MCA0090	GGATTCGAACGCGGCCTTGC	GGG
gene-MCA_RS00450	MCA0090	CGGATTCGAACGCGGCCTTG	CGG
gene-MCA_RS00450	MCA0090	CCTTGCGGGCGGCGATCTGC	AGG
gene-MCA_RS00455	MCA0091	TTCTGCGCATCGGCAACCCC	AGG
gene-MCA_RS00455	MCA0091	CGCATCGGCAACCCCAGGAG	CGG
gene-MCA_RS00455	MCA0091	AAAGCGGCGGTTCTGCGCAT	CGG
gene-MCA_RS00455	MCA0091	CCCGATCATGAGTTCGATCA	GGG
gene-MCA_RS00455	MCA0091	TTCGATCAGGGTGAAAGCGG	CGG
gene-MCA_RS00455	MCA0091	GAGTTCGATCAGGGTGAAAG	CGG
gene-MCA_RS00455	MCA0091	TCCCGATCATGAGTTCGATC	AGG
gene-MCA_RS00455	MCA0091	TATGCCCACCGTGAGCAGGA	CGG
gene-MCA_RS00455	MCA0091	ACCCTGATCGAACTCATGAT	CGG
gene-MCA_RS00455	MCA0091	AGGATCAGATCGCGGAAACC	GGG
gene-MCA_RS00455	MCA0091	CGGGTATGCCCACCGTGAGC	AGG
gene-MCA_RS00455	MCA0091	CCCTGATCGAACTCATGATC	GGG
gene-MCA_RS00455	MCA0091	CTGCTCACGGTGGGCATACC	CGG
gene-MCA_RS00455	MCA0091	CGTGAGCAGGACGGCGGCGA	GGG
gene-MCA_RS00455	MCA0091	GCCGCCGTCCTGCTCACGGT	GGG
gene-MCA_RS00460	MCA0092	CAGTAGAGGAGGATCGAGGA	GGG
gene-MCA_RS00460	MCA0092	CTGCCGCCGCGGCTTCGAAA	AGG
gene-MCA_RS00460	MCA0092	GCAGTAGAGGAGGATCGAGG	AGG
gene-MCA_RS00460	MCA0092	GCGGCAGTAGAGGAGGATCG	AGG
gene-MCA_RS00460	MCA0092	ATCCTCCTCTACTGCCGCCG	CGG
gene-MCA_RS00460	MCA0092	GGAATGCGCGGCCGAAATCC	TGG
gene-MCA_RS00460	MCA0092	CTCCTTGGCCCGGACATGGC	CGG
gene-MCA_RS00460	MCA0092	CTGGTCCAAACCCAGGCGGC	GGG
gene-MCA_RS00460	MCA0092	TGGTCCAAACCCAGGCGGCG	GGG
gene-MCA_RS00460	MCA0092	CGAAATCCTGGTCCAAACCC	AGG
gene-MCA_RS00460	MCA0092	CACATAGGCCGAGTTCTCCT	TGG
gene-MCA_RS00460	MCA0092	TGCGTCGAACCGCAGCCTGG	CGG
gene-MCA_RS00460	MCA0092	GTGCGCCACGAAGACCACAT	AGG
gene-MCA_RS00460	MCA0092	AGTTCTCCTTGGCCCGGACA	TGG
gene-MCA_RS00460	MCA0092	TGTCCGGGCCAAGGAGAACT	CGG
gene-MCA_RS00465	MCA0093	AAACTTCTTGCCGAGCCGGT	GGG
gene-MCA_RS00465	MCA0093	CGTATCCTGGCCCACCGGCT	CGG
gene-MCA_RS00465	MCA0093	AGCCGGTGGGCCAGGATACG	GGG
gene-MCA_RS00465	MCA0093	CGAGCCGGTGGGCCAGGATA	CGG
gene-MCA_RS00465	MCA0093	GAGCCGGTGGGCCAGGATAC	GGG
gene-MCA_RS00465	MCA0093	TTCGCTTTGGCATCGTACGC	AGG
gene-MCA_RS00465	MCA0093	ATCTAGGGCGGCGCCTGATC	GGG
gene-MCA_RS00465	MCA0093	GGCATCGTACGCAGGATCTA	GGG
gene-MCA_RS00465	MCA0093	TGGCATCGTACGCAGGATCT	AGG
gene-MCA_RS00465	MCA0093	ATCGTACGCAGGATCTAGGG	CGG
gene-MCA_RS00465	MCA0093	AGACGTGTCCCTTGAAGTCG	CGG
gene-MCA_RS00465	MCA0093	AGTACGCTGCTACGGATGCT	CGG
gene-MCA_RS00465	MCA0093	GATCTAGGGCGGCGCCTGAT	CGG
gene-MCA_RS00465	MCA0093	CGTACTCTTGCCCGCACCGT	TGG
gene-MCA_RS00465	MCA0093	AATTCACCCGCCCGCAAGAC	CGG
gene-MCA_RS00470	MCA0094	GGGAATCACACACTGCTCCT	TGG
gene-MCA_RS00470	MCA0094	ATCTGATTGATCAGACACCT	GGG
gene-MCA_RS00470	MCA0094	AGGAGCAGTGTGTGATTCCC	AGG
gene-MCA_RS00470	MCA0094	AATCTGATTGATCAGACACC	TGG
gene-MCA_RS00470	MCA0094	GCGTTTGGCCCAGGCATCGC	CGG
gene-MCA_RS00470	MCA0094	GATCAATCAGATTCTGCGTT	TGG
gene-MCA_RS00470	MCA0094	TCGCCGGAGCGCGAGGTCTG	CGG
gene-MCA_RS00470	MCA0094	AGGCCGCAGACCTCGCGCTC	CGG
gene-MCA_RS00470	MCA0094	TCAGATTCTGCGTTTGGCCC	AGG
gene-MCA_RS00470	MCA0094	CTCGCGCTCCGGCGATGCCT	GGG
gene-MCA_RS00470	MCA0094	CCAGGCATCGCCGGAGCGCG	AGG
gene-MCA_RS00470	MCA0094	CCTCGCGCTCCGGCGATGCC	TGG
gene-MCA_RS00470	MCA0094	GCGGAGGATGCGCTGTTATC	CGG
gene-MCA_RS00470	MCA0094	TTCCGGGCGTTCGGCGACGT	TGG
gene-MCA_RS00470	MCA0094	CGTTCGGCGACGTTGGGCAC	CGG
gene-MCA_RS00475	MCA0095	GTTGCGACAGTCCCTTCTGC	GGG
gene-MCA_RS00475	MCA0095	AACGTAAGCACCACGCGACC	CGG
gene-MCA_RS00475	MCA0095	CGCAACGGGAGGCCGAACAA	CGG
gene-MCA_RS00475	MCA0095	ACTGGCATCTGCTGGAACCG	TGG
gene-MCA_RS00475	MCA0095	GCAGATCACTGCCTGGCTCA	AGG
gene-MCA_RS00475	MCA0095	GCAGAAGGGACTGTCGCAAC	GGG
gene-MCA_RS00475	MCA0095	GACCAGGCCGGAAACGATGC	CGG
gene-MCA_RS00475	MCA0095	GGTGAGGTTTCCGGGTCGCG	TGG
gene-MCA_RS00475	MCA0095	GACCCAGCAGCATGGCCAGC	GGG
gene-MCA_RS00475	MCA0095	TCCAGCAGATGCCAGTGCGC	CGG
gene-MCA_RS00475	MCA0095	GATGATCACCACGATGGTCA	CGG
gene-MCA_RS00475	MCA0095	GTCGCCGGGAACCAGCTCGT	GGG
gene-MCA_RS00475	MCA0095	GACCCGGAAACCTCACCCGC	CGG
gene-MCA_RS00475	MCA0095	GAACAACGGCTCGCCGAACG	GGG
gene-MCA_RS00475	MCA0095	TGAGGGCGGCCTCTTCCACT	CGG
gene-MCA_RS00480	MCA0096	CTGGCCAAGACCAAGCTCAT	CGG
gene-MCA_RS00480	MCA0096	TGACTGCCGTGCCTTCGTGC	AGG
gene-MCA_RS00480	MCA0096	CGATGCGTTTGCGCACCCTC	AGG
gene-MCA_RS00480	MCA0096	CAAAGCCGGCCGACTCACCG	TGG
gene-MCA_RS00480	MCA0096	CTTCGGCTGGATCAAGACCG	TGG
gene-MCA_RS00480	MCA0096	CTTGGCATGCCCGATGAGCT	TGG
gene-MCA_RS00480	MCA0096	GATCAAGACCGTGGGCGGTC	TGG
gene-MCA_RS00480	MCA0096	CCGCTGGGTGCGTCCGTCAA	TGG
gene-MCA_RS00480	MCA0096	TTGGCTTTGGCCGCCACGTG	CGG
gene-MCA_RS00480	MCA0096	TCGGGCATGCCAAGCTGGCG	GGG
gene-MCA_RS00480	MCA0096	CCATTGACGGACGCACCCAG	CGG
gene-MCA_RS00480	MCA0096	CATCGGGCATGCCAAGCTGG	CGG
gene-MCA_RS00480	MCA0096	GGCTGGATCAAGACCGTGGG	CGG
gene-MCA_RS00480	MCA0096	GGGCTCCCTCGGTGGCTGGT	GGG
gene-MCA_RS00480	MCA0096	CGAGGGAGCCCATGCGCACG	AGG
gene-MCA_RS00485	MCA0097	TGGAATGGGAAACCGTCATC	GGG
gene-MCA_RS00485	MCA0097	TTTCGAGCGGGTGGCGAGCT	GGG
gene-MCA_RS00485	MCA0097	GTGGATTTCCAGCCCGATGA	CGG
gene-MCA_RS00485	MCA0097	ATGGAATGGGAAACCGTCAT	CGG
gene-MCA_RS00485	MCA0097	ATGGGAAACCGTCATCGGGC	TGG
gene-MCA_RS00485	MCA0097	GGTGTTGGGTTCGGCGCCGT	AGG
gene-MCA_RS00485	MCA0097	GTTGAGCACCGGCAGCACGC	CGG
gene-MCA_RS00485	MCA0097	CAGGCCTGCGCCATCGACCT	GGG
gene-MCA_RS00485	MCA0097	GATGGCGCAGGCCTGGGTGT	TGG
gene-MCA_RS00485	MCA0097	GTTGGGTTCGGCGCCGTAGG	CGG
gene-MCA_RS00485	MCA0097	TTCTATCCCGATCTGCCCAA	GGG
gene-MCA_RS00485	MCA0097	GAACTTGACCGCCATGCGCA	CGG
gene-MCA_RS00485	MCA0097	CACCGACACCGGCGCGATCT	CGG
gene-MCA_RS00485	MCA0097	GTCAAGTTCGGCCTGGCCAT	CGG
gene-MCA_RS00485	MCA0097	ACGGCCTCGCGGTTGAGCAC	CGG
gene-MCA_RS00490	MCA0098	TTCTCTCCGTTCGAGACCGG	CGG
gene-MCA_RS00490	MCA0098	AACTGGCCGCCGGTCTCGAA	CGG
gene-MCA_RS00490	MCA0098	GAATTCTCTCCGTTCGAGAC	CGG
gene-MCA_RS00490	MCA0098	TCGCAAGACCCTCGCCGAAC	TGG
gene-MCA_RS00490	MCA0098	ACCCTCGCCGAACTGGCCGC	CGG
gene-MCA_RS00490	MCA0098	GTGATGAAGCTGTTGAGGGC	GGG
gene-MCA_RS00490	MCA0098	CTGGGCCAGGGCGATTTCGG	GGG
gene-MCA_RS00490	MCA0098	TGATGAAGCTGTTGAGGGCG	GGG
gene-MCA_RS00490	MCA0098	CGTGATGAAGCTGTTGAGGG	CGG
gene-MCA_RS00490	MCA0098	ACCGGCGGCCAGTTCGGCGA	GGG
gene-MCA_RS00490	MCA0098	AAGGACATCTTCTGCACGAA	AGG
gene-MCA_RS00490	MCA0098	GCCTTTGGCGAGGCGCTCAT	CGG
gene-MCA_RS00490	MCA0098	GACGAAACTGTCCAGCATCC	TGG
gene-MCA_RS00490	MCA0098	AGATGTCCTTCTGGGCGATG	GGG
gene-MCA_RS00490	MCA0098	CGCCTCGCCAAAGGCGAAGC	CGG
gene-MCA_RS00495	MCA0099	TGCGATTTTGTTGACTTCCG	CGG
gene-MCA_RS00495	MCA0099	CCTTGTCGTCGTCGATGGCG	AGG
gene-MCA_RS00495	MCA0099	CGGAAGTCAACAAAATCGCA	TGG
gene-MCA_RS00495	MCA0099	AGTCAACAAAATCGCATGGC	TGG
gene-MCA_RS00495	MCA0099	CTCGGCTTCGTCGAACAACT	CGG
gene-MCA_RS00495	MCA0099	TTCGACCTTGTCGTCGTCGA	TGG
gene-MCA_RS00495	MCA0099	GAGAATCTGCGACAGGTCGC	GGG
gene-MCA_RS00495	MCA0099	TCGGCAGCGTCGACACCAGC	CGG
gene-MCA_RS00495	MCA0099	CCTCGCCATCGACGACGACA	AGG
gene-MCA_RS00495	MCA0099	CGAAGCCGAGAATCTGCGAC	AGG
gene-MCA_RS00495	MCA0099	CTGCGACAGGTCGCGGGCAT	AGG
gene-MCA_RS00495	MCA0099	CGAGAATCTGCGACAGGTCG	CGG
gene-MCA_RS00495	MCA0099	CGCGACCTGTCGCAGATTCT	CGG
gene-MCA_RS00495	MCA0099	CGCCATCGGCGCGACCCGGC	TGG
gene-MCA_RS00495	MCA0099	CGGCAGCGTCGACACCAGCC	GGG
gene-MCA_RS00500	MCA0100	AACGATCTGTCGATTGATCT	GGG
gene-MCA_RS00500	MCA0100	TCTGTCGATTGATCTGGGCA	CGG
gene-MCA_RS00500	MCA0100	GAACGATCTGTCGATTGATC	TGG
gene-MCA_RS00500	MCA0100	CTGATTTACATCAGAGGTCA	GGG
gene-MCA_RS00500	MCA0100	CTGACCTCTGATGTAAATCA	GGG
gene-MCA_RS00500	MCA0100	TCTGATGTAAATCAGGGTGT	TGG
gene-MCA_RS00500	MCA0100	CCTGACCTCTGATGTAAATC	AGG
gene-MCA_RS00500	MCA0100	CCTGATTTACATCAGAGGTC	AGG
gene-MCA_RS00500	MCA0100	AACACCCTGATTTACATCAG	AGG
gene-MCA_RS00500	MCA0100	CCACCACCGAGGGCTCGTTC	AGG
gene-MCA_RS00500	MCA0100	CATCGTCCTGAACGAGCCCT	CGG
gene-MCA_RS00500	MCA0100	CGTGCGTCCGAGCATGGACT	TGG
gene-MCA_RS00500	MCA0100	TCCGGGAGGACAAGAACCGC	GGG
gene-MCA_RS00500	MCA0100	CGGATGGCAGTGATGTTCCC	CGG
gene-MCA_RS00500	MCA0100	GCCAAGTCCATCGCCGCCGT	GGG
gene-MCA_RS00505	MCA0101	GCTCGCATTCACCAAGAAGC	CGG
gene-MCA_RS00505	MCA0101	CTTGGTGAATGCGAGCTTGA	TGG
gene-MCA_RS00505	MCA0101	GAAATTCTGGGCCGGCTTCT	TGG
gene-MCA_RS00505	MCA0101	GAGCAGGACCAGCGAGACGA	CGG
gene-MCA_RS00505	MCA0101	AGCAGCCGGAAATTCTGGGC	CGG
gene-MCA_RS00505	MCA0101	GGCCCAGAATTTCCGGCTGC	TGG
gene-MCA_RS00505	MCA0101	AACCAGCAGCCGGAAATTCT	GGG
gene-MCA_RS00505	MCA0101	AGAAGCCGGCCCAGAATTTC	CGG
gene-MCA_RS00505	MCA0101	AAACCAGCAGCCGGAAATTC	TGG
gene-MCA_RS00505	MCA0101	GGTTTTCGCCGTCGTCTCGC	TGG
gene-MCA_RS00505	MCA0101	CGTCTCGCTGGTCCTGCTCG	CGG
gene-MCA_RS00505	MCA0101	CTGCTGCAGAGGATAGACCG	CGG
gene-MCA_RS00505	MCA0101	GCACTGACGAACTGCTGCAG	AGG
gene-MCA_RS00505	MCA0101	GGGAGCGATCGGCGCGCTCC	GGG
gene-MCA_RS00505	MCA0101	GCCGATCGCTCCCCGCCGGT	CGG
gene-MCA_RS00510	MCA0102	GCGAAAATCAGGATACGGGA	GGG
gene-MCA_RS00510	MCA0102	TATCCTGATTTTCGCGAGCC	TGG
gene-MCA_RS00510	MCA0102	GGCTCGCGAAAATCAGGATA	CGG
gene-MCA_RS00510	MCA0102	CGGCCAGGCTCGCGAAAATC	AGG
gene-MCA_RS00510	MCA0102	GCTCGCGAAAATCAGGATAC	GGG
gene-MCA_RS00510	MCA0102	CGCGAAAATCAGGATACGGG	AGG
gene-MCA_RS00510	MCA0102	GCGCCCAATCTTGCGGCAAA	GGG
gene-MCA_RS00510	MCA0102	GATCCGCATCGCCATCGCAG	CGG
gene-MCA_RS00510	MCA0102	TCGTCCCTTTGCCGCAAGAT	TGG
gene-MCA_RS00510	MCA0102	TGGCCGCTGCGATGGCGATG	CGG
gene-MCA_RS00510	MCA0102	AGCGCCCAATCTTGCGGCAA	AGG
gene-MCA_RS00510	MCA0102	GCATCGCCATCGCAGCGGCC	AGG
gene-MCA_RS00510	MCA0102	CGTCCCTTTGCCGCAAGATT	GGG
gene-MCA_RS00510	MCA0102	TTCCACAGCGCCCAATCTTG	CGG
gene-MCA_RS00510	MCA0102	CGCGAGCCTGGCCGCTGCGA	TGG
gene-MCA_RS00515	MCA0103	AACGTCGTTCTGGAACCTGC	GGG
gene-MCA_RS00515	MCA0103	CAGCGTGGTCCTGCTGCTGC	TGG
gene-MCA_RS00515	MCA0103	GACCACGCTGAAGGCGATGC	GGG
gene-MCA_RS00515	MCA0103	CAGCAGCAGGACCACGCTGA	AGG
gene-MCA_RS00515	MCA0103	TGAATATCCGAGCCGCCCGC	AGG
gene-MCA_RS00515	MCA0103	CTGGTTTATCTGCAGATCGT	CGG
gene-MCA_RS00515	MCA0103	GAACGTCGTTCTGGAACCTG	CGG
gene-MCA_RS00515	MCA0103	GCAACGGTGCGATCTTGACG	CGG
gene-MCA_RS00515	MCA0103	GTCCCGCATCGCCTTCAGCG	TGG
gene-MCA_RS00515	MCA0103	GACGCGGTTGTCCTGTGACA	GGG
gene-MCA_RS00515	MCA0103	ACCAGTTCCAGACTGTACGA	AGG
gene-MCA_RS00515	MCA0103	TGAGCGACGAGGACGTGCGC	CGG
gene-MCA_RS00515	MCA0103	TGACGCGGTTGTCCTGTGAC	AGG
gene-MCA_RS00515	MCA0103	GGACCACGCTGAAGGCGATG	CGG
gene-MCA_RS00515	MCA0103	CGACGACCTGGACGCAACGC	TGG
gene-MCA_RS00520	MCA0104	CTTCATGATGCGTTCGAAGC	GGG
gene-MCA_RS00520	MCA0104	AGATACGATCCCGGGCTGGC	CGG
gene-MCA_RS00520	MCA0104	GGGCTGGCCGGTTTCTCTGC	CGG
gene-MCA_RS00520	MCA0104	GCTTCATGATGCGTTCGAAG	CGG
gene-MCA_RS00520	MCA0104	GCGTTCGAAGCGGGTCTCCC	CGG
gene-MCA_RS00520	MCA0104	ATCGATATCCCGCTGTTCGC	CGG
gene-MCA_RS00520	MCA0104	GCTTCGAACGCATCATGAAG	CGG
gene-MCA_RS00520	MCA0104	CGAACAGCGGGATATCGATG	TGG
gene-MCA_RS00520	MCA0104	CACCAGGGCCACACCGGACA	GGG
gene-MCA_RS00520	MCA0104	TCACCAGGCCGGCGAACAGC	GGG
gene-MCA_RS00520	MCA0104	GGTGATCCTGTATTCGGCGT	CGG
gene-MCA_RS00520	MCA0104	GCGCGGATGGATCTGAGCGA	TGG
gene-MCA_RS00520	MCA0104	GCAGGGAATCCGTCTGCTGC	TGG
gene-MCA_RS00520	MCA0104	TTCGACGTGCTGTTGCGGCA	GGG
gene-MCA_RS00520	MCA0104	GCAACAGCACGTCGAAGCTC	TGG
gene-MCA_RS00525	MCA0105	CCCTCCTGATTCACGCCCGA	TGG
gene-MCA_RS00525	MCA0105	TTCCCTTTCCCTTGTCCTCC	TGG
gene-MCA_RS00525	MCA0105	CCATCGGGCGTGAATCAGGA	GGG
gene-MCA_RS00525	MCA0105	GGAAAGGGAAACATGCCATC	GGG
gene-MCA_RS00525	MCA0105	GGGAAAGGGAAACATGCCAT	CGG
gene-MCA_RS00525	MCA0105	CCCTTGTCCTCCTGGCCGGA	TGG
gene-MCA_RS00525	MCA0105	CATGCCATCGGGCGTGAATC	AGG
gene-MCA_RS00525	MCA0105	GGCCAGGAGGACAAGGGAAA	GGG
gene-MCA_RS00525	MCA0105	CCATCCGGCCAGGAGGACAA	GGG
gene-MCA_RS00525	MCA0105	CTTTCCCTTGTCCTCCTGGC	CGG
gene-MCA_RS00525	MCA0105	CAGTCTGACCAAGGTCATGA	CGG
gene-MCA_RS00525	MCA0105	GTAGAAATCCTGCAGCAGAT	AGG
gene-MCA_RS00525	MCA0105	ACCATCCGGCCAGGAGGACA	AGG
gene-MCA_RS00525	MCA0105	GCGCTCGTCGGCATTGCGCT	CGG
gene-MCA_RS00525	MCA0105	GAGCTCACGGAACAGGATGT	AGG
gene-MCA_RS00530	MCA0106	CAACGGCGAGTTTCTGCCGC	TGG
gene-MCA_RS00530	MCA0106	CGCCGTTGAGATAAACCAGG	GGG
gene-MCA_RS00530	MCA0106	CTCGCCGTTGAGATAAACCA	GGG
gene-MCA_RS00530	MCA0106	ACTCGCCGTTGAGATAAACC	AGG
gene-MCA_RS00530	MCA0106	TCGCCGTTGAGATAAACCAG	GGG
gene-MCA_RS00530	MCA0106	CGTCACCGAACAAGAAACCC	CGG
gene-MCA_RS00530	MCA0106	CGAGTTTCTGCCGCTGGATC	AGG
gene-MCA_RS00530	MCA0106	GACACGCGGGCCTGATCCAG	CGG
gene-MCA_RS00530	MCA0106	GGCCCCCTGGTTTATCTCAA	CGG
gene-MCA_RS00530	MCA0106	TCAGGCCCGCGTGTCCGTCC	TGG
gene-MCA_RS00530	MCA0106	GTTCGGTGACGGCGTGTACG	AGG
gene-MCA_RS00530	MCA0106	TGCGGCTGGAAGAGCACCTC	CGG
gene-MCA_RS00530	MCA0106	AGGTCATCCCGGTCTACGGC	GGG
gene-MCA_RS00530	MCA0106	CGGCGTGTACGAGGTCATCC	CGG
gene-MCA_RS00530	MCA0106	TACGAGGTCATCCCGGTCTA	CGG
gene-MCA_RS00535	MCA0107	CTCACAGGGGAATTCGAGCA	GGG
gene-MCA_RS00535	MCA0107	ACTCACAGGGGAATTCGAGC	AGG
gene-MCA_RS00535	MCA0107	ACCTTGATCGGAAACTCACA	GGG
gene-MCA_RS00535	MCA0107	GCCGGGCCGAACACCTTGAT	CGG
gene-MCA_RS00535	MCA0107	CACCTTGATCGGAAACTCAC	AGG
gene-MCA_RS00535	MCA0107	CCTTGATCGGAAACTCACAG	GGG
gene-MCA_RS00535	MCA0107	GAGTTTCCGATCAAGGTGTT	CGG
gene-MCA_RS00535	MCA0107	CCCCTGTGAGTTTCCGATCA	AGG
gene-MCA_RS00535	MCA0107	ACACCGAGCTCTTCCAGCTC	CGG
gene-MCA_RS00535	MCA0107	GCGGCGAAATCGCCTTCCGC	CGG
gene-MCA_RS00535	MCA0107	GCGCCGGAGCTGGAAGAGCT	CGG
gene-MCA_RS00535	MCA0107	GATCAAGGTGTTCGGCCCGG	CGG
gene-MCA_RS00535	MCA0107	AAGGTGTTCGGCCCGGCGGA	AGG
gene-MCA_RS00535	MCA0107	CACCGCGGCTTCGACCGAAG	CGG
gene-MCA_RS00535	MCA0107	CTTCGGTCGAAGCCGCGGTG	CGG
gene-MCA_RS00540	MCA0108	TTCGTCGCTGGTTTCGATGA	TGG
gene-MCA_RS00540	MCA0108	GCGCGAAGTCGTGGATCTGC	TGG
gene-MCA_RS00540	MCA0108	CCAGCGACGAAAGACTGCGC	CGG
gene-MCA_RS00540	MCA0108	GCTGGTTTCGATGATGGAAT	CGG
gene-MCA_RS00540	MCA0108	CCGGCGCAGTCTTTCGTCGC	TGG
gene-MCA_RS00540	MCA0108	TTCAGCATCAGCCGATGTCT	CGG
gene-MCA_RS00540	MCA0108	CCACGACTTCGCGCACGAGC	CGG
gene-MCA_RS00540	MCA0108	ATCAACTCATGCCGAGACAT	CGG
gene-MCA_RS00540	MCA0108	CCGGCTCGTGCGCGAAGTCG	TGG
gene-MCA_RS00540	MCA0108	TCTGCTGGAAAAACAGAAGC	TGG
gene-MCA_RS00540	MCA0108	CGCTGACATCGCTTATGTGC	TGG
gene-MCA_RS00540	MCA0108	CCTGATGCTGCTTGTGCATC	AGG
gene-MCA_RS00540	MCA0108	GGATCTCGCCGTCCATCTCG	GGG
gene-MCA_RS00540	MCA0108	TGTGCTGGAGTCGCTGCCGC	AGG
gene-MCA_RS00540	MCA0108	AGCAGCATCAGGTCGCGCTC	AGG
gene-MCA_RS00545	MCA0109	CCTTTCTTGTCCGCATGCTC	GGG
gene-MCA_RS00545	MCA0109	CCCGAGCATGCGGACAAGAA	AGG
gene-MCA_RS00545	MCA0109	AGTCGGCTCGCCCGAGCATG	CGG
gene-MCA_RS00545	MCA0109	GCCTTTCTTGTCCGCATGCT	CGG
gene-MCA_RS00545	MCA0109	GCGCCACACCGGTTCGTAGT	CGG
gene-MCA_RS00545	MCA0109	CGGGCGAGCCGACTACGAAC	CGG
gene-MCA_RS00545	MCA0109	CTGCCCGGTGAACTCCTGCA	TGG
gene-MCA_RS00545	MCA0109	TCCTGCATGGCGCGCCACAC	CGG
gene-MCA_RS00545	MCA0109	GAGCCGACTACGAACCGGTG	TGG
gene-MCA_RS00545	MCA0109	ACCGGTGTGGCGCGCCATGC	AGG
gene-MCA_RS00545	MCA0109	CTCCACCAGCCACAGTTCGT	CGG
gene-MCA_RS00545	MCA0109	CGCGCCATGCAGGAGTTCAC	CGG
gene-MCA_RS00545	MCA0109	CAGTTCGTCGGCGGTGTCAT	CGG
gene-MCA_RS00545	MCA0109	CACCGCCGACGAACTGTGGC	TGG
gene-MCA_RS00545	MCA0109	ATGACACCGCCGACGAACTG	TGG
gene-MCA_RS00550	MCA0110	GACTCCGGCGTCTGGCGCGA	CGG
gene-MCA_RS00550	MCA0110	GCGCCCCGCCGATGGGACTC	CGG
gene-MCA_RS00550	MCA0110	GCCGATGGGACTCCGGCGTC	TGG
gene-MCA_RS00550	MCA0110	GGCGCCGTCGCGCCAGACGC	CGG
gene-MCA_RS00550	MCA0110	ACGGCGCCTGATTTTCATCC	AGG
gene-MCA_RS00550	MCA0110	GCCAGACGCCGGAGTCCCAT	CGG
gene-MCA_RS00550	MCA0110	CGCCGGGTTCGACCTTGACG	GGG
gene-MCA_RS00550	MCA0110	GCGCCGGGTTCGACCTTGAC	GGG
gene-MCA_RS00550	MCA0110	AGACGCCGGAGTCCCATCGG	CGG
gene-MCA_RS00550	MCA0110	ACTCTCGCGCATCCCCGTCA	AGG
gene-MCA_RS00550	MCA0110	GGCCCGGACCCGAATCCAGT	CGG
gene-MCA_RS00550	MCA0110	ACGAAGTTCGGCGCGTGAAG	CGG
gene-MCA_RS00550	MCA0110	CCGAACTTCGTCGCCCGACC	CGG
gene-MCA_RS00550	MCA0110	ATCCAGTCGGGCTTGCGTAG	AGG
gene-MCA_RS00550	MCA0110	GCCCGGACCCGAATCCAGTC	GGG
gene-MCA_RS00555	MCA0111	ATTTCTTCCAGCTCGGCTCG	GGG
gene-MCA_RS00555	MCA0111	CGCGACCATTTCTTCCAGCT	CGG
gene-MCA_RS00555	MCA0111	CATTTCTTCCAGCTCGGCTC	GGG
gene-MCA_RS00555	MCA0111	CCATTTCTTCCAGCTCGGCT	CGG
gene-MCA_RS00555	MCA0111	TTTCTTCCAGCTCGGCTCGG	GGG
gene-MCA_RS00555	MCA0111	TGGAAGAAATGGTCGCGCGC	TGG
gene-MCA_RS00555	MCA0111	CCGAGCCGAGCTGGAAGAAA	TGG
gene-MCA_RS00555	MCA0111	AGAAATGGTCGCGCGCTGGC	TGG
gene-MCA_RS00555	MCA0111	AGCTCGGCTCGGGGGTAGGC	GGG
gene-MCA_RS00555	MCA0111	CGCCTACCCCCGAGCCGAGC	TGG
gene-MCA_RS00555	MCA0111	TGTACATCGCACCGAGCGAC	CGG
gene-MCA_RS00555	MCA0111	CCAGCCGTATTCGGCGTCCT	CGG
gene-MCA_RS00555	MCA0111	GAGCGACCGGATCCAGTCGC	CGG
gene-MCA_RS00555	MCA0111	GCTCGGTGCGATGTACACCG	AGG
gene-MCA_RS00555	MCA0111	GGCGACTGGATCCGGTCGCT	CGG
gene-MCA_RS00560	MCA0112	GCCGGAACTGACTTTCATCA	AGG
gene-MCA_RS00560	MCA0112	TGATGAAAGTCAGTTCCGGC	CGG
gene-MCA_RS00560	MCA0112	GCCTTGATGAAAGTCAGTTC	CGG
gene-MCA_RS00560	MCA0112	ATGACGACATGGATGTCCTC	TGG
gene-MCA_RS00560	MCA0112	CCGGGATCTCGATGACGACA	TGG
gene-MCA_RS00560	MCA0112	GAAAGTCAGTTCCGGCCGGC	AGG
gene-MCA_RS00560	MCA0112	GGATGTCCTCTGGCACCTGC	CGG
gene-MCA_RS00560	MCA0112	GTCCTCTGGCACCTGCCGGC	CGG
gene-MCA_RS00560	MCA0112	TTCCGGCCGGCAGGTGCCAG	AGG
gene-MCA_RS00560	MCA0112	GGTGAAATACGAGGTCGACA	AGG
gene-MCA_RS00560	MCA0112	TTCACCGGATCGCTGAACGC	CGG
gene-MCA_RS00560	MCA0112	TTGTCGACCTCGTATTTCAC	CGG
gene-MCA_RS00560	MCA0112	CGAGGTCGACAAGGAGACCG	GGG
gene-MCA_RS00560	MCA0112	CCATGTCGTCATCGAGATCC	CGG
gene-MCA_RS00560	MCA0112	GATCCCGGCGTTCAGCGATC	CGG
gene-MCA_RS00565	MCA0113	GGGCTGCTGGTCTTCGGCTA	CGG
gene-MCA_RS00565	MCA0113	GTGGCGGGGCTGCTGGTCTT	CGG
gene-MCA_RS00565	MCA0113	TCGGCTACGGCAACCCGAGC	CGG
gene-MCA_RS00565	MCA0113	AGCCGGGGTGACGACGCGCT	CGG
gene-MCA_RS00565	MCA0113	GTCCGAGCGCGTCGTCACCC	CGG
gene-MCA_RS00565	MCA0113	GCGCGTCGTCACCCCGGCTC	GGG
gene-MCA_RS00565	MCA0113	GGCTACGGCAACCCGAGCCG	GGG
gene-MCA_RS00565	MCA0113	AGCGCGTCGTCACCCCGGCT	CGG
gene-MCA_RS00565	MCA0113	CGGCTACGGCAACCCGAGCC	GGG
gene-MCA_RS00565	MCA0113	TCCTCGAAGCGCTGCAAATA	CGG
gene-MCA_RS00565	MCA0113	ACGGCTGGCAAGCTCGCCAG	GGG
gene-MCA_RS00565	MCA0113	TGCAGCGCTTCGAGGAACAG	CGG
gene-MCA_RS00565	MCA0113	CGAAGCGCTGCAAATACGGC	TGG
gene-MCA_RS00565	MCA0113	GCCGTATTTGCAGCGCTTCG	AGG
gene-MCA_RS00565	MCA0113	AGGAATTCGATGTCCACCCC	TGG
gene-MCA_RS00570	MCA0114	CTTGCCGTGCCCTTCGACGC	GGG
gene-MCA_RS00570	MCA0114	CCTTGCCGTGCCCTTCGACG	CGG
gene-MCA_RS00570	MCA0114	GTGCCCTTCGACGCGGGTCA	CGG
gene-MCA_RS00570	MCA0114	TGCCCTTCGACGCGGGTCAC	GGG
gene-MCA_RS00570	MCA0114	GGTCGATGACCACGCGTTTC	AGG
gene-MCA_RS00570	MCA0114	GGAATTCCACGATGTGGAGC	CGG
gene-MCA_RS00570	MCA0114	GTGACCCGCGTCGAAGGGCA	CGG
gene-MCA_RS00570	MCA0114	CGGCAAGGTCACCCTGCTGC	TGG
gene-MCA_RS00570	MCA0114	GTCGTCGTCGTCCAGCAGCA	GGG
gene-MCA_RS00570	MCA0114	CGACGACGACCACGTCCGTC	AGG
gene-MCA_RS00570	MCA0114	GACGCCGACGATTTGGTCGA	TGG
gene-MCA_RS00570	MCA0114	GGGATTCGAGCGTTTCATCC	AGG
gene-MCA_RS00570	MCA0114	GGTCGTCGTCGTCCAGCAGC	AGG
gene-MCA_RS00570	MCA0114	GTGCTGGTGCAGCGGCTGTG	TGG
gene-MCA_RS00570	MCA0114	TCAGGCCCGGCTCCACATCG	TGG
gene-MCA_RS00575	MCA0115	TCGTATTTGCGGATCAGCGC	GGG
gene-MCA_RS00575	MCA0115	CACCGCCCTCCGCGTGGAAT	GGG
gene-MCA_RS00575	MCA0115	GGGATCCCATTCCACGCGGA	GGG
gene-MCA_RS00575	MCA0115	GCGCGGGATCCCATTCCACG	CGG
gene-MCA_RS00575	MCA0115	CGGGATCCCATTCCACGCGG	AGG
gene-MCA_RS00575	MCA0115	GTGCAGCCATTCCTCGTAGC	GGG
gene-MCA_RS00575	MCA0115	ACACCGCCCTCCGCGTGGAA	TGG
gene-MCA_RS00575	MCA0115	TGGGATAGGAGGTGTAGCGC	GGG
gene-MCA_RS00575	MCA0115	GAAGTCGGGCACGAAGCGGT	CGG
gene-MCA_RS00575	MCA0115	GTAGCGGGCTGCGTTGAAGT	CGG
gene-MCA_RS00575	MCA0115	GAAGCAGACCGTCTGGCAGA	AGG
gene-MCA_RS00575	MCA0115	TAGCGGGCTGCGTTGAAGTC	GGG
gene-MCA_RS00575	MCA0115	GTCGTATTTGCGGATCAGCG	CGG
gene-MCA_RS00575	MCA0115	TGTACTTGCCGGCGTGCTCG	CGG
gene-MCA_RS00575	MCA0115	AAATACAGCGACAGCGGCGA	AGG
gene-MCA_RS00580	MCA0116	ACTGTCCTGAACGGTCTTTT	CGG
gene-MCA_RS00580	MCA0116	GGACAGTGTGGCGTTTGTCA	AGG
gene-MCA_RS00580	MCA0116	AAACGCCACACTGTCCTGAA	CGG
gene-MCA_RS00580	MCA0116	AAAGACCGTTCAGGACAGTG	TGG
gene-MCA_RS00580	MCA0116	ACTCACCGAAAAGACCGTTC	AGG
gene-MCA_RS00580	MCA0116	TCCAAGGCGAACGAATACGC	CGG
gene-MCA_RS00580	MCA0116	GTTTGTCAAGGCGCGATCCA	AGG
gene-MCA_RS00580	MCA0116	AACGAATACGCCGGCGATCC	GGG
gene-MCA_RS00580	MCA0116	CGCCAGCTTTCCCGGATCGC	CGG
gene-MCA_RS00580	MCA0116	GAACGAATACGCCGGCGATC	CGG
gene-MCA_RS00580	MCA0116	GCCGGCGTATTCGTTCGCCT	TGG
gene-MCA_RS00580	MCA0116	AGCAGCGACGCCAGCTTTCC	CGG
gene-MCA_RS00580	MCA0116	CGAGGTGCGGGATTCGCTCA	TGG
gene-MCA_RS00580	MCA0116	GGGAAAGCTGGCGTCGCTGC	TGG
gene-MCA_RS00580	MCA0116	CAAGAAGGCCGAGGCGAAGA	AGG
gene-MCA_RS00585	MCA0117	ACGCGGACACCGTGCATGCC	CGG
gene-MCA_RS00585	MCA0117	CTTCCATGGCGGCGACGACG	CGG
gene-MCA_RS00585	MCA0117	GATGCCCTTGGCGGCTTCCA	TGG
gene-MCA_RS00585	MCA0117	GCCCTTGGCGGCTTCCATGG	CGG
gene-MCA_RS00585	MCA0117	TGTCCGCGTCGTCGCCGCCA	TGG
gene-MCA_RS00585	MCA0117	CAGGAGCACGACGATGCCCT	TGG
gene-MCA_RS00585	MCA0117	GGCATCGTCGTGCTCCTGGC	CGG
gene-MCA_RS00585	MCA0117	GCCGCCATGGAAGCCGCCAA	GGG
gene-MCA_RS00585	MCA0117	CAAGGGCATCGTCGTGCTCC	TGG
gene-MCA_RS00585	MCA0117	GCTCCTGGCCGGCTTCGGGG	TGG
gene-MCA_RS00585	MCA0117	GTCGTGCTCCTGGCCGGCTT	CGG
gene-MCA_RS00585	MCA0117	CGTGCTCCTGGCCGGCTTCG	GGG
gene-MCA_RS00585	MCA0117	CAACTCGACCACCCCGAAGC	CGG
gene-MCA_RS00585	MCA0117	TCGTGCTCCTGGCCGGCTTC	GGG
gene-MCA_RS00585	MCA0117	GAGCACGACGATGCCCTTGG	CGG
gene-MCA_RS00590	MCA0118	GACGATGCTCCAGAGCGTAG	CGG
gene-MCA_RS00590	MCA0118	CCCTCCGAAAATCGAATCTG	CGG
gene-MCA_RS00590	MCA0118	AGATTCGATTTTCGGAGGGC	TGG
gene-MCA_RS00590	MCA0118	GACACCGCAGATTCGATTTT	CGG
gene-MCA_RS00590	MCA0118	CCGCAGATTCGATTTTCGGA	GGG
gene-MCA_RS00590	MCA0118	GAGATGACCGCAGCACCTCC	CGG
gene-MCA_RS00590	MCA0118	TACGCTCTGGAGCATCGTCC	TGG
gene-MCA_RS00590	MCA0118	CGGTTGAGCCAGGGAAACCA	GGG
gene-MCA_RS00590	MCA0118	CTGGTTTCCCTGGCTCAACC	GGG
gene-MCA_RS00590	MCA0118	GGCTCAACCGGGAGGTGCTG	CGG
gene-MCA_RS00590	MCA0118	CGGGCACTTCTACGATCTCG	GGG
gene-MCA_RS00590	MCA0118	GCAAACCCTGGCCGCGCTGA	AGG
gene-MCA_RS00590	MCA0118	GCATCGTCCTGGCGCTTCCC	TGG
gene-MCA_RS00590	MCA0118	GAGGTGCTGCGGTCATCTCC	GGG
gene-MCA_RS00590	MCA0118	GGATGTCACGGTGGTGATCC	CGG
gene-MCA_RS00595	MCA0119	TGTCACGTGTCTCGGCGGGC	CGG
gene-MCA_RS00595	MCA0119	GTGTCTCGGCGGGCCGGATC	AGG
gene-MCA_RS00595	MCA0119	GGCTTCGATGTCACGTGTCT	CGG
gene-MCA_RS00595	MCA0119	TCGATGTCACGTGTCTCGGC	GGG
gene-MCA_RS00595	MCA0119	TTCGATGTCACGTGTCTCGG	CGG
gene-MCA_RS00595	MCA0119	GACACGTGACATCGAAGCCA	TGG
gene-MCA_RS00595	MCA0119	GAAGGTGAAATCCGCCTCGA	TGG
gene-MCA_RS00595	MCA0119	ACGTGACATCGAAGCCATGG	TGG
gene-MCA_RS00595	MCA0119	GAAGCCATGGTGGAACTGCT	CGG
gene-MCA_RS00595	MCA0119	ATCCGCCTCGATGGAGAACA	GGG
gene-MCA_RS00595	MCA0119	CGGCACCCTGTTCTCCATCG	AGG
gene-MCA_RS00595	MCA0119	AATCCGCCTCGATGGAGAAC	AGG
gene-MCA_RS00595	MCA0119	CACCCTGTTCTCCATCGAGG	CGG
gene-MCA_RS00595	MCA0119	GGTGCCGAGCAGTTCCACCA	TGG
gene-MCA_RS00595	MCA0119	GTGCTGGTTGCGGAATGCGA	GGG
gene-MCA_RS00600	MCA0120	AACATTCCGTCGGATGCACT	GGG
gene-MCA_RS00600	MCA0120	CAGTGCATCCGACGGAATGT	TGG
gene-MCA_RS00600	MCA0120	AGTGAACCCAGTGCATCCGA	CGG
gene-MCA_RS00600	MCA0120	CAACATTCCGTCGGATGCAC	TGG
gene-MCA_RS00600	MCA0120	TGGAAAAGCTGATCTCGCAC	AGG
gene-MCA_RS00600	MCA0120	GCTGATAGATCTGTTCATCC	GGG
gene-MCA_RS00600	MCA0120	TTCATCCGGGTCGGGCTGAT	CGG
gene-MCA_RS00600	MCA0120	GGCTGATAGATCTGTTCATC	CGG
gene-MCA_RS00600	MCA0120	ATAGATCTGTTCATCCGGGT	CGG
gene-MCA_RS00600	MCA0120	TAGATCTGTTCATCCGGGTC	GGG
gene-MCA_RS00600	MCA0120	AAATGCCACTGCCAGAATGA	CGG
gene-MCA_RS00600	MCA0120	TCGAAGAATGGGCGACAAGC	AGG
gene-MCA_RS00600	MCA0120	CGAGCCAGCGAGGCGTGCAT	GGG
gene-MCA_RS00600	MCA0120	CAGATATTCAAGCCGTTCAT	CGG
gene-MCA_RS00600	MCA0120	GCCTCGCTGGCTCGAAGAAT	GGG
gene-MCA_RS00605	MCA0121	TCCGGGAAAGTTTCCCTCGC	CGG
gene-MCA_RS00605	MCA0121	TCCCTCGCCGGTAATCAGCA	CGG
gene-MCA_RS00605	MCA0121	GCCGTGCTGATTACCGGCGA	GGG
gene-MCA_RS00605	MCA0121	CGCCGGTAATCAGCACGGCG	CGG
gene-MCA_RS00605	MCA0121	CGCCGTGCTGATTACCGGCG	AGG
gene-MCA_RS00605	MCA0121	CTCATCGATTTCGATGACGC	CGG
gene-MCA_RS00605	MCA0121	GAGACCTTGGAAGACTGCGC	CGG
gene-MCA_RS00605	MCA0121	GACGCCGGCGCAGTCTTCCA	AGG
gene-MCA_RS00605	MCA0121	GCGTCATCGAAATCGATGAG	TGG
gene-MCA_RS00605	MCA0121	TCAGCACGGCGCGGCTAGCC	CGG
gene-MCA_RS00605	MCA0121	TCACGATGCCTGAACGCCGT	GGG
gene-MCA_RS00605	MCA0121	TCGGCCAATCCAGTCTGGCA	GGG
gene-MCA_RS00605	MCA0121	TGGAAATTGATGCGATAGGT	CGG
gene-MCA_RS00605	MCA0121	GGTGCGGGAGTCTTTCGAAG	CGG
gene-MCA_RS00605	MCA0121	CCAGACTGGATTGGCCGACA	TGG
gene-MCA_RS00610	MCA0122	GTTTCCGCTCATGCAGCATC	CGG
gene-MCA_RS00610	MCA0122	TCTTGTAGAAACGTTCGGTA	CGG
gene-MCA_RS00610	MCA0122	AACGTTTCTACAAGATCGAC	CGG
gene-MCA_RS00610	MCA0122	TCGACCGGATGCTGCATGAG	CGG
gene-MCA_RS00610	MCA0122	GTCGATCTTGTAGAAACGTT	CGG
gene-MCA_RS00610	MCA0122	GAGCGGAAACTGGTTCCCAA	AGG
gene-MCA_RS00610	MCA0122	GATGCTGCATGAGCGGAAAC	TGG
gene-MCA_RS00610	MCA0122	GGCGCTTTTCTGGAAGCGCT	GGG
gene-MCA_RS00610	MCA0122	GGTTCCCAAAGGCGCTTTTC	TGG
gene-MCA_RS00610	MCA0122	GCTTCCAGAAAAGCGCCTTT	GGG
gene-MCA_RS00610	MCA0122	TCTGAATGCGCCCATCGTCT	GGG
gene-MCA_RS00610	MCA0122	GTCGCGCTTGAACGTGGCAT	CGG
gene-MCA_RS00610	MCA0122	GGCCATCACCCGGTTCGAAC	CGG
gene-MCA_RS00610	MCA0122	GCCTCGCGGTCCCAGACGAT	GGG
gene-MCA_RS00610	MCA0122	TTCGATGTCGCGCTTGAACG	TGG
gene-MCA_RS00620	MCA0124	CTGGAGGATCTGGATATCGA	TGG
gene-MCA_RS00620	MCA0124	GCGGGTCGGCGCTGAACATC	TGG
gene-MCA_RS00620	MCA0124	GGTCGGCGCTGAACATCTGG	AGG
gene-MCA_RS00620	MCA0124	CGGTTCTTCCAGTTTGCCCT	GGG
gene-MCA_RS00620	MCA0124	AACTCGTTCAGTCTGTTGAG	CGG
gene-MCA_RS00620	MCA0124	AAAGTGTTGCCGAAATTCCA	CGG
gene-MCA_RS00620	MCA0124	ATTTCGGCAACACTTTCTGG	AGG
gene-MCA_RS00620	MCA0124	CCGAAATTCCACGGCACCCA	GGG
gene-MCA_RS00620	MCA0124	GCAACACTTTCTGGAGGATC	TGG
gene-MCA_RS00620	MCA0124	CCACGGCACCCAGGGCAAAC	TGG
gene-MCA_RS00620	MCA0124	GCCGAAATTCCACGGCACCC	AGG
gene-MCA_RS00620	MCA0124	GGAATTTCGGCAACACTTTC	TGG
gene-MCA_RS00620	MCA0124	CCCTGGGTGCCGTGGAATTT	CGG
gene-MCA_RS00620	MCA0124	GCGGTTCTTCCAGTTTGCCC	TGG
gene-MCA_RS00620	MCA0124	CCAGTTTGCCCTGGGTGCCG	TGG
gene-MCA_RS00625	gene-MCA_RS00625	GATGATTTGTTGGTGGTAAT	CGG
gene-MCA_RS00625	gene-MCA_RS00625	CGATACAGTTGATGATTTGT	TGG
gene-MCA_RS00625	gene-MCA_RS00625	TACAGTTGATGATTTGTTGG	TGG
gene-MCA_RS00625	gene-MCA_RS00625	ATTTCAACTGATTTGGCAAT	AGG
gene-MCA_RS00625	gene-MCA_RS00625	GCCAAATCAGTTGAAATCCG	AGG
gene-MCA_RS00625	gene-MCA_RS00625	AAATCAGTTGAAATCCGAGG	AGG
gene-MCA_RS00625	gene-MCA_RS00625	TCCTCGGATTTCAACTGATT	TGG
gene-MCA_RS00625	gene-MCA_RS00625	GGATCTACATGTTTTCGTCT	GGG
gene-MCA_RS00625	gene-MCA_RS00625	GATCTACATGTTTTCGTCTG	GGG
gene-MCA_RS00625	gene-MCA_RS00625	GAAAACATGTAGATCCTCCT	CGG
gene-MCA_RS00625	gene-MCA_RS00625	TGAATTGAGTCGCTTCGTGT	GGG
gene-MCA_RS00625	gene-MCA_RS00625	GAGATCAAATTGCTTGATGC	AGG
gene-MCA_RS00625	gene-MCA_RS00625	TTCAGCGGATTTACTCACCG	TGG
gene-MCA_RS00625	gene-MCA_RS00625	TTGATGCAGGACGAAACGGC	GGG
gene-MCA_RS00625	gene-MCA_RS00625	TTGCTTGATGCAGGACGAAA	CGG
gene-MCA_RS00630	MCA0126	GAGGGCAGTGGTCAGGAGCA	GGG
gene-MCA_RS00630	MCA0126	TGAGGGCAGTGGTCAGGAGC	AGG
gene-MCA_RS00630	MCA0126	GGCAGTGGTCAGGAGCAGGG	TGG
gene-MCA_RS00630	MCA0126	GGAGGCGCCGAAGCTGGTGA	GGG
gene-MCA_RS00630	MCA0126	AGCTGGTGAGGGCAGTGGTC	AGG
gene-MCA_RS00630	MCA0126	GCCGAAGCTGGTGAGGGCAG	TGG
gene-MCA_RS00630	MCA0126	GGCGCCGGAGGCGCCGAAGC	TGG
gene-MCA_RS00630	MCA0126	ACCACTGCCCTCACCAGCTT	CGG
gene-MCA_RS00630	MCA0126	CGGAGGCGCCGAAGCTGGTG	AGG
gene-MCA_RS00630	MCA0126	CTCACCAGCTTCGGCGCCTC	CGG
gene-MCA_RS00630	MCA0126	GGTCGAGGTGTCCAGGCGGA	AGG
gene-MCA_RS00630	MCA0126	GGTCAGGGCGAAGGTGGCGA	TGG
gene-MCA_RS00630	MCA0126	GGTGTCCAGGCGGAAGGTCA	GGG
gene-MCA_RS00630	MCA0126	CAGGCGGAAGGTCAGGGCGA	AGG
gene-MCA_RS00630	MCA0126	GCGGAAGGTCAGGGCGAAGG	TGG
gene-MCA_RS00635	MCA0127	GCCGAACTGCATGGTGACGT	TGG
gene-MCA_RS00635	MCA0127	GTCTCCGTCAAGTTCGGCGA	GGG
gene-MCA_RS00635	MCA0127	CGGCTTGACGCCGAACTGCA	TGG
gene-MCA_RS00635	MCA0127	CGTCTCCGTCAAGTTCGGCG	AGG
gene-MCA_RS00635	MCA0127	GCCAACGTCACCATGCAGTT	CGG
gene-MCA_RS00635	MCA0127	GGTCGACTTGCCGCAGCCGT	TGG
gene-MCA_RS00635	MCA0127	CAACCGTTATGGCCTGATCG	GGG
gene-MCA_RS00635	MCA0127	GGCAACCGTTATGGCCTGAT	CGG
gene-MCA_RS00635	MCA0127	GCAACCGTTATGGCCTGATC	GGG
gene-MCA_RS00635	MCA0127	TCGGCTCCAGATCGCCGCCG	AGG
gene-MCA_RS00635	MCA0127	TGCTGGACGTCGTGATGATG	GGG
gene-MCA_RS00635	MCA0127	AGCGAAACATTACCGGCGGT	CGG
gene-MCA_RS00635	MCA0127	CGATGCGATCTACGCCAATC	CGG
gene-MCA_RS00635	MCA0127	GGCGTAGATCGCATCGCGCT	CGG
gene-MCA_RS00635	MCA0127	GGACATCGCCGCCCACATCT	CGG
gene-MCA_RS00640	MCA0128	CGATTTCGATCTCCGCCAGC	GGG
gene-MCA_RS00640	MCA0128	CGCCAGCGGGACCGAAACCA	GGG
gene-MCA_RS00640	MCA0128	CCTGGTTTCGGTCCCGCTGG	CGG
gene-MCA_RS00640	MCA0128	GCGGCTGATCGTCAACGCCC	TGG
gene-MCA_RS00640	MCA0128	GATCGTCAACGCCCTGGTTT	CGG
gene-MCA_RS00640	MCA0128	CGCCCTGGTTTCGGTCCCGC	TGG
gene-MCA_RS00640	MCA0128	CCGCCAGCGGGACCGAAACC	AGG
gene-MCA_RS00640	MCA0128	GAAATCGGCTTCGTCCGCTC	CGG
gene-MCA_RS00640	MCA0128	CCGCTGGCGGAGATCGAAAT	CGG
gene-MCA_RS00640	MCA0128	TCGGCTTCGTCCGCTCCGGA	GGG
gene-MCA_RS00640	MCA0128	CCGATTTCGATCTCCGCCAG	CGG
gene-MCA_RS00640	MCA0128	ATCGGCTTCGTCCGCTCCGG	AGG
gene-MCA_RS00640	MCA0128	TCCGCTCCGGAGGGGCCGGC	GGG
gene-MCA_RS00640	MCA0128	GTTCTGCCCGCCGGCCCCTC	CGG
gene-MCA_RS00640	MCA0128	TTCGTCCGCTCCGGAGGGGC	CGG
gene-MCA_RS00645	MCA0129	CGTTTCGGCGGACTCCTCCT	CGG
gene-MCA_RS00645	MCA0129	CCGCCGAAACGGCGCAGAAT	CGG
gene-MCA_RS00645	MCA0129	CGAGGAGGAGTCCGCCGAAA	CGG
gene-MCA_RS00645	MCA0129	CCGATTCTGCGCCGTTTCGG	CGG
gene-MCA_RS00645	MCA0129	CGCCGAAACGGCGCAGAATC	GGG
gene-MCA_RS00645	MCA0129	CTGCACGTCGCCCGAGAGCA	GGG
gene-MCA_RS00645	MCA0129	GAGCAGGGTTTCGTCTTCCC	CGG
gene-MCA_RS00645	MCA0129	TGCTCTCGGGCGACGTGCAG	GGG
gene-MCA_RS00645	MCA0129	CTGCTCTCGGGCGACGTGCA	GGG
gene-MCA_RS00645	MCA0129	GCTCGTTGCCTGCCAGACCG	GGG
gene-MCA_RS00645	MCA0129	GAGGTCGATGTCGTCGTAGA	CGG
gene-MCA_RS00645	MCA0129	GACCACTTACCACATCAAGA	TGG
gene-MCA_RS00645	MCA0129	TTGCTTCAATTCGGTCTGGT	CGG
gene-MCA_RS00645	MCA0129	ACCTCAAGCTATCGAACTAC	CGG
gene-MCA_RS00645	MCA0129	GATGGTGCTGGACGGCCTGC	CGG
gene-MCA_RS00650	MCA0130	ACCAGCACGATGAGGACTTT	AGG
gene-MCA_RS00650	MCA0130	GCCTAAAGTCCTCATCGTGC	TGG
gene-MCA_RS00650	MCA0130	CGACCAGTACCAGCACGATG	AGG
gene-MCA_RS00650	MCA0130	AGTCCTCATCGTGCTGGTAC	TGG
gene-MCA_RS00650	MCA0130	GTCGTGATCGTCGCCAGCCT	GGG
gene-MCA_RS00650	MCA0130	GGTCGTGATCGTCGCCAGCC	TGG
gene-MCA_RS00650	MCA0130	GCACGGTTCGAGGTGAACGA	CGG
gene-MCA_RS00650	MCA0130	TTGTTCTATCTGGTCAAGGA	CGG
gene-MCA_RS00650	MCA0130	GTCCTTGACCAGATAGAACA	AGG
gene-MCA_RS00650	MCA0130	GATCGACAGCCCGATGCGCA	CGG
gene-MCA_RS00650	MCA0130	GATAGAACAAGGCGGAACCC	AGG
gene-MCA_RS00650	MCA0130	CAGCCCGATGCGCACGGTCA	GGG
gene-MCA_RS00650	MCA0130	GGGTTCCGCCTTGTTCTATC	TGG
gene-MCA_RS00650	MCA0130	CGCCTTGTTCTATCTGGTCA	AGG
gene-MCA_RS00650	MCA0130	CTTGACCAGATAGAACAAGG	CGG
gene-MCA_RS00655	MCA0131	CATTATAGCTTCAAACCCGC	GGG
gene-MCA_RS00655	MCA0131	GCATTATAGCTTCAAACCCG	CGG
gene-MCA_RS00655	MCA0131	ATTATAGCTTCAAACCCGCG	GGG
gene-MCA_RS00655	MCA0131	TTATAGCTTCAAACCCGCGG	GGG
gene-MCA_RS00655	MCA0131	CCGACGACCGCAACCCCCGC	GGG
gene-MCA_RS00655	MCA0131	GCTCCGAGCAAACAGAACAG	AGG
gene-MCA_RS00655	MCA0131	CCCGACGACCGCAACCCCCG	CGG
gene-MCA_RS00655	MCA0131	TGCGGTCGTCGGGATCGCGC	TGG
gene-MCA_RS00655	MCA0131	CCGCGGGGGTTGCGGTCGTC	GGG
gene-MCA_RS00655	MCA0131	CCCGCGGGGGTTGCGGTCGT	CGG
gene-MCA_RS00655	MCA0131	TTGCCTCTGTTCTGTTTGCT	CGG
gene-MCA_RS00655	MCA0131	TCGGAGCCTGGCAGCTCAAC	CGG
gene-MCA_RS00655	MCA0131	TCAACCGGGCCGCGGAGAAG	CGG
gene-MCA_RS00655	MCA0131	CGGAGCCTGGCAGCTCAACC	GGG
gene-MCA_RS00655	MCA0131	CTTCAAACCCGCGGGGGTTG	CGG
gene-MCA_RS00660	MCA0132	TGAGTGCCATGGCTGTGAGA	GGG
gene-MCA_RS00660	MCA0132	GTGAGTGCCATGGCTGTGAG	AGG
gene-MCA_RS00660	MCA0132	CTGGGTCGGAGTGAGTGCCA	TGG
gene-MCA_RS00660	MCA0132	CGATGATGATGATGGTACGC	TGG
gene-MCA_RS00660	MCA0132	GGTACGCTGGTTTCGCCGCT	GGG
gene-MCA_RS00660	MCA0132	GATCAGGGCGATGATGATGA	TGG
gene-MCA_RS00660	MCA0132	TGGTACGCTGGTTTCGCCGC	TGG
gene-MCA_RS00660	MCA0132	CGCTGGTTTCGCCGCTGGGT	CGG
gene-MCA_RS00660	MCA0132	TGGCACTCACTCCGACCCAG	CGG
gene-MCA_RS00660	MCA0132	GAACGGCACGATGCAGATCA	GGG
gene-MCA_RS00660	MCA0132	CGCCCATCACCCACTGCGGA	TGG
gene-MCA_RS00660	MCA0132	AAATACCAGGCCGCGGCGAA	CGG
gene-MCA_RS00660	MCA0132	CATCACCCACTGCGGATGGC	GGG
gene-MCA_RS00660	MCA0132	CGAACGGCACGATGCAGATC	AGG
gene-MCA_RS00660	MCA0132	CGGATGGCGGGCGAAATACC	AGG
gene-MCA_RS00665	MCA0133	TTCCTCCGTATCGCCGACGC	CGG
gene-MCA_RS00665	MCA0133	TCAGTAGCGCGCCGAACAGG	AGG
gene-MCA_RS00665	MCA0133	CTGTTCGGCGCGCTACTGAT	CGG
gene-MCA_RS00665	MCA0133	CGATCAGTAGCGCGCCGAAC	AGG
gene-MCA_RS00665	MCA0133	CTCGGTCTGATCCTCCTGTT	CGG
gene-MCA_RS00665	MCA0133	CATCGCGGCGGACTGCTCGT	CGG
gene-MCA_RS00665	MCA0133	GAAGTGGCTGTGGCTGGGCT	GGG
gene-MCA_RS00665	MCA0133	GACGGGTGCGCCGTAACAGC	CGG
gene-MCA_RS00665	MCA0133	CGAGCAGTCCGCCGCGATGA	TGG
gene-MCA_RS00665	MCA0133	GCGCTGAAGTGGCTGTGGCT	GGG
gene-MCA_RS00665	MCA0133	CATACTGGCGTTGGTCCTGA	TGG
gene-MCA_RS00665	MCA0133	TCCGGTGAACAGGTGTGCGG	CGG
gene-MCA_RS00665	MCA0133	GCAAGGCGCTGAAGTGGCTG	TGG
gene-MCA_RS00665	MCA0133	GGCCATGATTGGGTGGCTGC	CGG
gene-MCA_RS00665	MCA0133	GGCTGGGTTCACCGGTATCT	CGG
gene-MCA_RS00670	MCA0134	GTGGAAGCTGACGTCGTGCA	GGG
gene-MCA_RS00670	MCA0134	TGCAGGGCTTCACCAAACTC	GGG
gene-MCA_RS00670	MCA0134	TGTGGAAGCTGACGTCGTGC	AGG
gene-MCA_RS00670	MCA0134	GTGCAGGGCTTCACCAAACT	CGG
gene-MCA_RS00670	MCA0134	TACAAGCGTTATCCCGAGTT	TGG
gene-MCA_RS00670	MCA0134	ACGACGTCAGCTTCCACATC	GGG
gene-MCA_RS00670	MCA0134	CTTGCCGGCTCCCGAATGGC	CGG
gene-MCA_RS00670	MCA0134	CTCACCGGCCATTCGGGAGC	CGG
gene-MCA_RS00670	MCA0134	TCCACATCGGGCGCGGCGAA	CGG
gene-MCA_RS00670	MCA0134	GGCGAACGGGTGTTCCTCAC	CGG
gene-MCA_RS00670	MCA0134	CACGACGTCAGCTTCCACAT	CGG
gene-MCA_RS00670	MCA0134	TGCTCTTGCCGGCTCCCGAA	TGG
gene-MCA_RS00670	MCA0134	GTCAGCTTCCACATCGGGCG	CGG
gene-MCA_RS00670	MCA0134	CTTGAGCAGGGTGCTCTTGC	CGG
gene-MCA_RS00670	MCA0134	GGTGTTCCTCACCGGCCATT	CGG
gene-MCA_RS00675	MCA0135	GCGCCGGCGTGCTCAGCGGT	GGG
gene-MCA_RS00675	MCA0135	GGGGCGGCACGTCTGCGGCC	CGG
gene-MCA_RS00675	MCA0135	CGCCCCACCGCTGAGCACGC	CGG
gene-MCA_RS00675	MCA0135	GCGGTGGGGCGGCACGTCTG	CGG
gene-MCA_RS00675	MCA0135	GGCAGCGCCGGCGTGCTCAG	CGG
gene-MCA_RS00675	MCA0135	AAACCAAGTAGCTCTGCAGC	CGG
gene-MCA_RS00675	MCA0135	CGACCGGCTGCAGAGCTACT	TGG
gene-MCA_RS00675	MCA0135	TAGCTCTGCAGCCGGTCGAC	CGG
gene-MCA_RS00675	MCA0135	TGCAGCCGGTCGACCGGACT	CGG
gene-MCA_RS00675	MCA0135	AGCGCCGGCGTGCTCAGCGG	TGG
gene-MCA_RS00675	MCA0135	AGTGTGAGTGCCATGGCGAA	AGG
gene-MCA_RS00675	MCA0135	GCGCCTCCTTGGCGGTATGC	AGG
gene-MCA_RS00675	MCA0135	CTTGGTCATCGCCGCCACGC	TGG
gene-MCA_RS00675	MCA0135	ATACCGCCAAGGAGGCGCTG	CGG
gene-MCA_RS00675	MCA0135	GCACCTGCATACCGCCAAGG	AGG
gene-MCA_RS00680	MCA0136	CTCCCGACCCATTTGCCGCT	GGG
gene-MCA_RS00680	MCA0136	TCCCGACCCATTTGCCGCTG	GGG
gene-MCA_RS00680	MCA0136	TCTCCCGACCCATTTGCCGC	TGG
gene-MCA_RS00680	MCA0136	GATGGACCCCAGCGGCAAAT	GGG
gene-MCA_RS00680	MCA0136	CGATGGACCCCAGCGGCAAA	TGG
gene-MCA_RS00680	MCA0136	CGCGGCGAAATAATCGTCGA	TGG
gene-MCA_RS00680	MCA0136	TCCTCATCGGCATCCAGCCG	CGG
gene-MCA_RS00680	MCA0136	GACCCCAGCGGCAAATGGGT	CGG
gene-MCA_RS00680	MCA0136	CCGCGGCAGACGGTTCACCG	CGG
gene-MCA_RS00680	MCA0136	TAATCGTCGATGGACCCCAG	CGG
gene-MCA_RS00680	MCA0136	CCTCCAGATCCTGCTCGTCA	CGG
gene-MCA_RS00680	MCA0136	CGCCAGTTCCCGTTCCTCAT	CGG
gene-MCA_RS00680	MCA0136	GATTCGCCAACACCAAGCGC	CGG
gene-MCA_RS00680	MCA0136	GATCCGTTTCCGTGACGAGC	AGG
gene-MCA_RS00680	MCA0136	GATCCTGCTCGTCACGGAAA	CGG
gene-MCA_RS00685	MCA0137	GACTCAGTTGAAATATCCGC	GGG
gene-MCA_RS00685	MCA0137	AATTCGAAGCTGAATTCCCG	CGG
gene-MCA_RS00685	MCA0137	AGACTCAGTTGAAATATCCG	CGG
gene-MCA_RS00685	MCA0137	GCTTGGTCAGCGTGCGTCGC	AGG
gene-MCA_RS00685	MCA0137	CAGGTTCTCCGTCGCCTCTT	CGG
gene-MCA_RS00685	MCA0137	GTCGCCTCTTCGGTTTTCGG	CGG
gene-MCA_RS00685	MCA0137	TCCGTCGCCTCTTCGGTTTT	CGG
gene-MCA_RS00685	MCA0137	GCCGAAAACCGAAGAGGCGA	CGG
gene-MCA_RS00685	MCA0137	CTTTCCGCCGAAAACCGAAG	AGG
gene-MCA_RS00685	MCA0137	TGCTCCGTGACCTTCGGCGC	AGG
gene-MCA_RS00685	MCA0137	GAGCAGAAGCGCGGCTTGAG	CGG
gene-MCA_RS00685	MCA0137	AAGGTCACGGAGCAGAAGCG	CGG
gene-MCA_RS00685	MCA0137	TCCGTGACCTTCGGCGCAGG	CGG
gene-MCA_RS00685	MCA0137	CGGCTTGAGCGGCGCGAGCT	TGG
gene-MCA_RS00685	MCA0137	CGCTTCTGCTCCGTGACCTT	CGG
gene-MCA_RS00690	MCA0138	CGCATCATTCGACGACCACA	AGG
gene-MCA_RS00690	MCA0138	CGATCTCTCCCTGGCCGGCT	GGG
gene-MCA_RS00690	MCA0138	CTTGTGGTCGTCGAATGATG	CGG
gene-MCA_RS00690	MCA0138	CAAGGTCGCCGATCTCTCCC	TGG
gene-MCA_RS00690	MCA0138	GTCGCCGATCTCTCCCTGGC	CGG
gene-MCA_RS00690	MCA0138	GAGGCCCGGCATTTCGGTCT	CGG
gene-MCA_RS00690	MCA0138	CCAGCCGGCCAGGGAGAGAT	CGG
gene-MCA_RS00690	MCA0138	GAGCGGCCCGGTATTCCTCG	CGG
gene-MCA_RS00690	MCA0138	GACCGAAATGCCGGGCCTCA	TGG
gene-MCA_RS00690	MCA0138	ATTCCTCGCGGATCGCCATG	AGG
gene-MCA_RS00690	MCA0138	ATCGAGACCTTGGTGGCCCT	CGG
gene-MCA_RS00690	MCA0138	CATCGCCGAGACCGAAATGC	CGG
gene-MCA_RS00690	MCA0138	TGTGGAGGCTCCCGGCGATG	CGG
gene-MCA_RS00690	MCA0138	CCACATGACCATCCAGACCG	CGG
gene-MCA_RS00690	MCA0138	TGGCGATCCGCGAGGAATAC	CGG
gene-MCA_RS00695	MCA0139	ACTTCGGAGTCCGTCTCCGA	AGG
gene-MCA_RS00695	MCA0139	CCTGGTCCGCGATCTTGTCG	GGG
gene-MCA_RS00695	MCA0139	ACCTGGTCCGCGATCTTGTC	GGG
gene-MCA_RS00695	MCA0139	CAACTCTTTCATCTTCACTT	CGG
[truncated: 43,399 more rows]

## Sheet: sT3. sgRNA Count
#id1	id2	SerialNo.	No.Selected
gene-MCA_RS00005	MCA0001	1	15
gene-MCA_RS00010	MCA0002	2	15
gene-MCA_RS00015	MCA0003	3	15
gene-MCA_RS00020	MCA0004	4	15
gene-MCA_RS00025	MCA0005	5	15
gene-MCA_RS00030	MCA0006	6	15
gene-MCA_RS00035	MCA0007	7	15
gene-MCA_RS00040	MCA0008	8	15
gene-MCA_RS00045	MCA0009	9	15
gene-MCA_RS00050	MCA0010	10	15
gene-MCA_RS00055	MCA0011	11	15
gene-MCA_RS00060	MCA0012	12	15
gene-MCA_RS00065	MCA0013	13	15
gene-MCA_RS00070	MCA0014	14	15
gene-MCA_RS00075	MCA0015	15	15
gene-MCA_RS00080	MCA0016	16	15
gene-MCA_RS00085	MCA0017	17	15
gene-MCA_RS00090	MCA0018	18	15
gene-MCA_RS00095	MCA0019	19	15
gene-MCA_RS00100	MCA0020	20	15
gene-MCA_RS00105	MCA0021	21	15
gene-MCA_RS00110	MCA0022	22	15
gene-MCA_RS00115	MCA0023	23	15
gene-MCA_RS00120	MCA0024	24	15
gene-MCA_RS00125	MCA0025	25	15
gene-MCA_RS00130	MCA0026	26	15
gene-MCA_RS00135	MCA0027	27	15
gene-MCA_RS00140	MCA0028	28	15
gene-MCA_RS00145	MCA0029	29	15
gene-MCA_RS00150	MCA0030	30	15
gene-MCA_RS16365	gene-MCA_RS16365	31	15
gene-MCA_RS00165	MCA0033	32	15
gene-MCA_RS00170	MCA0034	33	15
gene-MCA_RS16370	MCA0035	34	15
gene-MCA_RS00180	MCA0036	35	15
gene-MCA_RS16695	gene-MCA_RS16695	36	15
gene-MCA_RS00185	MCA0037	37	15
gene-MCA_RS00190	MCA0038	38	15
gene-MCA_RS00195	MCA0039	39	15
gene-MCA_RS00200	MCA0040	40	15
gene-MCA_RS00205	MCA0041	41	15
gene-MCA_RS00210	MCA0042	42	15
gene-MCA_RS00215	MCA0043	43	15
gene-MCA_RS00220	MCA0044	44	15
gene-MCA_RS00225	MCA0045	45	15
gene-MCA_RS00230	MCA0046	46	15
gene-MCA_RS00235	MCA0047	47	15
gene-MCA_RS00240	MCA0048	48	15
gene-MCA_RS00245	MCA0049	49	15
gene-MCA_RS00250	MCA0050	50	0
gene-MCA_RS00255	MCA0051	51	15
gene-MCA_RS00260	MCA0052	52	15
gene-MCA_RS00265	MCA0053	53	15
gene-MCA_RS00270	MCA0054	54	15
gene-MCA_RS00275	MCA0055	55	15
gene-MCA_RS00280	MCA0056	56	15
gene-MCA_RS00285	MCA0057	57	15
gene-MCA_RS00290	MCA0058	58	15
gene-MCA_RS00295	MCA0059	59	15
gene-MCA_RS00300	MCA0060	60	15
gene-MCA_RS00305	MCA0061	61	15
gene-MCA_RS00310	MCA0062	62	15
gene-MCA_RS00315	MCA0063	63	15
gene-MCA_RS00320	MCA0064	64	15
gene-MCA_RS00325	MCA0065	65	15
gene-MCA_RS00330	MCA0066	66	15
gene-MCA_RS00335	MCA0067	67	15
gene-MCA_RS00340	MCA0068	68	15
gene-MCA_RS00345	MCA0069	69	15
gene-MCA_RS00350	MCA0070	70	15
gene-MCA_RS00355	MCA0071	71	15
gene-MCA_RS00360	MCA0072	72	15
gene-MCA_RS00365	MCA0073	73	15
gene-MCA_RS00370	MCA0074	74	15
gene-MCA_RS00375	MCA0075	75	15
gene-MCA_RS00380	MCA0076	76	15
gene-MCA_RS00385	MCA0077	77	15
gene-MCA_RS00390	gene-MCA_RS00390	78	15
gene-MCA_RS00395	MCA0079	79	15
gene-MCA_RS00400	MCA0080	80	15
gene-MCA_RS00405	MCA0081	81	15
gene-MCA_RS00410	MCA0082	82	15
gene-MCA_RS00415	MCA0083	83	15
gene-MCA_RS00420	MCA0084	84	15
gene-MCA_RS00425	MCA0085	85	15
gene-MCA_RS00430	MCA0086	86	15
gene-MCA_RS00435	MCA0087	87	15
gene-MCA_RS00440	MCA0088	88	15
gene-MCA_RS00445	MCA0089	89	15
gene-MCA_RS00450	MCA0090	90	15
gene-MCA_RS00455	MCA0091	91	15
gene-MCA_RS00460	MCA0092	92	15
gene-MCA_RS00465	MCA0093	93	15
gene-MCA_RS00470	MCA0094	94	15
gene-MCA_RS00475	MCA0095	95	15
gene-MCA_RS00480	MCA0096	96	15
gene-MCA_RS00485	MCA0097	97	15
gene-MCA_RS00490	MCA0098	98	15
gene-MCA_RS00495	MCA0099	99	15
gene-MCA_RS00500	MCA0100	100	15
gene-MCA_RS00505	MCA0101	101	15
gene-MCA_RS00510	MCA0102	102	15
gene-MCA_RS00515	MCA0103	103	15
gene-MCA_RS00520	MCA0104	104	15
gene-MCA_RS00525	MCA0105	105	15
gene-MCA_RS00530	MCA0106	106	15
gene-MCA_RS00535	MCA0107	107	15
gene-MCA_RS00540	MCA0108	108	15
gene-MCA_RS00545	MCA0109	109	15
gene-MCA_RS00550	MCA0110	110	15
gene-MCA_RS00555	MCA0111	111	15
gene-MCA_RS00560	MCA0112	112	15
gene-MCA_RS00565	MCA0113	113	15
gene-MCA_RS00570	MCA0114	114	15
gene-MCA_RS00575	MCA0115	115	15
gene-MCA_RS00580	MCA0116	116	15
gene-MCA_RS00585	MCA0117	117	15
gene-MCA_RS00590	MCA0118	118	15
gene-MCA_RS00595	MCA0119	119	15
gene-MCA_RS00600	MCA0120	120	15
gene-MCA_RS00605	MCA0121	121	15
gene-MCA_RS00610	MCA0122	122	15
gene-MCA_RS00620	MCA0124	123	15
gene-MCA_RS00625	gene-MCA_RS00625	124	15
gene-MCA_RS00630	MCA0126	125	15
gene-MCA_RS00635	MCA0127	126	15
gene-MCA_RS00640	MCA0128	127	15
gene-MCA_RS00645	MCA0129	128	15
gene-MCA_RS00650	MCA0130	129	15
gene-MCA_RS00655	MCA0131	130	15
gene-MCA_RS00660	MCA0132	131	15
gene-MCA_RS00665	MCA0133	132	15
gene-MCA_RS00670	MCA0134	133	15
gene-MCA_RS00675	MCA0135	134	15
gene-MCA_RS00680	MCA0136	135	15
gene-MCA_RS00685	MCA0137	136	15
gene-MCA_RS00690	MCA0138	137	15
gene-MCA_RS00695	MCA0139	138	15
gene-MCA_RS00700	MCA0140	139	15
gene-MCA_RS00705	MCA0141	140	15
gene-MCA_RS00710	MCA0142	141	15
gene-MCA_RS00715	MCA0143	142	15
gene-MCA_RS00720	gene-MCA_RS00720	143	15
gene-MCA_RS00725	MCA0145	144	15
gene-MCA_RS15500	MCA0146	145	15
gene-MCA_RS00735	MCA0147	146	15
gene-MCA_RS00740	MCA0148	147	15
gene-MCA_RS00745	MCA0149	148	15
gene-MCA_RS00750	MCA0150	149	15
gene-MCA_RS00755	MCA0151	150	15
gene-MCA_RS00760	MCA0152	151	15
gene-MCA_RS00765	MCA0153	152	15
gene-MCA_RS00770	MCA0154	153	15
gene-MCA_RS00775	MCA0155	154	15
gene-MCA_RS00780	gene-MCA_RS00780	155	15
gene-MCA_RS00785	gene-MCA_RS00785	156	15
gene-MCA_RS00790	MCA0157	157	15
gene-MCA_RS00795	MCA0158	158	15
gene-MCA_RS00800	MCA0159	159	15
gene-MCA_RS00805	MCA0160	160	15
gene-MCA_RS00810	MCA0161	161	15
gene-MCA_RS00815	MCA0162	162	15
gene-MCA_RS00820	MCA0163	163	15
gene-MCA_RS00825	MCA0164	164	15
gene-MCA_RS00830	MCA0165	165	15
gene-MCA_RS00835	MCA0166	166	15
gene-MCA_RS00840	MCA0167	167	15
gene-MCA_RS00845	MCA0168	168	15
gene-MCA_RS00850	MCA0169	169	15
gene-MCA_RS00855	MCA0170	170	15
gene-MCA_RS00860	MCA0171	171	15
gene-MCA_RS00865	MCA0172	172	15
gene-MCA_RS00870	MCA0173	173	15
gene-MCA_RS00875	MCA0174	174	15
gene-MCA_RS16180	MCA0175	175	15
gene-MCA_RS00880	MCA0176	176	15
gene-MCA_RS00885	MCA0177	177	15
gene-MCA_RS00890	MCA0178	178	15
gene-MCA_RS00895	gene-MCA_RS00895	179	15
gene-MCA_RS00900	gene-MCA_RS00900	180	15
gene-MCA_RS00905	MCA0181	181	15
gene-MCA_RS00910	MCA0182	182	15
gene-MCA_RS00915	MCA0183	183	15
gene-MCA_RS00920	MCA0184	184	15
gene-MCA_RS00925	MCA0185	185	15
gene-MCA_RS00930	MCA0186	186	15
gene-MCA_RS00935	MCA0187	187	15
gene-MCA_RS00940	MCA0188	188	15
gene-MCA_RS00950	gene-MCA_RS00950	190	15
gene-MCA_RS16185	gene-MCA_RS16185	191	15
gene-MCA_RS00955	gene-MCA_RS00955	192	15
gene-MCA_RS00960	MCA0193	193	15
gene-MCA_RS00965	MCA0195	194	15
gene-MCA_RS00970	MCA0196	195	15
gene-MCA_RS00975	MCA0197	196	15
gene-MCA_RS00980	MCA0198	197	15
gene-MCA_RS00985	MCA0199	198	15
gene-MCA_RS00990	MCA0200	199	15
gene-MCA_RS00995	MCA0201	200	15
gene-MCA_RS01000	MCA0202	201	15
gene-MCA_RS01005	MCA0204	202	15
gene-MCA_RS01010	MCA0205	203	15
gene-MCA_RS01015	MCA0206	204	15
gene-MCA_RS01020	MCA0207	205	15
gene-MCA_RS01025	MCA0208	206	15
gene-MCA_RS01030	MCA0209	207	15
gene-MCA_RS01035	MCA0210	208	15
gene-MCA_RS01040	MCA0211	209	15
gene-MCA_RS01045	MCA0212	210	15
gene-MCA_RS01050	MCA0213	211	15
gene-MCA_RS01055	MCA0214	212	15
gene-MCA_RS01060	MCA0215	213	15
gene-MCA_RS01065	MCA0216	214	15
gene-MCA_RS01070	MCA0217	215	15
gene-MCA_RS01075	MCA0218	216	15
gene-MCA_RS01080	MCA0219	217	15
gene-MCA_RS01085	MCA0220	218	15
gene-MCA_RS01090	MCA0221	219	15
gene-MCA_RS01095	MCA0222	220	15
gene-MCA_RS01100	MCA0223	221	15
gene-MCA_RS01105	MCA0224	222	15
gene-MCA_RS01110	MCA0225	223	15
gene-MCA_RS01115	MCA0226	224	15
gene-MCA_RS01120	MCA0227	225	15
gene-MCA_RS01125	MCA0228	226	15
gene-MCA_RS01130	MCA0229	227	15
gene-MCA_RS01135	MCA0230	228	15
gene-MCA_RS01140	MCA0231	229	15
gene-MCA_RS01145	MCA0232	230	15
gene-MCA_RS01150	MCA0233	231	15
gene-MCA_RS01155	MCA0234	232	15
gene-MCA_RS01160	MCA0235	233	15
gene-MCA_RS01165	MCA0236	234	15
gene-MCA_RS01170	MCA0237	235	15
gene-MCA_RS01175	MCA0238	236	15
gene-MCA_RS01180	MCA0239	237	15
gene-MCA_RS01185	MCA0240	238	15
gene-MCA_RS01190	MCA0241	239	15
gene-MCA_RS01195	MCA0242	240	15
gene-MCA_RS01200	MCA0243	241	15
gene-MCA_RS01205	gene-MCA_RS01205	242	15
gene-MCA_RS01210	MCA0246	243	15
gene-MCA_RS01215	MCA0247	244	15
gene-MCA_RS01220	MCA0248	245	15
gene-MCA_RS01225	MCA0249	246	15
gene-MCA_RS01230	MCA0250	247	15
gene-MCA_RS01235	MCA0251	248	15
gene-MCA_RS01240	MCA0252	249	15
gene-MCA_RS01245	MCA0253	250	15
gene-MCA_RS01250	MCA0254	251	15
gene-MCA_RS01255	MCA0255	252	15
gene-MCA_RS01260	MCA0256	253	15
gene-MCA_RS01265	MCA0257	254	15
gene-MCA_RS01270	MCA0258	255	15
gene-MCA_RS01275	MCA0259	256	15
gene-MCA_RS01280	MCA0260	257	15
gene-MCA_RS01285	MCA0261	258	15
gene-MCA_RS01290	MCA0262	259	15
gene-MCA_RS01295	gene-MCA_RS01295	260	15
gene-MCA_RS01300	MCA0263	261	15
gene-MCA_RS01305	MCA0264	262	15
gene-MCA_RS01310	gene-MCA_RS01310	263	15
gene-MCA_RS01315	MCA0266	264	15
gene-MCA_RS16190	MCA0267	265	15
gene-MCA_RS01320	MCA0268	266	15
gene-MCA_RS16380	MCA0269	267	15
gene-MCA_RS01330	MCA0270	268	15
gene-MCA_RS01335	MCA0271	269	15
gene-MCA_RS15865	MCA0273	270	15
gene-MCA_RS01340	MCA0274	271	15
gene-MCA_RS01345	MCA0275	272	15
gene-MCA_RS01350	MCA0276	273	15
gene-MCA_RS01355	MCA0277	274	15
gene-MCA_RS01360	MCA0278	275	15
gene-MCA_RS01365	MCA0279	276	15
gene-MCA_RS01370	MCA0280	277	15
gene-MCA_RS01375	MCA0281	278	15
gene-MCA_RS01385	MCA0283	279	15
gene-MCA_RS01390	MCA0284	280	15
gene-MCA_RS01395	MCA0285	281	15
gene-MCA_RS01400	MCA0286	282	15
gene-MCA_RS01405	MCA0287	283	15
gene-MCA_RS01415	MCA0288	285	15
gene-MCA_RS01420	MCA0289	286	15
gene-MCA_RS01425	MCA0290	287	15
gene-MCA_RS01430	MCA0291	288	15
gene-MCA_RS01435	MCA0292	289	15
gene-MCA_RS01440	MCA0293	290	15
gene-MCA_RS01445	gene-MCA_RS01445	291	15
gene-MCA_RS01450	MCA0295	292	15
gene-MCA_RS01455	MCA0296	293	15
gene-MCA_RS01460	MCA0297	294	15
gene-MCA_RS01465	MCA0298	295	15
gene-MCA_RS01470	MCA0299	296	15
gene-MCA_RS01475	MCA0300	297	15
gene-MCA_RS01480	MCA0301	298	15
gene-MCA_RS01485	MCA0302	299	15
gene-MCA_RS01490	MCA0303	300	15
gene-MCA_RS01495	MCA0304	301	15
gene-MCA_RS01500	MCA0305	302	15
gene-MCA_RS01505	MCA0306	303	15
gene-MCA_RS01510	MCA0307	304	0
gene-MCA_RS01515	gene-MCA_RS01515	305	15
gene-MCA_RS01520	MCA0309	306	15
gene-MCA_RS01525	MCA0310	307	15
gene-MCA_RS01530	MCA0311	308	15
gene-MCA_RS01535	MCA0312	309	15
gene-MCA_RS01540	MCA0313	310	15
gene-MCA_RS01545	MCA0314	311	15
gene-MCA_RS01550	MCA0315	312	15
gene-MCA_RS01555	MCA0316	313	15
gene-MCA_RS01560	MCA0317	314	15
gene-MCA_RS01565	MCA0318	315	15
gene-MCA_RS01570	gene-MCA_RS01570	316	15
gene-MCA_RS01575	MCA0320	317	15
gene-MCA_RS01580	MCA0321	318	15
gene-MCA_RS01585	MCA0322	319	15
gene-MCA_RS01590	MCA0323	320	15
gene-MCA_RS01595	MCA0324	321	15
gene-MCA_RS01600	MCA0325	322	15
gene-MCA_RS01605	MCA0326	323	15
gene-MCA_RS01610	MCA0327	324	15
gene-MCA_RS01615	MCA0328	325	15
gene-MCA_RS01620	MCA0329	326	15
gene-MCA_RS01625	MCA0330	327	15
gene-MCA_RS01630	MCA0331	328	15
gene-MCA_RS01635	MCA0332	329	15
gene-MCA_RS01640	MCA0333	330	15
gene-MCA_RS01645	MCA0334	331	15
gene-MCA_RS01650	MCA0335	332	15
gene-MCA_RS01655	MCA0336	333	15
gene-MCA_RS01660	MCA0337	334	15
gene-MCA_RS01665	MCA0338	335	15
gene-MCA_RS01670	MCA0339	336	15
gene-MCA_RS01675	MCA0340	337	15
gene-MCA_RS01680	MCA0342	338	15
gene-MCA_RS01685	MCA0343	339	15
gene-MCA_RS01690	MCA0344	340	15
gene-MCA_RS01695	gene-MCA_RS01695	341	15
gene-MCA_RS01700	MCA0345	342	15
gene-MCA_RS01705	MCA0346	343	15
gene-MCA_RS01710	gene-MCA_RS01710	344	15
gene-MCA_RS01715	MCA0348	345	15
gene-MCA_RS01720	MCA0349	346	15
gene-MCA_RS01725	MCA0350	347	15
gene-MCA_RS01730	MCA0351	348	15
gene-MCA_RS01735	MCA0352	349	15
gene-MCA_RS01740	MCA0353	350	15
gene-MCA_RS01745	MCA0354	351	15
gene-MCA_RS01750	MCA0355	352	15
gene-MCA_RS01755	MCA0356	353	15
gene-MCA_RS01760	MCA0357	354	15
gene-MCA_RS01765	MCA0358	355	15
gene-MCA_RS01770	MCA0359	356	15
gene-MCA_RS01775	MCA0360	357	15
gene-MCA_RS01780	MCA0361	358	15
gene-MCA_RS01785	gene-MCA_RS01785	359	15
gene-MCA_RS01790	gene-MCA_RS01790	360	15
gene-MCA_RS01795	MCA0363	361	15
gene-MCA_RS01800	MCA0364	362	15
gene-MCA_RS01805	MCA0365	363	15
gene-MCA_RS01810	MCA0366	364	15
gene-MCA_RS01815	MCA0367	365	15
gene-MCA_RS01820	MCA0368	366	15
gene-MCA_RS01825	MCA0369	367	15
gene-MCA_RS01830	gene-MCA_RS01830	368	15
gene-MCA_RS01835	MCA0370	369	15
gene-MCA_RS01840	MCA0372	370	15
gene-MCA_RS01845	MCA0373	371	15
gene-MCA_RS01850	MCA0374	372	15
gene-MCA_RS01855	MCA0375	373	15
gene-MCA_RS01860	MCA0376	374	15
gene-MCA_RS01865	MCA0377	375	15
gene-MCA_RS01870	MCA0378	376	15
gene-MCA_RS01875	MCA0379	377	15
gene-MCA_RS01880	MCA0380	378	15
gene-MCA_RS01885	MCA0381	379	15
gene-MCA_RS01890	MCA0382	380	15
gene-MCA_RS01895	MCA0383	381	15
gene-MCA_RS01905	MCA0385	382	15
gene-MCA_RS01910	MCA0386	383	15
gene-MCA_RS01915	MCA0387	384	15
gene-MCA_RS01920	MCA0388	385	15
gene-MCA_RS01925	MCA0389	386	15
gene-MCA_RS01930	MCA0390	387	15
gene-MCA_RS01935	MCA0391	388	15
gene-MCA_RS01945	MCA0392	390	15
gene-MCA_RS01950	MCA0393	391	15
gene-MCA_RS01955	MCA0394	392	15
gene-MCA_RS01960	MCA0395	393	15
gene-MCA_RS01965	MCA0396	394	15
gene-MCA_RS01970	MCA0397	395	15
gene-MCA_RS01975	MCA0398	396	15
gene-MCA_RS01980	MCA0399	397	15
gene-MCA_RS01985	MCA0400	398	15
gene-MCA_RS01990	MCA0401	399	15
gene-MCA_RS01995	MCA0402	400	15
gene-MCA_RS02000	MCA0403	401	15
gene-MCA_RS02005	MCA0404	402	15
gene-MCA_RS02010	MCA0405	403	15
gene-MCA_RS02015	MCA0406	404	15
gene-MCA_RS02020	MCA0407	405	15
gene-MCA_RS02025	MCA0408	406	15
gene-MCA_RS02030	MCA0409	407	15
gene-MCA_RS02035	MCA0410	408	15
gene-MCA_RS02040	MCA0411	409	15
gene-MCA_RS02045	MCA0412	410	15
gene-MCA_RS02050	MCA0413	411	15
gene-MCA_RS02055	MCA0414	412	15
gene-MCA_RS02060	MCA0415	413	15
gene-MCA_RS02065	MCA0416	414	15
gene-MCA_RS02070	MCA0417	415	15
gene-MCA_RS02075	MCA0418	416	15
gene-MCA_RS02080	MCA0419	417	15
gene-MCA_RS02085	MCA0420	418	15
gene-MCA_RS02090	MCA0421	419	15
gene-MCA_RS02095	MCA0423	420	15
gene-MCA_RS02100	MCA0424	421	15
gene-MCA_RS02105	MCA0425	422	15
gene-MCA_RS02110	MCA0426	423	15
gene-MCA_RS02115	MCA0427	424	15
gene-MCA_RS02120	MCA0428	425	15
gene-MCA_RS02125	gene-MCA_RS02125	426	15
gene-MCA_RS02130	gene-MCA_RS02130	427	15
gene-MCA_RS02135	MCA0430	428	15
gene-MCA_RS02140	MCA0431	429	15
gene-MCA_RS02145	MCA0432	430	15
gene-MCA_RS02150	MCA0433	431	15
gene-MCA_RS02155	MCA0434	432	15
gene-MCA_RS02160	MCA0435	433	15
gene-MCA_RS02165	MCA0436	434	15
gene-MCA_RS02170	MCA0437	435	15
gene-MCA_RS02175	MCA0438	436	15
gene-MCA_RS02180	MCA0439	437	15
gene-MCA_RS02185	MCA0440	438	15
gene-MCA_RS02190	MCA0441	439	15
gene-MCA_RS02195	MCA0442	440	15
gene-MCA_RS02200	MCA0443	441	15
gene-MCA_RS02205	MCA0444	442	15
gene-MCA_RS02210	gene-MCA_RS02210	443	15
gene-MCA_RS02215	gene-MCA_RS02215	444	15
gene-MCA_RS02220	MCA0447	445	15
gene-MCA_RS02225	MCA0448	446	15
gene-MCA_RS02230	MCA0449	447	15
gene-MCA_RS02235	MCA0450	448	15
gene-MCA_RS02240	MCA0451	449	15
gene-MCA_RS02245	MCA0452	450	15
gene-MCA_RS02250	MCA0453	451	15
gene-MCA_RS02255	gene-MCA_RS02255	452	15
gene-MCA_RS02260	MCA0454	453	15
gene-MCA_RS02265	gene-MCA_RS02265	454	15
gene-MCA_RS02270	gene-MCA_RS02270	455	15
gene-MCA_RS02275	MCA0456	456	15
gene-MCA_RS02280	MCA0457	457	15
gene-MCA_RS02285	MCA0458	458	15
gene-MCA_RS02290	MCA0459	459	15
gene-MCA_RS02295	MCA0460	460	15
gene-MCA_RS02300	MCA0461	461	15
gene-MCA_RS02305	MCA0462	462	15
gene-MCA_RS02310	MCA0463	463	15
gene-MCA_RS02315	MCA0464	464	15
gene-MCA_RS02320	MCA0465	465	15
gene-MCA_RS16385	MCA0466	466	15
gene-MCA_RS02330	MCA0467	467	15
gene-MCA_RS02335	MCA0468	468	15
gene-MCA_RS02340	MCA0469	469	15
gene-MCA_RS02345	MCA0470	470	15
gene-MCA_RS02350	MCA0471	471	15
gene-MCA_RS02355	MCA0472	472	15
gene-MCA_RS16390	MCA0473	473	15
gene-MCA_RS16395	gene-MCA_RS16395	474	15
gene-MCA_RS02365	MCA0474	475	15
gene-MCA_RS02370	MCA0476	476	15
gene-MCA_RS02375	MCA0477	477	15
gene-MCA_RS02380	MCA0478	478	15
gene-MCA_RS15880	gene-MCA_RS15880	479	15
gene-MCA_RS16400	gene-MCA_RS16400	480	15
gene-MCA_RS15525	MCA0482	481	15
gene-MCA_RS15885	gene-MCA_RS15885	482	15
gene-MCA_RS15300	MCA0484	483	15
gene-MCA_RS02405	MCA0485	484	15
gene-MCA_RS02410	MCA0486	485	15
gene-MCA_RS02415	MCA0488	486	15
gene-MCA_RS02420	MCA0489	487	15
gene-MCA_RS02425	MCA0490	488	15
gene-MCA_RS02430	MCA0491	489	15
gene-MCA_RS16195	gene-MCA_RS16195	490	15
gene-MCA_RS15890	gene-MCA_RS15890	491	15
gene-MCA_RS02435	MCA0496	492	15
gene-MCA_RS02440	MCA0497	493	15
gene-MCA_RS02445	MCA0498	494	15
gene-MCA_RS02450	MCA0499	495	15
gene-MCA_RS02455	gene-MCA_RS02455	496	15
gene-MCA_RS16405	MCA0503	497	15
gene-MCA_RS02460	MCA0504	498	15
gene-MCA_RS02465	MCA0505	499	15
gene-MCA_RS02490	MCA0507	504	15
gene-MCA_RS02495	MCA0508	505	15
gene-MCA_RS02500	MCA0509	506	15
gene-MCA_RS02505	MCA0510	507	15
gene-MCA_RS02510	MCA0511	508	15
gene-MCA_RS02515	MCA0512	509	15
gene-MCA_RS02520	MCA0513	510	15
gene-MCA_RS02525	MCA0514	511	15
gene-MCA_RS02530	MCA0515	512	15
gene-MCA_RS02535	MCA0516	513	15
gene-MCA_RS02540	MCA0517	514	15
gene-MCA_RS02545	MCA0518	515	15
gene-MCA_RS02550	MCA0519	516	15
gene-MCA_RS02555	MCA0520	517	15
gene-MCA_RS02560	MCA0521	518	15
gene-MCA_RS02565	MCA0522	519	15
gene-MCA_RS02570	MCA0523	520	15
gene-MCA_RS02575	MCA0524	521	15
gene-MCA_RS02580	MCA0525	522	15
gene-MCA_RS02585	MCA0526	523	15
gene-MCA_RS02590	MCA0527	524	15
gene-MCA_RS02600	MCA0528	526	15
gene-MCA_RS02605	MCA0529	527	15
gene-MCA_RS02610	MCA0530	528	15
gene-MCA_RS02615	MCA0531	529	15
gene-MCA_RS02620	MCA0532	530	15
gene-MCA_RS02635	MCA0533	533	15
gene-MCA_RS02640	MCA0534	534	15
gene-MCA_RS02645	MCA0535	535	15
gene-MCA_RS16410	gene-MCA_RS16410	536	15
gene-MCA_RS02655	MCA0537	537	15
gene-MCA_RS02660	MCA0538	538	15
gene-MCA_RS02665	MCA0539	539	15
gene-MCA_RS02670	MCA0540	540	15
gene-MCA_RS02675	MCA0541	541	15
gene-MCA_RS02680	MCA0542	542	15
gene-MCA_RS02685	gene-MCA_RS02685	543	15
gene-MCA_RS02690	MCA0544	544	15
gene-MCA_RS02695	MCA0545	545	15
gene-MCA_RS02700	MCA0546	546	15
gene-MCA_RS02705	MCA0547	547	15
gene-MCA_RS02710	MCA0548	548	15
gene-MCA_RS02715	MCA0549	549	15
gene-MCA_RS16620	MCA0550	550	15
gene-MCA_RS02730	MCA0551	551	15
gene-MCA_RS02735	MCA0552	552	15
gene-MCA_RS16200	gene-MCA_RS16200	553	15
gene-MCA_RS15555	gene-MCA_RS15555	554	15
gene-MCA_RS02740	MCA0553	555	15
gene-MCA_RS02745	MCA0554	556	15
gene-MCA_RS02750	MCA0555	557	15
gene-MCA_RS02755	gene-MCA_RS02755	558	15
gene-MCA_RS02760	MCA0557	559	15
gene-MCA_RS02765	MCA0558	560	15
gene-MCA_RS02770	gene-MCA_RS02770	561	15
gene-MCA_RS02775	MCA0559	562	15
gene-MCA_RS02780	MCA0560	563	15
gene-MCA_RS02785	MCA0561	564	15
gene-MCA_RS02790	MCA0562	565	15
gene-MCA_RS02795	MCA0563	566	15
gene-MCA_RS02800	MCA0564	567	15
gene-MCA_RS02805	MCA0565	568	15
gene-MCA_RS02810	MCA0566	569	15
gene-MCA_RS02815	MCA0567	570	15
gene-MCA_RS02820	MCA0568	571	15
gene-MCA_RS02825	MCA0569	572	15
gene-MCA_RS02830	MCA0570	573	15
gene-MCA_RS02835	MCA0571	574	15
gene-MCA_RS02840	MCA0572	575	15
gene-MCA_RS02845	MCA0573	576	15
gene-MCA_RS02850	MCA0574	577	15
gene-MCA_RS02855	MCA0575	578	15
gene-MCA_RS02860	MCA0576	579	15
gene-MCA_RS02865	MCA0577	580	15
gene-MCA_RS15560	gene-MCA_RS15560	582	15
gene-MCA_RS02880	MCA0580	583	15
gene-MCA_RS02885	MCA0581	584	15
gene-MCA_RS02890	MCA0583	585	15
gene-MCA_RS02895	MCA0584	586	15
gene-MCA_RS02900	MCA0585	587	15
gene-MCA_RS02905	MCA0586	588	15
gene-MCA_RS02910	MCA0587	589	15
gene-MCA_RS02915	gene-MCA_RS02915	590	15
gene-MCA_RS02920	MCA0588	591	15
gene-MCA_RS02925	MCA0589	592	15
gene-MCA_RS02930	MCA0590	593	15
gene-MCA_RS02935	MCA0591	594	15
gene-MCA_RS02940	MCA0592	595	15
gene-MCA_RS02945	MCA0593	596	15
gene-MCA_RS02950	MCA0594	597	15
gene-MCA_RS02955	MCA0595	598	15
gene-MCA_RS02960	MCA0596	599	15
gene-MCA_RS02965	MCA0597	600	15
gene-MCA_RS02970	MCA0598	601	15
gene-MCA_RS02975	MCA0599	602	15
gene-MCA_RS02980	MCA0600	603	15
gene-MCA_RS02985	MCA0601	604	15
gene-MCA_RS02990	MCA0602	605	15
gene-MCA_RS02995	MCA0603	606	15
gene-MCA_RS03000	MCA0604	607	15
gene-MCA_RS03005	MCA0605	608	15
gene-MCA_RS03010	MCA0606	609	15
gene-MCA_RS03015	MCA0607	610	15
gene-MCA_RS03020	MCA0608	611	15
gene-MCA_RS03025	MCA0609	612	15
gene-MCA_RS03030	MCA0610	613	15
gene-MCA_RS03035	MCA0611	614	15
gene-MCA_RS03040	MCA0612	615	15
gene-MCA_RS03045	MCA0613	616	15
gene-MCA_RS03050	MCA0615	617	15
gene-MCA_RS03055	MCA0616	618	15
gene-MCA_RS15905	gene-MCA_RS15905	619	15
gene-MCA_RS03070	MCA0618	620	15
gene-MCA_RS03075	MCA0619	621	15
gene-MCA_RS03080	MCA0620	622	15
gene-MCA_RS03085	MCA0621	623	15
gene-MCA_RS03090	MCA0622	624	15
gene-MCA_RS03095	MCA0623	625	15
gene-MCA_RS03100	MCA0624	626	15
gene-MCA_RS03105	MCA0625	627	15
gene-MCA_RS03110	MCA0626	628	15
gene-MCA_RS03115	gene-MCA_RS03115	629	15
gene-MCA_RS03120	MCA0628	630	15
gene-MCA_RS03125	MCA0629	631	15
gene-MCA_RS03130	MCA0630	632	15
gene-MCA_RS03135	MCA0631	633	15
gene-MCA_RS03140	MCA0632	634	15
gene-MCA_RS03145	MCA0633	635	15
gene-MCA_RS03150	MCA0634	636	15
gene-MCA_RS03155	MCA0635	637	15
gene-MCA_RS03160	MCA0636	638	15
gene-MCA_RS03165	MCA0637	639	15
gene-MCA_RS03170	MCA0638	640	15
gene-MCA_RS03175	MCA0639	641	15
gene-MCA_RS15910	MCA0641	643	15
gene-MCA_RS16205	gene-MCA_RS16205	644	15
gene-MCA_RS03190	gene-MCA_RS03190	645	15
gene-MCA_RS03195	MCA0644	646	15
gene-MCA_RS03200	MCA0645	647	15
gene-MCA_RS16210	MCA0646	648	15
gene-MCA_RS03205	MCA0647	649	15
gene-MCA_RS03210	gene-MCA_RS03210	650	15
gene-MCA_RS16415	gene-MCA_RS16415	651	15
gene-MCA_RS03220	MCA0650	652	15
gene-MCA_RS03225	MCA0651	653	15
gene-MCA_RS03230	MCA0652	654	15
gene-MCA_RS15570	MCA0653	655	15
gene-MCA_RS03235	MCA0654	656	15
gene-MCA_RS03240	MCA0655	657	15
gene-MCA_RS03245	MCA0656	658	15
gene-MCA_RS03250	MCA0657	659	15
gene-MCA_RS03255	MCA0659	660	15
gene-MCA_RS03260	MCA0660	661	15
gene-MCA_RS03265	MCA0661	662	15
gene-MCA_RS03270	MCA0662	663	15
gene-MCA_RS03275	MCA0663	664	15
gene-MCA_RS03280	MCA0664	665	15
gene-MCA_RS03285	MCA0665	666	15
gene-MCA_RS03290	MCA0666	667	15
gene-MCA_RS03295	MCA0667	668	15
gene-MCA_RS03300	MCA0668	669	15
gene-MCA_RS03305	MCA0669	670	15
gene-MCA_RS03310	MCA0670	671	15
gene-MCA_RS03315	MCA0671	672	15
gene-MCA_RS03320	MCA0672	673	15
gene-MCA_RS03325	MCA0673	674	15
gene-MCA_RS03330	MCA0674	675	15
gene-MCA_RS03335	MCA0675	676	15
gene-MCA_RS03345	MCA0676	678	15
gene-MCA_RS15575	MCA0678	679	15
gene-MCA_RS03355	gene-MCA_RS03355	680	15
gene-MCA_RS03360	MCA0681	681	15
gene-MCA_RS03365	MCA0682	682	15
gene-MCA_RS03370	MCA0683	683	15
gene-MCA_RS03375	MCA0684	684	15
gene-MCA_RS03380	MCA0685	685	15
gene-MCA_RS03390	MCA0687	686	15
gene-MCA_RS03395	MCA0688	687	15
gene-MCA_RS03400	MCA0690	688	15
gene-MCA_RS03405	MCA0691	689	15
gene-MCA_RS03410	MCA0692	690	15
gene-MCA_RS03420	MCA0693	692	15
gene-MCA_RS03425	MCA0694	693	15
gene-MCA_RS03430	MCA0695	694	15
gene-MCA_RS03435	MCA0696	695	15
gene-MCA_RS03440	MCA0697	696	15
gene-MCA_RS03445	MCA0698	697	15
gene-MCA_RS03450	MCA0699	698	15
gene-MCA_RS03455	MCA0700	699	15
gene-MCA_RS03460	MCA0701	700	15
gene-MCA_RS03465	MCA0702	701	15
gene-MCA_RS03470	MCA0703	702	15
gene-MCA_RS03475	MCA0704	703	15
gene-MCA_RS03480	MCA0705	704	15
gene-MCA_RS03485	MCA0706	705	15
gene-MCA_RS03490	MCA0707	706	15
gene-MCA_RS03495	MCA0708	707	15
gene-MCA_RS03500	MCA0709	708	15
gene-MCA_RS03505	MCA0710	709	15
gene-MCA_RS03510	MCA0711	710	15
gene-MCA_RS03515	MCA0712	711	15
gene-MCA_RS03520	MCA0713	712	15
gene-MCA_RS03525	MCA0714	713	15
gene-MCA_RS03530	MCA0715	714	15
gene-MCA_RS03535	MCA0716	715	15
gene-MCA_RS03540	MCA0717	716	15
gene-MCA_RS03545	MCA0718	717	15
gene-MCA_RS03550	MCA0719	718	15
gene-MCA_RS03555	MCA0720	719	15
gene-MCA_RS03570	MCA0723	721	7
gene-MCA_RS03575	MCA0724	722	15
gene-MCA_RS03580	MCA0725	723	15
gene-MCA_RS03585	MCA0726	724	15
gene-MCA_RS16420	gene-MCA_RS16420	725	15
gene-MCA_RS03595	MCA0728	726	15
gene-MCA_RS03600	MCA0729	727	15
gene-MCA_RS16425	gene-MCA_RS16425	728	15
gene-MCA_RS16430	MCA0731	729	15
gene-MCA_RS03610	MCA0733	730	15
gene-MCA_RS15925	gene-MCA_RS15925	731	15
gene-MCA_RS15580	gene-MCA_RS15580	732	15
gene-MCA_RS03615	MCA0735	733	15
gene-MCA_RS15320	gene-MCA_RS15320	734	15
gene-MCA_RS03630	MCA0738	735	15
gene-MCA_RS03635	MCA0739	736	15
gene-MCA_RS03640	MCA0740	737	15
gene-MCA_RS03645	MCA0741	738	15
gene-MCA_RS03650	MCA0742	739	15
gene-MCA_RS03655	MCA0743	740	15
gene-MCA_RS03660	MCA0744	741	15
gene-MCA_RS03665	MCA0745	742	15
gene-MCA_RS03670	MCA0746	743	15
gene-MCA_RS03675	MCA0747	744	15
gene-MCA_RS03680	MCA0748	745	15
gene-MCA_RS03685	MCA0749	746	15
gene-MCA_RS03715	MCA0752	752	15
gene-MCA_RS03720	MCA0753	753	15
gene-MCA_RS03725	MCA0754	754	15
gene-MCA_RS03730	MCA0755	755	15
gene-MCA_RS16625	gene-MCA_RS16625	756	15
gene-MCA_RS03745	MCA0757	757	15
gene-MCA_RS03750	MCA0758	758	15
gene-MCA_RS03755	MCA0759	759	15
gene-MCA_RS03760	MCA0760	760	15
gene-MCA_RS16630	MCA0761	761	15
gene-MCA_RS03765	MCA0762	762	15
gene-MCA_RS03770	MCA0763	763	15
gene-MCA_RS03775	MCA0764	764	15
gene-MCA_RS03780	MCA0765	765	15
gene-MCA_RS03785	MCA0766	766	15
gene-MCA_RS03790	MCA0767	767	15
gene-MCA_RS03795	MCA0768	768	15
gene-MCA_RS03800	MCA0769	769	15
gene-MCA_RS03805	MCA0770	770	15
gene-MCA_RS03810	MCA0771	771	15
gene-MCA_RS03815	MCA0772	772	15
gene-MCA_RS03820	gene-MCA_RS03820	773	15
gene-MCA_RS03825	MCA0774	774	15
gene-MCA_RS03830	MCA0775	775	15
gene-MCA_RS03835	MCA0776	776	15
gene-MCA_RS03840	MCA0777	777	15
gene-MCA_RS03845	MCA0778	778	15
gene-MCA_RS03850	MCA0779	779	15
gene-MCA_RS03855	MCA0780	780	15
gene-MCA_RS03860	MCA0781	781	15
gene-MCA_RS03865	MCA0782	782	15
gene-MCA_RS03870	MCA0783	783	15
gene-MCA_RS03875	MCA0784	784	15
gene-MCA_RS03880	MCA0785	785	15
gene-MCA_RS03885	MCA0786	786	15
gene-MCA_RS03890	MCA0787	787	15
gene-MCA_RS03895	MCA0788	788	15
gene-MCA_RS03900	MCA0789	789	15
gene-MCA_RS03905	MCA0790	790	15
gene-MCA_RS03910	MCA0791	791	15
gene-MCA_RS03915	MCA0792	792	15
gene-MCA_RS03920	gene-MCA_RS03920	793	15
gene-MCA_RS03925	MCA0794	794	15
gene-MCA_RS03930	MCA0795	795	15
gene-MCA_RS03935	MCA0796	796	15
gene-MCA_RS03940	MCA0797	797	15
gene-MCA_RS03945	MCA0798	798	15
gene-MCA_RS03950	MCA0799	799	15
gene-MCA_RS03955	MCA0800	800	15
gene-MCA_RS03960	gene-MCA_RS03960	801	15
gene-MCA_RS03965	MCA0802	802	15
gene-MCA_RS03970	MCA0803	803	15
gene-MCA_RS03975	MCA0804	804	15
gene-MCA_RS03980	MCA0805	805	15
gene-MCA_RS03985	MCA0806	806	15
gene-MCA_RS03990	MCA0807	807	15
gene-MCA_RS03995	MCA0808	808	15
gene-MCA_RS04000	MCA0809	809	15
gene-MCA_RS04005	MCA0810	810	15
gene-MCA_RS04010	MCA0811	811	15
gene-MCA_RS04015	MCA0812	812	15
gene-MCA_RS04020	MCA0813	813	15
gene-MCA_RS04025	MCA0815	814	15
gene-MCA_RS04030	MCA0816	815	15
gene-MCA_RS04035	MCA0817	816	15
gene-MCA_RS04040	MCA0818	817	15
gene-MCA_RS04045	MCA0819	818	15
gene-MCA_RS04050	MCA0820	819	15
gene-MCA_RS04055	MCA0821	820	15
gene-MCA_RS16435	gene-MCA_RS16435	821	13
gene-MCA_RS16635	gene-MCA_RS16635	822	6
gene-MCA_RS04060	MCA0823	823	15
gene-MCA_RS04065	MCA0825	824	15
gene-MCA_RS04070	MCA0826	825	15
gene-MCA_RS04075	MCA0827	826	15
gene-MCA_RS04080	MCA0828	827	15
gene-MCA_RS04085	MCA0829	828	15
gene-MCA_RS04090	MCA0830	829	15
gene-MCA_RS04095	MCA0831	830	15
gene-MCA_RS04100	MCA0832	831	15
gene-MCA_RS04105	MCA0833	832	15
gene-MCA_RS04110	MCA0834	833	15
gene-MCA_RS04115	MCA0835	834	15
gene-MCA_RS04120	MCA0836	835	15
gene-MCA_RS04125	MCA0837	836	15
gene-MCA_RS04130	MCA0838	837	15
gene-MCA_RS16215	gene-MCA_RS16215	838	15
gene-MCA_RS04140	MCA0840	839	15
gene-MCA_RS04145	MCA0841	840	15
gene-MCA_RS04150	MCA0842	841	15
gene-MCA_RS04155	MCA0843	842	15
gene-MCA_RS04160	MCA0844	843	15
gene-MCA_RS04165	MCA0845	844	15
gene-MCA_RS04170	gene-MCA_RS04170	845	15
gene-MCA_RS04175	MCA0847	846	15
gene-MCA_RS04180	MCA0848	847	15
gene-MCA_RS16220	gene-MCA_RS16220	848	15
gene-MCA_RS04185	MCA0850	849	15
gene-MCA_RS04190	MCA0851	850	15
gene-MCA_RS04195	MCA0852	851	15
gene-MCA_RS04200	MCA0853	852	15
gene-MCA_RS04205	MCA0854	853	15
gene-MCA_RS04210	MCA0855	854	15
gene-MCA_RS04215	MCA0856	855	15
gene-MCA_RS04220	MCA0857	856	15
gene-MCA_RS15600	gene-MCA_RS15600	857	15
gene-MCA_RS04225	MCA0858	858	15
gene-MCA_RS04230	MCA0859	859	15
gene-MCA_RS04235	MCA0860	860	15
gene-MCA_RS04240	MCA0861	861	15
gene-MCA_RS04245	MCA0862	862	15
gene-MCA_RS04250	MCA0863	863	15
gene-MCA_RS04255	MCA0864	864	15
gene-MCA_RS04260	MCA0865	865	15
gene-MCA_RS04265	MCA0866	866	15
gene-MCA_RS04270	MCA0867	867	15
gene-MCA_RS04275	MCA0868	868	15
gene-MCA_RS04280	MCA0869	869	15
gene-MCA_RS04285	MCA0870	870	15
gene-MCA_RS04290	MCA0871	871	15
gene-MCA_RS04295	MCA0872	872	15
gene-MCA_RS04300	MCA0873	873	15
gene-MCA_RS04305	MCA0874	874	15
gene-MCA_RS04310	MCA0875	875	15
gene-MCA_RS04315	MCA0876	876	15
gene-MCA_RS04320	MCA0877	877	15
gene-MCA_RS04325	MCA0878	878	15
gene-MCA_RS04330	MCA0879	879	15
gene-MCA_RS04335	MCA0880	880	15
gene-MCA_RS04340	MCA0882	881	15
gene-MCA_RS04345	MCA0883	882	15
gene-MCA_RS15935	MCA0884	883	15
gene-MCA_RS04350	MCA0885	884	15
gene-MCA_RS15610	MCA0886	885	12
gene-MCA_RS04360	MCA0887	886	15
gene-MCA_RS15615	MCA0888	887	15
gene-MCA_RS04365	gene-MCA_RS04365	888	15
gene-MCA_RS04370	MCA0889	889	15
gene-MCA_RS16225	gene-MCA_RS16225	890	14
gene-MCA_RS04375	gene-MCA_RS04375	891	15
gene-MCA_RS04380	MCA0891	892	15
gene-MCA_RS04385	MCA0892	893	15
gene-MCA_RS04390	MCA0893	894	15
gene-MCA_RS04395	MCA0894	895	15
gene-MCA_RS16230	gene-MCA_RS16230	896	15
gene-MCA_RS16440	gene-MCA_RS16440	897	15
gene-MCA_RS04405	MCA0897	898	15
gene-MCA_RS04410	MCA0898	899	15
gene-MCA_RS04415	MCA0899	900	15
gene-MCA_RS04420	MCA0900	901	15
gene-MCA_RS04425	gene-MCA_RS04425	902	15
gene-MCA_RS04430	MCA0902	903	15
gene-MCA_RS04435	MCA0903	904	15
gene-MCA_RS04440	MCA0904	905	15
gene-MCA_RS04445	MCA0905	906	15
gene-MCA_RS16235	gene-MCA_RS16235	908	15
gene-MCA_RS04460	MCA0907	909	15
gene-MCA_RS04465	MCA0908	910	15
gene-MCA_RS04470	MCA0909	911	15
gene-MCA_RS04475	MCA0910	912	15
gene-MCA_RS04480	MCA0911	913	15
gene-MCA_RS04485	MCA0913	914	15
gene-MCA_RS04490	MCA0914	915	15
gene-MCA_RS04495	MCA0915	916	15
gene-MCA_RS04500	MCA0916	917	15
gene-MCA_RS16240	gene-MCA_RS16240	918	15
gene-MCA_RS04510	MCA0917	919	15
gene-MCA_RS04515	MCA0918	920	15
gene-MCA_RS04520	MCA0919	921	15
gene-MCA_RS04525	MCA0920	922	15
gene-MCA_RS04530	MCA0921	923	15
gene-MCA_RS04535	MCA0922	924	15
gene-MCA_RS04540	MCA0924	925	15
gene-MCA_RS04545	MCA0925	926	15
gene-MCA_RS04550	MCA0926	927	15
gene-MCA_RS04555	MCA0927	928	15
gene-MCA_RS04560	MCA0928	929	15
gene-MCA_RS04565	MCA0929.1	930	15
gene-MCA_RS04570	MCA0930	931	15
gene-MCA_RS04575	MCA0931	932	15
gene-MCA_RS04580	MCA0932	933	15
gene-MCA_RS04585	MCA0933	934	15
gene-MCA_RS04590	MCA0934	935	15
gene-MCA_RS04595	MCA0935	936	15
gene-MCA_RS04600	MCA0936	937	15
gene-MCA_RS15625	gene-MCA_RS15625	938	15
gene-MCA_RS15945	gene-MCA_RS15945	939	15
gene-MCA_RS04615	MCA0938	940	15
gene-MCA_RS16245	gene-MCA_RS16245	941	15
gene-MCA_RS04620	MCA0940	942	15
gene-MCA_RS04625	MCA0941	943	15
gene-MCA_RS04630	MCA0942	944	15
gene-MCA_RS04635	MCA0943	945	15
gene-MCA_RS04640	MCA0944	946	15
gene-MCA_RS04645	MCA0945	947	15
gene-MCA_RS04650	MCA0947	948	15
gene-MCA_RS04655	MCA0948	949	15
gene-MCA_RS04660	MCA0949	950	15
gene-MCA_RS04665	MCA0950	951	15
gene-MCA_RS04670	MCA0951	952	15
gene-MCA_RS04675	MCA0952	953	15
gene-MCA_RS04680	MCA0953	954	15
gene-MCA_RS04685	MCA0954	955	15
gene-MCA_RS04690	MCA0955	956	15
gene-MCA_RS04695	MCA0956	957	15
gene-MCA_RS04700	MCA0957	958	15
gene-MCA_RS04705	MCA0958	959	15
gene-MCA_RS04710	MCA0959	960	15
gene-MCA_RS04715	MCA0960	961	15
gene-MCA_RS04720	MCA0961	962	15
gene-MCA_RS04725	MCA0962	963	15
gene-MCA_RS04730	MCA0963	964	15
gene-MCA_RS04735	MCA0964	965	15
gene-MCA_RS04740	MCA0965	966	15
gene-MCA_RS04745	MCA0967	967	15
gene-MCA_RS04750	MCA0968	968	15
gene-MCA_RS04755	MCA0969	969	15
gene-MCA_RS04760	MCA0970	970	15
gene-MCA_RS04765	MCA0971	971	15
gene-MCA_RS04770	MCA0972	972	15
gene-MCA_RS04775	MCA0973	973	15
gene-MCA_RS04780	gene-MCA_RS04780	974	15
gene-MCA_RS04785	MCA0976	975	15
gene-MCA_RS04790	MCA0977	976	15
gene-MCA_RS04795	MCA0978	977	15
gene-MCA_RS04800	MCA0979	978	15
gene-MCA_RS04805	MCA0980	979	7
gene-MCA_RS04810	MCA0981	980	15
gene-MCA_RS04815	MCA0982	981	15
gene-MCA_RS04820	MCA0983	982	15
gene-MCA_RS04825	MCA0984	983	15
gene-MCA_RS04830	MCA0985	984	15
gene-MCA_RS04835	MCA0986	985	15
gene-MCA_RS04840	MCA0987	986	15
gene-MCA_RS04845	MCA0988	987	15
gene-MCA_RS04850	MCA0989	988	15
gene-MCA_RS04855	MCA0990	989	15
gene-MCA_RS04860	MCA0991	990	15
gene-MCA_RS04865	MCA0992	991	15
gene-MCA_RS04870	MCA0993	992	15
gene-MCA_RS04875	MCA0994	993	15
gene-MCA_RS04880	MCA0996	994	15
gene-MCA_RS04885	MCA0997	995	15
gene-MCA_RS04890	MCA0998	996	15
gene-MCA_RS04895	MCA0999	997	15
gene-MCA_RS04900	MCA1000	998	15
gene-MCA_RS15630	gene-MCA_RS15630	999	15
gene-MCA_RS04905	MCA1001	1000	15
gene-MCA_RS04910	MCA1002	1001	15
gene-MCA_RS04915	MCA1003	1002	15
gene-MCA_RS04920	MCA1004	1003	15
gene-MCA_RS04925	MCA1005	1004	15
gene-MCA_RS04930	MCA1006	1005	15
gene-MCA_RS04935	MCA1007	1006	15
gene-MCA_RS04940	MCA1009	1007	15
gene-MCA_RS04945	MCA1010	1008	15
gene-MCA_RS04950	MCA1011	1009	15
gene-MCA_RS04955	MCA1012	1010	15
gene-MCA_RS04960	MCA1013	1011	15
gene-MCA_RS04965	MCA1014	1012	15
gene-MCA_RS04970	MCA1015	1013	15
gene-MCA_RS04975	MCA1016	1014	15
gene-MCA_RS04980	MCA1017	1015	15
gene-MCA_RS04985	MCA1018	1016	15
gene-MCA_RS04990	MCA1019	1017	15
gene-MCA_RS04995	MCA1020	1018	15
gene-MCA_RS05000	MCA1021	1019	15
gene-MCA_RS05005	MCA1022	1020	15
gene-MCA_RS05010	gene-MCA_RS05010	1021	15
gene-MCA_RS05015	MCA1023	1022	15
gene-MCA_RS05020	MCA1024	1023	15
gene-MCA_RS05025	MCA1025	1024	15
gene-MCA_RS05030	MCA1026	1025	15
gene-MCA_RS05035	MCA1027	1026	15
gene-MCA_RS05040	MCA1028	1027	15
gene-MCA_RS05045	MCA1029	1028	15
gene-MCA_RS05050	MCA1030	1029	15
gene-MCA_RS05055	MCA1031	1030	15
gene-MCA_RS05060	MCA1032	1031	15
gene-MCA_RS05065	MCA1033	1032	15
gene-MCA_RS05070	MCA1034	1033	15
gene-MCA_RS05075	gene-MCA_RS05075	1034	15
gene-MCA_RS05080	MCA1037	1035	15
gene-MCA_RS05085	MCA1038	1036	15
gene-MCA_RS05090	MCA1039	1037	15
gene-MCA_RS05095	MCA1040	1038	15
gene-MCA_RS05100	MCA1041	1039	15
gene-MCA_RS05105	MCA1042	1040	15
gene-MCA_RS05110	MCA1044	1041	15
gene-MCA_RS05115	MCA1045	1042	15
gene-MCA_RS05120	MCA1046	1043	15
gene-MCA_RS05125	MCA1047	1044	15
gene-MCA_RS16250	MCA1048	1045	15
[truncated: 2,013 more rows]

## Sheet: sT4. library reads
Name	Raw Read Count	TPM	sgRNA coverage
[truncated: 45,798 more rows]

[truncated: 13 more sheets: sT5. genome reads, sT6. uninduced_1, sT7. uninduced_2, sT8. uninduced_3, sT9. uninduced_4, sT10. aTcinduced_1, sT11. aTcinduced_2, sT12. aTcinduced_3, sT13. aTcinduced_4, sT14. differential fitness_lib, sT15. sgRNA enrichment , sT16. differential fitness_geno, sT17. gene enrichment]
